# Supplementary material for: RNA modification regulator DDC in endometrial cancer affects the tumor microenvironment and patient prognosis
Source: Sci Rep. 2023 Oct 23;13:18057. doi: 10.1038/s41598-023-44269-2 (PMC10593861; doi:10.1038/s41598-023-44269-2)
Supplement: Supplementary file 1 — Supplementary Information 1. [file 41598_2023_44269_MOESM1_ESM.zip]

Archive with 3 entries (2 files):
- 1 TCGA UCEC sequencing data and clinical information/TCGA-UCEC.GDC_phenotype.tsv
- 1 TCGA UCEC sequencing data and clinical information/TCGA-UCEC.htseq_counts.tsv
- 1 TCGA UCEC sequencing data and clinical information/
