# Supplementary material for: RNA modification regulator DDC in endometrial cancer affects the tumor microenvironment and patient prognosis
Source: Sci Rep. 2023 Oct 23;13:18057. doi: 10.1038/s41598-023-44269-2 (PMC10593861; doi:10.1038/s41598-023-44269-2)
Supplement: Supplementary file 1 — Supplementary Information 1. [file 41598_2023_44269_MOESM1_ESM.zip › 1 TCGA UCEC sequencing data and clinical information/TCGA-UCEC.GDC_phenotype.tsv]

submitter_id.samples	additional_pharmaceutical_therapy	additional_radiation_therapy	additional_surgery_locoregional_procedure	additional_treatment_completion_success_outcome	age_at_initial_pathologic_diagnosis	aln_pos_ihc	aln_pos_light_micro	batch_number	bcr	bcr_followup_barcode	bcr_followup_uuid	submitter_id	birth_control_pill_history_usage_category	clinical_stage	colorectal_cancer	day_of_dcc_upload	day_of_form_completion	days_to_additional_surgery_metastatic_procedure	days_to_initial_pathologic_diagnosis	days_to_new_tumor_event_after_initial_treatment	diabetes	file_uuid	followup_case_report_form_submission_reason	history_of_neoadjuvant_treatment	horm_ther	hypertension	informed_consent_verified	init_pathology_dx_method_other	initial_pathologic_diagnosis_method	lost_follow_up	menopause_status	month_of_dcc_upload	month_of_form_completion	neoplasm_histologic_grade	new_neoplasm_event_occurrence_anatomic_site	new_neoplasm_event_type	new_neoplasm_occurrence_anatomic_site_text	new_tumor_event_after_initial_treatment	other_dx	patient_id	pct_tumor_invasion	peritoneal_wash	person_neoplasm_cancer_status	pln_pos_ihc	pln_pos_light_micro	postoperative_rx_tx	pregnancies	primary_therapy_outcome_success	prior_tamoxifen_administered_usage_category
TCGA-D1-A3JP-01A					61			228.63.0	Nationwide Children's Hospital			TCGA-D1-A3JP		Stage IA		22			0			710003AF-39A5-4280-AF09-27C299166A49		No			YES		Office Endometrial Biopsy		Post (prior bilateral ovariectomy OR >12 mo since LMP with no prior hysterectomy)	12		G3					Yes	A3JP	0	negative
TCGA-AJ-A3NE-01A				Complete Response	46		0	228.63.0	Nationwide Children's Hospital	TCGA-AJ-A3NE-F47713	348D5ED3-1F3A-4A95-9001-C8135FC346DD	TCGA-AJ-A3NE		Stage IA	NO	22	28		0			3DD8D067-2C82-4924-930C-294C86D8CECE		No		YES	YES		Office Endometrial Biopsy	NO	Pre (<6 months since LMP AND no prior bilateral ovariectomy AND not on estrogen replacement)	12	8	G3					No	A3NE	4	negative	TUMOR FREE		0	NO	3	Complete Remission/Response	Never Used
TCGA-AJ-A3NE-11A				Complete Response	46		0	228.63.0	Nationwide Children's Hospital	TCGA-AJ-A3NE-F47713	348D5ED3-1F3A-4A95-9001-C8135FC346DD	TCGA-AJ-A3NE		Stage IA	NO	22	28		0			3DD8D067-2C82-4924-930C-294C86D8CECE		No		YES	YES		Office Endometrial Biopsy	NO	Pre (<6 months since LMP AND no prior bilateral ovariectomy AND not on estrogen replacement)	12	8	G3					No	A3NE	4	negative	TUMOR FREE		0	NO	3	Complete Remission/Response	Never Used
TCGA-AX-A1C7-01A					77		0	104.85.0	Nationwide Children's Hospital	TCGA-AX-A1C7-F65224	6C2D456D-46B4-44F0-A3DA-431F9E65729F	TCGA-AX-A1C7		Stage IB		22	19		0			6D8BFC3E-79CC-4E93-830F-3190963550A9		No			YES		Office Endometrial Biopsy	NO	Post (prior bilateral ovariectomy OR >12 mo since LMP with no prior hysterectomy)	12	9	G3					No	A1C7	50	negative			0	YES
TCGA-AX-A3G8-01A					76			228.63.0	Nationwide Children's Hospital	TCGA-AX-A3G8-F58291	7CBDDCB5-1102-4C0C-BB1E-568274C96187	TCGA-AX-A3G8		Stage IA		22	3		0			7E2F35B0-E347-4216-9494-BF248A2A135F		No			YES		Office Endometrial Biopsy	YES	Post (prior bilateral ovariectomy OR >12 mo since LMP with no prior hysterectomy)	12	4	G3					No	A3G8		negative
TCGA-A5-A0GH-01A				Complete Response	57	0	0	59.83.0	Nationwide Children's Hospital	TCGA-A5-A0GH-F17143	2AFE11C1-33D5-43D4-8574-282E6D971716	TCGA-A5-A0GH	Former User	Stage IA	NO	22	3		0		NO	A0C28B20-3128-4A53-9D94-B795937CDFA1	Scheduled Follow-up Submission	No	Yes, I have taken menopausal hormone therapy in the past, but no longer do.	NO	YES		Office Endometrial Biopsy		Post (prior bilateral ovariectomy OR >12 mo since LMP with no prior hysterectomy)	12	10	G3				NO	No	A0GH	33		TUMOR FREE	0	0	NO	0	Complete Remission/Response	Never Used
TCGA-KP-A3VZ-01A					69			228.63.0	Nationwide Children's Hospital			TCGA-KP-A3VZ		Stage IV		22			0			DB08DB83-8126-4D1B-87B2-3B3D4C004252		No			YES		Office Endometrial Biopsy		Post (prior bilateral ovariectomy OR >12 mo since LMP with no prior hysterectomy)	12		High Grade					Yes	A3VZ	75	positive		0	0
TCGA-EO-A2CG-01A				Complete Response	69		0	168.78.0	Nationwide Children's Hospital	TCGA-EO-A2CG-F56877	1D53609D-C3C3-43C1-9D05-2C82BED103F2	TCGA-EO-A2CG	Never Used	Stage IA	NO	22	25		0		NO	56242704-D5FD-4682-8268-CA825AB67B6F		No	No, I have never taken menopausal hormone therapy.	YES	YES		Office Endometrial Biopsy	NO	Post (prior bilateral ovariectomy OR >12 mo since LMP with no prior hysterectomy)	12	2	G3					No	A2CG	49	negative	TUMOR FREE		0	YES	4+	Complete Remission/Response	Never Used
TCGA-B5-A0JN-01A					84	0	0	73.85.0	Nationwide Children's Hospital	TCGA-B5-A0JN-F11873	ADF9261A-3B70-4B7D-A8F8-E13CC48C4298	TCGA-B5-A0JN		Stage IVB	NO	22	18		0		NO	F5CCB9D3-B04A-450A-A785-A64712B1FD85		Yes	No, I have never taken menopausal hormone therapy.	YES	YES		Tumor resection		Post (prior bilateral ovariectomy OR >12 mo since LMP with no prior hysterectomy)	12	5	G3					Yes	A0JN	0	positive	TUMOR FREE	0	0	YES	0	Complete Remission/Response	Former User
TCGA-AX-A05S-01A			NO		81		0	49.86.0	Nationwide Children's Hospital	TCGA-AX-A05S-F5583	3611C094-CB7B-44B5-B9BF-6A0D1EFC1919	TCGA-AX-A05S		Stage IIIC	NO	22	23		0	338	NO	430EB248-32F1-419E-9EB7-F1F26C58773B		No		NO	YES		Office Endometrial Biopsy		Post (prior bilateral ovariectomy OR >12 mo since LMP with no prior hysterectomy)	12	5	G3					No	A05S	50	negative	WITH TUMOR		5	YES	3	Progressive Disease
TCGA-AP-A0LL-01A				Complete Response	56	0	0	73.85.0	Nationwide Children's Hospital	TCGA-AP-A0LL-F29047	644B84FA-35D7-4346-A5E9-9B24BE8315CD	TCGA-AP-A0LL		Stage IA		22	6		0			3503420A-582A-4801-B3AD-72C129005EEA		No			YES		Office Endometrial Biopsy		Post (prior bilateral ovariectomy OR >12 mo since LMP with no prior hysterectomy)	12	3	G1				NO	No	A0LL	8	negative	TUMOR FREE	0	0	NO
TCGA-AW-A1PO-01A					66	0	0	137.81.0	Nationwide Children's Hospital	TCGA-AW-A1PO-F68990	DEC2E9B1-2684-4B74-9C12-7C394929E108	TCGA-AW-A1PO		Stage IIIA		22	24		0			6FBC5B5D-1302-4E2B-A4EA-09DF6D3F24EE		No			YES		Tumor resection	YES	Post (prior bilateral ovariectomy OR >12 mo since LMP with no prior hysterectomy)	12	12	G3					No	A1PO	70		TUMOR FREE	0	0	NO
TCGA-AX-A1C5-01A				Progressive Disease	47		1	104.85.0	Nationwide Children's Hospital	TCGA-AX-A1C5-F65223	237182BB-DDE9-4327-BFC2-6BA2A04F1E54	TCGA-AX-A1C5		Stage IIIC		22	19		0			D975FD73-3E69-49AF-9B64-EC0163D02E6E		No			YES		Dilation and curettage procedure	NO	Indeterminate (neither Pre or Postmenopausal)	12	9	G3					No	A1C5	50	negative	WITH TUMOR		1	YES		Complete Remission/Response
TCGA-AJ-A8CW-01A					64			381.43.0	Nationwide Children's Hospital			TCGA-AJ-A8CW		Stage IA		22			0			EE4E203B-8A26-43CA-A9E3-9ADAB846D35F		No			YES		Tumor resection		Post (prior bilateral ovariectomy OR >12 mo since LMP with no prior hysterectomy)	12		G2					No	A8CW	6	negative			0
TCGA-FI-A2EY-01A	NO	NO	YES	Complete Response	63	0	0	178.78.0	Nationwide Children's Hospital	TCGA-FI-A2EY-F31521	8A6E1ECB-E6EA-4F43-9605-640E28B14CF8	TCGA-FI-A2EY		Stage IIIA	NO	22	4	670	0	577	NO	B9C15AD7-6119-48E2-A9F5-C5BB66D8AED9	Scheduled Follow-up Submission	No	No, I have never taken menopausal hormone therapy.	YES	YES		Tumor resection		Post (prior bilateral ovariectomy OR >12 mo since LMP with no prior hysterectomy)	12	5	G3	Lung	New Primary Tumor		YES	No	A2EY	93	negative	TUMOR FREE	0	0	YES	3	Complete Remission/Response	Never Used
TCGA-A5-A2K3-01A				Complete Response	68			168.78.0	Nationwide Children's Hospital	TCGA-A5-A2K3-F51572	020B5971-F794-4721-A404-FFF030B90806	TCGA-A5-A2K3	Never Used	Stage IA	NO	22	22		0		NO	B9E9FF0A-7F40-4CEE-A121-0AB578CE0142		No	Yes, I have taken menopausal hormone therapy in the past, but no longer do.	YES	YES		Office Endometrial Biopsy	NO	Post (prior bilateral ovariectomy OR >12 mo since LMP with no prior hysterectomy)	12	11	G3					No	A2K3	0		TUMOR FREE	0	0	YES	4+	Complete Remission/Response	Never Used
TCGA-AP-A0LN-01A				Complete Response	56			59.83.0	Nationwide Children's Hospital	TCGA-AP-A0LN-F29048	6474C269-D901-4071-BF69-DE6AE24A760F	TCGA-AP-A0LN		Stage IA		22	6		0			BF7BE3F6-B835-4FF7-887A-B3AC9B8A0746	Scheduled Follow-up Submission	No			YES		Office Endometrial Biopsy		Post (prior bilateral ovariectomy OR >12 mo since LMP with no prior hysterectomy)	12	3	G1				NO	No	A0LN	0	negative	TUMOR FREE	0	0	NO
TCGA-BG-A0MQ-01A				Stable Disease	71			73.85.0	Nationwide Children's Hospital	TCGA-BG-A0MQ-F71765	480AEC6B-780A-464D-BA5D-E3340CEC776B	TCGA-BG-A0MQ		Stage IA		22	30		0			46B43D6C-EE5D-4FA6-A621-DEB6E13EBBC3		No			YES		Office Endometrial Biopsy	NO	Post (prior bilateral ovariectomy OR >12 mo since LMP with no prior hysterectomy)	12	3	G1					No	A0MQ	25	negative				NO		Stable Disease
TCGA-AX-A06B-01A					72			49.86.0	Nationwide Children's Hospital	TCGA-AX-A06B-F65213	A2A221F6-88A5-459F-86CE-32A9CB7E911B	TCGA-AX-A06B		Stage IIA		22	19		0			DF2E20B4-120B-4329-85BF-ED9DBE1C21AE		No			YES		Dilation and curettage procedure	NO	Post (prior bilateral ovariectomy OR >12 mo since LMP with no prior hysterectomy)	12	9	G3					Yes	A06B	50	negative	TUMOR FREE		0	NO
TCGA-BG-A222-01A				Complete Response	49		0	137.81.0	Nationwide Children's Hospital	TCGA-BG-A222-F28654	06B1F7FD-600E-4120-A213-F31CE61EFCC3	TCGA-BG-A222		Stage IA	NO	22	22		0		NO	3E8B6F34-4980-43ED-BE22-0E562F548B5E	Scheduled Follow-up Submission	No	No, I have never taken menopausal hormone therapy.	NO	YES		Office Endometrial Biopsy			12	2	G3				NO	No	A222		negative	TUMOR FREE		0	YES	1	Complete Remission/Response	Never Used
TCGA-A5-A7WJ-01A				Complete Response	64	0	0	354.48.0	Nationwide Children's Hospital	TCGA-A5-A7WJ-F64296	28DD6E24-163A-4115-8544-F1974A194704	TCGA-A5-A7WJ		Stage IA	NO	22	28		0		NO	6BAD3E73-F060-42D4-BE1B-BD5F64535605		No		NO	YES		Office Endometrial Biopsy	YES	Post (prior bilateral ovariectomy OR >12 mo since LMP with no prior hysterectomy)	12	8	G2					No	A7WJ	39	negative	TUMOR FREE	0	0	NO	1	Complete Remission/Response	Never Used
TCGA-EY-A548-01A				Complete Response	83			289.58.0	Nationwide Children's Hospital	TCGA-EY-A548-F55806	6513A41F-F46C-442E-BD14-A20170878761	TCGA-EY-A548		Stage IA		22	15		0			83CF2205-17F0-42B5-847C-C911EEDBC40B		No			YES		Office Endometrial Biopsy	YES	Post (prior bilateral ovariectomy OR >12 mo since LMP with no prior hysterectomy)	12	1	G1					No	A548	0	negative			0	NO		Complete Remission/Response
TCGA-B5-A0K8-01A				Complete Response	71			125.76.0	Nationwide Children's Hospital	TCGA-B5-A0K8-F32705	0F60B8E7-C747-4F3C-A841-EF5C72314317	TCGA-B5-A0K8		Stage IB		22	7		0			C3BEA6CB-102E-40D7-B91B-B32D36CEE288	Scheduled Follow-up Submission	No			YES		Office Endometrial Biopsy		Post (prior bilateral ovariectomy OR >12 mo since LMP with no prior hysterectomy)	12	6	G3				NO	No	A0K8	5	negative	TUMOR FREE			YES	4+	Complete Remission/Response
TCGA-AP-A0LO-01A	NO	YES	YES	Complete Response	45	0	0	59.83.0	Nationwide Children's Hospital	TCGA-AP-A0LO-F4021	B4AD7DDD-80E7-4392-9632-C6FB87770EA2	TCGA-AP-A0LO	Former User	Stage IA	NO	22	23	585	0	516	YES	6A037EB9-FB96-4B95-AEF2-05908D20B2B8		No	No, I have never taken menopausal hormone therapy.	NO	YES		Office Endometrial Biopsy		Pre (<6 months since LMP AND no prior bilateral ovariectomy AND not on estrogen replacement)	12	9	G2					No	A0LO	0	negative	WITH TUMOR	0	0	NO	3	Complete Remission/Response	Never Used
TCGA-EO-A22S-01A				Complete Response	58		0	178.78.0	Nationwide Children's Hospital	TCGA-EO-A22S-F62595	BFB8F5C7-2E7B-4D50-8FD1-077F12F86B7E	TCGA-EO-A22S		Stage IB	NO	22	13		0		NO	1B461947-3B23-431D-8D1B-D4026CD18C7D		No	No, I have never taken menopausal hormone therapy.	YES	YES		Office Endometrial Biopsy	NO	Post (prior bilateral ovariectomy OR >12 mo since LMP with no prior hysterectomy)	12	8	G3					No	A22S	51		TUMOR FREE		0	NO	2	Complete Remission/Response	Never Used
TCGA-EO-A22S-11A				Complete Response	58		0	178.78.0	Nationwide Children's Hospital	TCGA-EO-A22S-F62595	BFB8F5C7-2E7B-4D50-8FD1-077F12F86B7E	TCGA-EO-A22S		Stage IB	NO	22	13		0		NO	1B461947-3B23-431D-8D1B-D4026CD18C7D		No	No, I have never taken menopausal hormone therapy.	YES	YES		Office Endometrial Biopsy	NO	Post (prior bilateral ovariectomy OR >12 mo since LMP with no prior hysterectomy)	12	8	G3					No	A22S	51		TUMOR FREE		0	NO	2	Complete Remission/Response	Never Used
TCGA-BG-A18B-01A				Complete Response	53			94.82.0	Nationwide Children's Hospital	TCGA-BG-A18B-F28649	4738C947-FC1E-4BA6-9EFD-516C0FE64659	TCGA-BG-A18B	Former User	Stage I	NO	22	22		0		NO	A0B92519-44C1-494B-841B-B051BA84A924	Scheduled Follow-up Submission	No	No, I have never taken menopausal hormone therapy.	NO	YES		Office Endometrial Biopsy		Peri (6-12 months since last menstrual period)	12	2	G2				NO	No	A18B			TUMOR FREE		0	NO	1	Complete Remission/Response	Never Used
TCGA-AX-A2IN-01A				Progressive Disease	63			168.78.0	Nationwide Children's Hospital	TCGA-AX-A2IN-F58273	D2C6AFEA-82F1-4E45-A651-A27F2E7C2185	TCGA-AX-A2IN		Stage IC		22	3		0			A6FCDE4D-E4FD-4485-B0BD-A265EB47D077		No			YES		Office Endometrial Biopsy	NO	Post (prior bilateral ovariectomy OR >12 mo since LMP with no prior hysterectomy)	12	4	G3					No	A2IN	85	negative				NO
TCGA-EO-A2CH-01A				Progressive Disease	73			168.78.0	Nationwide Children's Hospital	TCGA-EO-A2CH-F70417	AA13D25C-1D8A-4CB4-ACD6-51BAFFEF0961	TCGA-EO-A2CH	Never Used	Stage IVB	NO	22	12		0		YES	C1178A07-666B-46BE-9973-0C380E76ED51		No	No, I have never taken menopausal hormone therapy.	YES	YES		Office Endometrial Biopsy	NO	Post (prior bilateral ovariectomy OR >12 mo since LMP with no prior hysterectomy)	12	2	G3					No	A2CH	51		WITH TUMOR			YES	1	Progressive Disease	Never Used
TCGA-D1-A1NX-01A		YES	NO	Partial Response	66	0	13	143.82.0	Nationwide Children's Hospital	TCGA-D1-A1NX-F21565	844EEBFE-AFC2-4088-A1C8-386C4F2EBB8E	TCGA-D1-A1NX		Stage IIIC	NO	22	15		0	476	NO	6D661BDB-AC7F-486B-A1E1-FBF2510BF47A	Scheduled Follow-up Submission	No	No, I have never taken menopausal hormone therapy.	YES	YES		Dilation and curettage procedure		Post (prior bilateral ovariectomy OR >12 mo since LMP with no prior hysterectomy)	12	2	G3	Other, specify	Metastatic	Supraclavicular lymphnodes	YES	No	A1NX	95	positive	WITH TUMOR	0	8	YES	2	Complete Remission/Response	Never Used
TCGA-D1-A161-01A				Complete Response	78	0	0	92.87.0	Nationwide Children's Hospital	TCGA-D1-A161-F18478	347C2310-9D8D-45CC-8CC7-1B932268EE0F	TCGA-D1-A161		Stage IC	NO	22	17		0		NO	7A4BEA78-6FA2-4703-839B-DC3C3168DE77	Scheduled Follow-up Submission	No	No, I have never taken menopausal hormone therapy.	YES	YES		Office Endometrial Biopsy		Post (prior bilateral ovariectomy OR >12 mo since LMP with no prior hysterectomy)	12	11	G1				NO	No	A161	70	negative	TUMOR FREE	0	0	NO	3	Complete Remission/Response	Never Used
TCGA-B5-A1MR-01A				Complete Response	65			121.83.0	Nationwide Children's Hospital	TCGA-B5-A1MR-F72232	553727AA-16C8-4311-8F9B-BA56C8EE06E7	TCGA-B5-A1MR		Stage IIIA	NO	22	29		0		NO	28BEFD4C-A5F0-4488-99B9-87259C1B8F43		No		YES	YES		Office Endometrial Biopsy	NO	Post (prior bilateral ovariectomy OR >12 mo since LMP with no prior hysterectomy)	12	4	G3					No	A1MR	4	negative	TUMOR FREE			NO	3	Complete Remission/Response	Never Used
TCGA-BS-A0UJ-01A					68			73.85.0	Nationwide Children's Hospital	TCGA-BS-A0UJ-F16700	967D0D0A-0EAD-45C4-9513-926074FF8C3C	TCGA-BS-A0UJ		Stage IA	NO	22	25		0		YES	ABB0B4C8-D6D4-4D9B-B404-62ED4B0A46C1	Scheduled Follow-up Submission	No		YES	YES		Office Endometrial Biopsy		Post (prior bilateral ovariectomy OR >12 mo since LMP with no prior hysterectomy)	12	3	G1				NO	No	A0UJ	0	negative	TUMOR FREE			NO	4+	Complete Remission/Response	Never Used
TCGA-AX-A0IS-01A				Progressive Disease	52		0	81.83.0	Nationwide Children's Hospital	TCGA-AX-A0IS-F62982	0FE1B099-DC7F-4793-BFCF-2C73F120538F	TCGA-AX-A0IS		Stage IC		22	29		0			1076B327-0496-48CC-9EC7-49E849D0149B		No			YES	Endocervical Biopsy	Other method, specify:	NO	Post (prior bilateral ovariectomy OR >12 mo since LMP with no prior hysterectomy)	12	7	G2					No	A0IS	50	negative			0	YES
TCGA-B5-A0K2-01A				Complete Response	54			73.85.0	Nationwide Children's Hospital	TCGA-B5-A0K2-F72222	52E88D34-0A29-418A-90A8-66431D85B992	TCGA-B5-A0K2	Never Used	Stage IIIA	NO	22	29		0		NO	3B6A5EAE-F5C6-47D6-AD32-FD63DF7C658A		No	No, I have never taken menopausal hormone therapy.	NO	YES		Office Endometrial Biopsy	NO	Indeterminate (neither Pre or Postmenopausal)	12	4	G1					No	A0K2	0	positive	TUMOR FREE			YES	2	Complete Remission/Response
TCGA-BS-A0UF-01A					65	0	0	73.85.0	Nationwide Children's Hospital	TCGA-BS-A0UF-F16712	39D85C5B-8BE4-46AD-A349-C174D9024D87	TCGA-BS-A0UF	Never Used	Stage IB	NO	22	28		0		NO	590E6AFF-6920-42EF-B0BB-A05E47556ED2	Scheduled Follow-up Submission	No	No, I have never taken menopausal hormone therapy.	NO	YES		Office Endometrial Biopsy		Post (prior bilateral ovariectomy OR >12 mo since LMP with no prior hysterectomy)	12	3	G3				NO	No	A0UF	30	negative	TUMOR FREE	0	0	NO	3	Complete Remission/Response	Never Used
TCGA-B5-A0K4-01A				Complete Response	51			59.83.0	Nationwide Children's Hospital	TCGA-B5-A0K4-F72223	B3BA716F-720B-4F83-9392-A1013B2DA348	TCGA-B5-A0K4	Never Used	Stage IB	NO	22	29		0			2238D750-1435-4B6B-93BA-E3FA121411CB		No	No, I have never taken menopausal hormone therapy.	YES	YES		Dilation and curettage procedure	NO	Post (prior bilateral ovariectomy OR >12 mo since LMP with no prior hysterectomy)	12	4	G2					No	A0K4	87	negative	TUMOR FREE			YES	0	Complete Remission/Response
TCGA-EC-A1QX-01A					71			143.82.0	Nationwide Children's Hospital	TCGA-EC-A1QX-F48708	F1CCC4FA-C67C-4B59-8356-5638AC8B59D0	TCGA-EC-A1QX		Stage IB		22	19		0			2879E2E8-2511-42E8-8C72-E46228AA46DB		No			YES		Dilation and curettage procedure	YES	Post (prior bilateral ovariectomy OR >12 mo since LMP with no prior hysterectomy)	12	9	G3					No	A1QX		negative
TCGA-AP-A1DQ-01A	YES	YES	NO	Progressive Disease	76	0	0	104.85.0	Nationwide Children's Hospital	TCGA-AP-A1DQ-F13651	C15903E7-34A0-4CB8-9EB2-EC3FFFEA265B	TCGA-AP-A1DQ	Former User	Stage IIIC1	NO	22	23		0	905	NO	4E22FD5D-C0D9-4235-8BEA-20A6DC261451	Scheduled Follow-up Submission	No	No, I have never taken menopausal hormone therapy.	NO	YES		Office Endometrial Biopsy		Post (prior bilateral ovariectomy OR >12 mo since LMP with no prior hysterectomy)	12	9	High Grade	Other, specify	Metastatic	Lymph nodes, lung, bone	YES	No	A1DQ	82	negative	WITH TUMOR	0	6	YES	0	Complete Remission/Response	Never Used
TCGA-AJ-A3EK-01A				Complete Response	53		0	186.74.0	Nationwide Children's Hospital	TCGA-AJ-A3EK-F45626	92C14E07-528F-4034-B0DA-D459DB27DC2C	TCGA-AJ-A3EK		Stage IA	NO	22	17		0		NO	4E467654-E116-416D-81B9-B5737A9A71F7		No		NO	YES		Office Endometrial Biopsy	NO	Peri (6-12 months since last menstrual period)	12	7	G3					No	A3EK	5	negative	TUMOR FREE		0	YES	3	Complete Remission/Response	Never Used
TCGA-AJ-A3EK-11A				Complete Response	53		0	186.74.0	Nationwide Children's Hospital	TCGA-AJ-A3EK-F45626	92C14E07-528F-4034-B0DA-D459DB27DC2C	TCGA-AJ-A3EK		Stage IA	NO	22	17		0		NO	4E467654-E116-416D-81B9-B5737A9A71F7		No		NO	YES		Office Endometrial Biopsy	NO	Peri (6-12 months since last menstrual period)	12	7	G3					No	A3EK	5	negative	TUMOR FREE		0	YES	3	Complete Remission/Response	Never Used
TCGA-B5-A11O-01A				Complete Response	62			92.87.0	Nationwide Children's Hospital	TCGA-B5-A11O-F72228	941AFFB0-3FD0-44E0-96EB-3B98387B35D4	TCGA-B5-A11O		Stage IA	NO	22	29		0		YES	C85A4FC2-EFC6-4F44-9A8F-4625D41D5098		No		YES	YES		Office Endometrial Biopsy	NO	Post (prior bilateral ovariectomy OR >12 mo since LMP with no prior hysterectomy)	12	4	G1					No	A11O	13	negative	TUMOR FREE			YES	2	Complete Remission/Response
TCGA-BG-A0LW-01A				Complete Response	47			59.83.0	Nationwide Children's Hospital	TCGA-BG-A0LW-F19329	1DA9B00C-5FDD-479D-8632-B246711E2092	TCGA-BG-A0LW	Never Used	Stage IA		22	8		0			442B1CA4-D021-448D-B351-74208377D050	Scheduled Follow-up Submission	No	No, I have never taken menopausal hormone therapy.		YES		Office Endometrial Biopsy		Indeterminate (neither Pre or Postmenopausal)	12	12	G2				NO	No	A0LW	5	negative	TUMOR FREE	0	0	NO	0	Complete Remission/Response	Never Used
TCGA-AX-A3FV-01A					62			228.63.0	Nationwide Children's Hospital	TCGA-AX-A3FV-F58281	DF6F0906-85D3-4AE0-9A94-A1790EB95873	TCGA-AX-A3FV		Stage IIIA		22	3		0			CBA3947E-F03F-4A48-8655-097B1D0538C2		No			YES		Office Endometrial Biopsy	YES		12	4	G3					No	A3FV
TCGA-PG-A6IB-01A				Complete Response	68			324.54.0	Nationwide Children's Hospital	TCGA-PG-A6IB-F59226	8B7C21D7-0C43-473B-BBF3-F2B936C053AE	TCGA-PG-A6IB		Stage IA	NO	22	6		0		NO	A9FD1D19-39BE-4F78-94B2-7B885F7DC4BF		No	No, I have never taken menopausal hormone therapy.	YES	YES		Office Endometrial Biopsy	NO	Post (prior bilateral ovariectomy OR >12 mo since LMP with no prior hysterectomy)	12	5	G3					No	A6IB	38	negative	TUMOR FREE				2	Complete Remission/Response	Never Used
TCGA-AX-A2HF-01A					67			156.80.0	Nationwide Children's Hospital	TCGA-AX-A2HF-F65239	FB49BD7C-5036-4456-9BBD-E3278C567B11	TCGA-AX-A2HF		Stage IB		22	19		0			F477C6BC-AE8A-4C3F-BEA4-C3F4521BD026		No			YES		Office Endometrial Biopsy	NO	Post (prior bilateral ovariectomy OR >12 mo since LMP with no prior hysterectomy)	12	9	G3					Yes	A2HF		negative	WITH TUMOR			YES
TCGA-EY-A72D-01A				Complete Response	87			354.48.0	Nationwide Children's Hospital	TCGA-EY-A72D-F63789	BC505585-D076-4760-B4C7-DE0A326A95C1	TCGA-EY-A72D		Stage II		22	18		0			23B02BA9-A3D6-4FED-9086-E2DDBC25C419		No			YES		Office Endometrial Biopsy	YES	Post (prior bilateral ovariectomy OR >12 mo since LMP with no prior hysterectomy)	12	8	G3					Yes	A72D	22.5					NO
TCGA-AP-A1DK-01A				Complete Response	53	0	0	104.85.0	Nationwide Children's Hospital	TCGA-AP-A1DK-F68435	CD5ABA23-3641-4CAF-98D5-BDC227BB6AF3	TCGA-AP-A1DK		Stage IA		22	17		0			9D3D583D-AD77-4891-BDDB-47514BE21B55		No			YES		Dilation and curettage procedure	NO	Post (prior bilateral ovariectomy OR >12 mo since LMP with no prior hysterectomy)	12	11	G3					No	A1DK	36	negative	TUMOR FREE	0	0	NO
TCGA-AP-A0LJ-01A					42	0	0	59.83.0	Nationwide Children's Hospital	TCGA-AP-A0LJ-F68468	A8D90AC1-00D1-4AC9-8989-B82D32048872	TCGA-AP-A0LJ		Stage IA		22	19		0			D48BDDA7-B8BC-42C0-A815-149CA6DD951C		No			YES		Office Endometrial Biopsy	YES	Pre (<6 months since LMP AND no prior bilateral ovariectomy AND not on estrogen replacement)	12	11	G1					No	A0LJ	0	negative		0	0	NO
TCGA-D1-A103-01A				Complete Response	87	0	0	81.83.0	Nationwide Children's Hospital	TCGA-D1-A103-F17751	ABE1C463-BBDD-4B8F-B731-426DBA0EEE37	TCGA-D1-A103		Stage IB	NO	22	24		0		NO	8462D2CD-D7FB-4B9D-9FA5-83E047D75450	Scheduled Follow-up Submission	No		YES	YES		Office Endometrial Biopsy		Post (prior bilateral ovariectomy OR >12 mo since LMP with no prior hysterectomy)	12	10	G1				NO	No	A103	0		TUMOR FREE	0	0	NO	3	Complete Remission/Response	Never Used
TCGA-D1-A17D-01A				Complete Response	58		0	94.82.0	Nationwide Children's Hospital	TCGA-D1-A17D-F20254	E8A3CD74-D523-4119-A7AD-B240645174E9	TCGA-D1-A17D		Stage IB	NO	22	9		0		YES	DD52C584-4379-4AD4-889D-0454BA8CD3A8	Scheduled Follow-up Submission	No	No, I have never taken menopausal hormone therapy.	YES	YES		Dilation and curettage procedure		Post (prior bilateral ovariectomy OR >12 mo since LMP with no prior hysterectomy)	12	1	G3				NO	No	A17D	67	negative	TUMOR FREE		0	YES	1	Complete Remission/Response	Never Used
TCGA-B5-A11G-01A				Complete Response	71			92.87.0	Nationwide Children's Hospital	TCGA-B5-A11G-F17657	49CD7436-99D8-4CC7-94EE-38EE4F67A3C2	TCGA-B5-A11G		Stage IA	NO	22	23		0		NO	554D25B5-D08D-4E2B-87EA-0E4CF36A2C4A	Scheduled Follow-up Submission	No		YES	YES		Office Endometrial Biopsy		Post (prior bilateral ovariectomy OR >12 mo since LMP with no prior hysterectomy)	12	5	G1				NO	No	A11G	0	negative	TUMOR FREE			NO	2	Complete Remission/Response
TCGA-BG-A0YU-01A				Complete Response	37			81.83.0	Nationwide Children's Hospital	TCGA-BG-A0YU-F19334	B2408F86-A0D5-45E2-847F-4950189C2199	TCGA-BG-A0YU		Stage IA		22	8		0		NO	48D75160-C121-4C63-9E0C-E1857B5F186B	Scheduled Follow-up Submission	No	No, I have never taken menopausal hormone therapy.	NO	YES	pelvic wash specimen from PAP	Other method, specify:		Pre (<6 months since LMP AND no prior bilateral ovariectomy AND not on estrogen replacement)	12	12	G1				NO	No	A0YU	50		TUMOR FREE			NO		Complete Remission/Response	Never Used
TCGA-AJ-A2QO-01A				Complete Response	85		0	178.78.0	Nationwide Children's Hospital	TCGA-AJ-A2QO-F58978	744474F7-008B-43AC-A1B2-231D5B6ADF2F	TCGA-AJ-A2QO		Stage IB	NO	22	29		0		NO	3A6A1398-47F1-48F2-8F4B-550BB2AD7B99		No		YES	YES		Office Endometrial Biopsy	NO	Post (prior bilateral ovariectomy OR >12 mo since LMP with no prior hysterectomy)	12	4	G3					No	A2QO	84	negative	TUMOR FREE		0	NO	2	Complete Remission/Response	Never Used
TCGA-BG-A220-01A				Complete Response	69			137.81.0	Nationwide Children's Hospital	TCGA-BG-A220-F28651	0270F30A-A7A6-46FF-99C1-A4B1C5BD0644	TCGA-BG-A220		Stage IA	NO	22	22		0		YES	887FA30F-BBFF-4D1C-8ED6-718EA3CC3C7E	Scheduled Follow-up Submission	No		YES	YES		Office Endometrial Biopsy			12	2	G3				NO	Yes	A220			TUMOR FREE			NO	4+	Complete Remission/Response	Never Used
TCGA-DF-A2KU-01A				Complete Response				168.78.0	Nationwide Children's Hospital	TCGA-DF-A2KU-F49941	310371ED-4FB5-4C4A-87AA-4969262DBA5A	TCGA-DF-A2KU		Stage IB	NO	22	15				NO	9A410FD0-6443-40D9-80E9-63898DAE8356		No	No, I have never taken menopausal hormone therapy.	NO	YES		Dilation and curettage procedure	NO	Post (prior bilateral ovariectomy OR >12 mo since LMP with no prior hysterectomy)	12	10	G3					No	A2KU	8	negative	TUMOR FREE	0	0	NO	2	Complete Remission/Response	Never Used
TCGA-AJ-A3NC-01A				Complete Response	63			228.63.0	Nationwide Children's Hospital	TCGA-AJ-A3NC-F46679	180A3CFD-8971-4CD6-871B-48E9EAF414D7	TCGA-AJ-A3NC		Stage IA	NO	22	13		0		YES	89E7D8B0-2E87-41D9-906E-9A21B9350CF3		No		YES	YES		Office Endometrial Biopsy	NO	Post (prior bilateral ovariectomy OR >12 mo since LMP with no prior hysterectomy)	12	8	G3					No	A3NC	21	negative	TUMOR FREE	0	0	NO		Complete Remission/Response	Never Used
TCGA-AJ-A3NC-11A				Complete Response	63			228.63.0	Nationwide Children's Hospital	TCGA-AJ-A3NC-F46679	180A3CFD-8971-4CD6-871B-48E9EAF414D7	TCGA-AJ-A3NC		Stage IA	NO	22	13		0		YES	89E7D8B0-2E87-41D9-906E-9A21B9350CF3		No		YES	YES		Office Endometrial Biopsy	NO	Post (prior bilateral ovariectomy OR >12 mo since LMP with no prior hysterectomy)	12	8	G3					No	A3NC	21	negative	TUMOR FREE	0	0	NO		Complete Remission/Response	Never Used
TCGA-AP-A1DH-01A				Complete Response	62	0	0	104.85.0	Nationwide Children's Hospital	TCGA-AP-A1DH-F13621	0F1F01A5-760C-4A75-BCC7-BDAC46C89A35	TCGA-AP-A1DH		Stage IA	NO	22	23		0		NO	82F9BA91-FC7C-44C5-8375-684A62F3D9C5	Scheduled Follow-up Submission	No		YES	YES		Office Endometrial Biopsy		Post (prior bilateral ovariectomy OR >12 mo since LMP with no prior hysterectomy)	12	9	G3				NO	No	A1DH	41	negative	TUMOR FREE	0	0	NO	3	Complete Remission/Response	Never Used
TCGA-EO-A3B0-01A				Complete Response	43		2	186.74.0	Nationwide Children's Hospital	TCGA-EO-A3B0-F38253	2C5A931F-D97A-4F04-A0E1-66BEFBBF764C	TCGA-EO-A3B0	Former User	Stage IIIC2	NO	22	5		0			BEC1A6A3-DE96-4AB0-9C0A-610AC1ED4144		No	No, I have never taken menopausal hormone therapy.	NO	YES		Dilation and curettage procedure	NO	Indeterminate (neither Pre or Postmenopausal)	12	2	G3					No	A3B0			TUMOR FREE		5	NO	2		Never Used
TCGA-B5-A0JV-01A				Complete Response	63	0	0	73.85.0	Nationwide Children's Hospital	TCGA-B5-A0JV-F72216	7FAA1D05-4FFF-436E-8DBF-B488DBF4211E	TCGA-B5-A0JV		Stage IA	NO	22	29		0			53072E80-9663-4C56-B76E-AA1E585CBCE0		No		YES	YES		Dilation and curettage procedure	NO	Post (prior bilateral ovariectomy OR >12 mo since LMP with no prior hysterectomy)	12	4	G2					No	A0JV	26	negative	TUMOR FREE	0	0	NO	2	Complete Remission/Response
TCGA-FI-A3PV-01A					68	0	0	228.63.0	Nationwide Children's Hospital	TCGA-FI-A3PV-F71674	717D98B5-ECD4-4CEE-9623-4CB70683B8C4	TCGA-FI-A3PV		Stage IA		22	27		0			F307A61E-C942-4F5E-8551-FCBFD07507BE		No			YES		Dilation and curettage procedure	NO	Post (prior bilateral ovariectomy OR >12 mo since LMP with no prior hysterectomy)	12	3	High Grade					No	A3PV	0	negative	WITH TUMOR	0	0
TCGA-D1-A165-01A				Complete Response	64	0	0	94.82.0	Nationwide Children's Hospital	TCGA-D1-A165-F18493	E602CF0E-5E4E-446E-AD9E-14721AAA587D	TCGA-D1-A165		Stage IIIA	NO	22	17		0		NO	2557ED69-063B-4E47-B0FA-A412B56B38A0	Scheduled Follow-up Submission	No	No, I have never taken menopausal hormone therapy.	NO	YES		Office Endometrial Biopsy		Post (prior bilateral ovariectomy OR >12 mo since LMP with no prior hysterectomy)	12	11	G1				NO	No	A165	25	positive	TUMOR FREE	0	0	NO	2	Complete Remission/Response	Never Used
TCGA-D1-A1O5-01A				Complete Response	61			121.83.0	Nationwide Children's Hospital	TCGA-D1-A1O5-F21574	1482F32B-54DB-407F-BB5D-B42DD77FD148	TCGA-D1-A1O5		Stage IA	NO	22	15		0		NO	6A543FDC-B1A8-44C8-A8B2-90D5A65EA5FE	Scheduled Follow-up Submission	No	No, I have never taken menopausal hormone therapy.	NO	YES		Office Endometrial Biopsy		Post (prior bilateral ovariectomy OR >12 mo since LMP with no prior hysterectomy)	12	2	G1				NO	No	A1O5	8	negative	TUMOR FREE	0	0	NO	3	Complete Remission/Response	Never Used
TCGA-AP-A0LH-01A	YES	NO	NO	Progressive Disease	60	0	0	59.83.0	Nationwide Children's Hospital	TCGA-AP-A0LH-F3950	6FFFA15E-1A22-4087-8A5E-8DC253051665	TCGA-AP-A0LH	Never Used	Stage IA	NO	22	23		0	302	NO	FAD4D238-0373-43B4-BE9E-00467AD6F9F6		No	No, I have never taken menopausal hormone therapy.	NO	YES		Dilation and curettage procedure		Post (prior bilateral ovariectomy OR >12 mo since LMP with no prior hysterectomy)	12	9	G3					No	A0LH	0	positive	WITH TUMOR	0	0	YES	2	Complete Remission/Response	Never Used
TCGA-D1-A17C-01A				Complete Response	78			94.82.0	Nationwide Children's Hospital	TCGA-D1-A17C-F20302	293B32F7-6417-4C7E-82E8-D79BF8F0220F	TCGA-D1-A17C		Stage IA	NO	22	9		0		NO	2E9021A7-54A3-489E-99C0-67262E8BD6F1	Scheduled Follow-up Submission	No	No, I have never taken menopausal hormone therapy.	NO	YES		Office Endometrial Biopsy		Post (prior bilateral ovariectomy OR >12 mo since LMP with no prior hysterectomy)	12	1	G1				NO	No	A17C	14	negative	TUMOR FREE			NO	3	Complete Remission/Response	Never Used
TCGA-BS-A0U9-01B				Complete Response	59	0	0	81.83.0	Nationwide Children's Hospital	TCGA-BS-A0U9-F68986	CD91D9A8-5C3F-4A07-802C-E1A51C3AE714	TCGA-BS-A0U9	Never Used	Stage IIA	NO	22	24		0		YES	729E9A62-9882-4EF7-9925-EF8EC431C3DC		No	No, I have never taken menopausal hormone therapy.	YES	YES		Cytology (e.g. Peritoneal or pleural fluid)	NO	Post (prior bilateral ovariectomy OR >12 mo since LMP with no prior hysterectomy)	12	12	G3					No	A0U9	5	negative	TUMOR FREE	0	0	NO	4+	Complete Remission/Response	Never Used
TCGA-D1-A175-01A				Complete Response	48	0	0	94.82.0	Nationwide Children's Hospital	TCGA-D1-A175-F20245	63EC6C1E-F931-49F7-9C4D-D6A59254771C	TCGA-D1-A175		Stage IC	NO	22	9		0		NO	F9F9CE0C-6959-4A73-8833-DFEE327FFEC1	Scheduled Follow-up Submission	No	No, I have never taken menopausal hormone therapy.	NO	YES		Office Endometrial Biopsy		Indeterminate (neither Pre or Postmenopausal)	12	1	G3				NO	No	A175	90	negative	TUMOR FREE	0	0	YES	3	Complete Remission/Response	Never Used
TCGA-B5-A11W-01A				Complete Response	61			92.87.0	Nationwide Children's Hospital	TCGA-B5-A11W-F17779	219D2E19-B420-49C0-B36A-B3E4B40CF18B	TCGA-B5-A11W	Never Used	Stage IB		22	25		0		YES	FCBDA594-71C6-409F-B580-12C5420FB65C	Scheduled Follow-up Submission	No	No, I have never taken menopausal hormone therapy.	YES	YES		Office Endometrial Biopsy		Post (prior bilateral ovariectomy OR >12 mo since LMP with no prior hysterectomy)	12	10	G2				NO	No	A11W	52	positive	TUMOR FREE			NO	1	Complete Remission/Response
TCGA-EY-A1GS-01A				Stable Disease	71			110.75.0	Nationwide Children's Hospital	TCGA-EY-A1GS-F70247	0CD96326-E598-4F2D-934C-931A4BE26F1C	TCGA-EY-A1GS		Stage IVB		22	2		0			3F48CDCB-A67F-4B03-8FF1-D4DA44D42F55		No			YES		Tumor resection	NO	Post (prior bilateral ovariectomy OR >12 mo since LMP with no prior hysterectomy)	12	2	G3					No	A1GS	50		WITH TUMOR		7	YES		Stable Disease
TCGA-D1-A3DH-01A				Complete Response	71			186.74.0	Nationwide Children's Hospital	TCGA-D1-A3DH-F41531	C344A92B-0BC2-4BA7-A619-034293449668	TCGA-D1-A3DH		Stage IA	NO	22	18		0		YES	CC267C09-4A8D-479A-A8C1-67E8FF1C8FAF		No		YES	YES		Excisional Biopsy	YES	Post (prior bilateral ovariectomy OR >12 mo since LMP with no prior hysterectomy)	12	5	G3					No	A3DH	11	negative	TUMOR FREE			NO	4+	Complete Remission/Response
TCGA-AP-A05H-01A				Complete Response	75	0	0	49.86.0	Nationwide Children's Hospital	TCGA-AP-A05H-F29059	EEA723C1-83DA-4D59-8345-D8AB86037C0A	TCGA-AP-A05H		Stage IB		22	6		0			248FD711-EA3D-461A-A15E-D96590CF5E6A		No			YES		Dilation and curettage procedure		Post (prior bilateral ovariectomy OR >12 mo since LMP with no prior hysterectomy)	12	3	G3				NO	No	A05H	61	negative	TUMOR FREE	0	0	NO
TCGA-DF-A2KY-01A					49	0	0	201.70.0	Nationwide Children's Hospital			TCGA-DF-A2KY		Stage IVA		22			0			4F51E1C1-472B-4CBC-9789-A338CF8F63D6		No			YES	Hysteroscopy and endometrial ablation	Other method, specify:		Pre (<6 months since LMP AND no prior bilateral ovariectomy AND not on estrogen replacement)	12		G3					No	A2KY	73.3			0	1
TCGA-EO-A3L0-01A				Complete Response	76		0	228.63.0	Nationwide Children's Hospital	TCGA-EO-A3L0-F39975	00DCAA01-F4E6-476C-A112-08AE05972671	TCGA-EO-A3L0		Stage IA	NO	22	7		0		NO	53AAEC0F-C264-42BD-9701-09111AFB494C		No	No, I have never taken menopausal hormone therapy.	NO	YES		Office Endometrial Biopsy	NO	Post (prior bilateral ovariectomy OR >12 mo since LMP with no prior hysterectomy)	12	2	G3					No	A3L0	49		TUMOR FREE		0	NO	2	Complete Remission/Response	Never Used
TCGA-SJ-A6ZJ-01A				Complete Response	61			354.48.0	Nationwide Children's Hospital	TCGA-SJ-A6ZJ-F59211	7F6040E3-DD8C-4BFF-9C28-B3836C4CBCBE	TCGA-SJ-A6ZJ	Former User	Stage IB	NO	22	11		0		NO	4AE2B4E8-5BF0-4370-BB5A-0E51CEE51A38		No	No, I have never taken menopausal hormone therapy.	YES	YES		Office Endometrial Biopsy	NO	Post (prior bilateral ovariectomy OR >12 mo since LMP with no prior hysterectomy)	12	7	G2					No	A6ZJ	62.5	negative	TUMOR FREE	0	0	NO	1	Complete Remission/Response	Never Used
TCGA-A5-A0G2-01A				Complete Response	57	0	0	59.83.0	Nationwide Children's Hospital	TCGA-A5-A0G2-F17136	7C2A06C7-834D-4155-8783-45768C2F77ED	TCGA-A5-A0G2	Never Used	Stage IIIB	NO	22	3		0		NO	2940CCCF-533D-4834-A321-2814898DE639	Scheduled Follow-up Submission	No	Yes, I have taken menopausal hormone therapy in the past, but no longer do.	NO	YES		Office Endometrial Biopsy		Post (prior bilateral ovariectomy OR >12 mo since LMP with no prior hysterectomy)	12	11	G3				NO	No	A0G2				0	0	NO	4+	Complete Remission/Response	Never Used
TCGA-BS-A0V6-01A				Complete Response	55	0	0	92.87.0	Nationwide Children's Hospital	TCGA-BS-A0V6-F68988	8171C424-665E-48FD-A943-3D1567ABDDA2	TCGA-BS-A0V6	Never Used	Stage IB	NO	22	24		0		NO	C0AF8A06-6C05-4695-8B5E-851DBCB892A0		No	No, I have never taken menopausal hormone therapy.	NO	YES		Office Endometrial Biopsy	NO	Post (prior bilateral ovariectomy OR >12 mo since LMP with no prior hysterectomy)	12	12	G1					No	A0V6	5.6	negative	TUMOR FREE	0	0	NO	1	Complete Remission/Response	Never Used
TCGA-BG-A2AE-01A				Complete Response	57			143.82.0	Nationwide Children's Hospital	TCGA-BG-A2AE-F49553	2E039DA7-AF00-409B-A472-04A92009C7BC	TCGA-BG-A2AE		Stage IB		22	3		0			5136EFDD-901F-41DC-8769-6E0BB6A16841		No			YES		Office Endometrial Biopsy	NO	Peri (6-12 months since last menstrual period)	12	10	G3					No	A2AE			TUMOR FREE		1	YES		Complete Remission/Response
TCGA-BG-A2AE-11A				Complete Response	57			143.82.0	Nationwide Children's Hospital	TCGA-BG-A2AE-F49553	2E039DA7-AF00-409B-A472-04A92009C7BC	TCGA-BG-A2AE		Stage IB		22	3		0			5136EFDD-901F-41DC-8769-6E0BB6A16841		No			YES		Office Endometrial Biopsy	NO	Peri (6-12 months since last menstrual period)	12	10	G3					No	A2AE			TUMOR FREE		1	YES		Complete Remission/Response
TCGA-BS-A0V4-01A					56	0	0	121.83.0	Nationwide Children's Hospital	TCGA-BS-A0V4-F16710	1A536E8E-1E46-4863-B157-467F28A2B156	TCGA-BS-A0V4	Never Used	Stage IB	NO	22	25		0		NO	6E80B681-099F-44AC-B831-57D2AE4F3D78	Scheduled Follow-up Submission	No	No, I have never taken menopausal hormone therapy.	YES	YES		Dilation and curettage procedure		Post (prior bilateral ovariectomy OR >12 mo since LMP with no prior hysterectomy)	12	3	G1				NO	No	A0V4	4	negative	TUMOR FREE	0	0	NO	3	Complete Remission/Response	Never Used
TCGA-AX-A2HK-01A				Complete Response	77			156.80.0	Nationwide Children's Hospital	TCGA-AX-A2HK-F31847	4EFF5D58-632D-45BB-B106-554DDFB0479C	TCGA-AX-A2HK		Stage IIIC	NO	22	9		0			561CF2B1-07C7-4217-B94B-2A5EEA03E9D7	Scheduled Follow-up Submission	No		YES	YES		Office Endometrial Biopsy		Post (prior bilateral ovariectomy OR >12 mo since LMP with no prior hysterectomy)	12	5	G3				NO	No	A2HK	84	negative	WITH TUMOR			NO	4+	Complete Remission/Response
TCGA-AX-A2HD-01A				Partial Response	69			156.80.0	Nationwide Children's Hospital	TCGA-AX-A2HD-F31844	52ED148B-1AD5-45C2-A450-1CE9AAD1B2E8	TCGA-AX-A2HD		Stage IIIA	NO	22	9		0			09AB1E8E-20CE-4CC3-AE31-F6A231E94303	Scheduled Follow-up Submission	No			YES		Office Endometrial Biopsy			12	5	G3				NO	No	A2HD		positive	WITH TUMOR			NO	4+	Partial Remission/Response
TCGA-AX-A2HD-11A				Partial Response	69			156.80.0	Nationwide Children's Hospital	TCGA-AX-A2HD-F31844	52ED148B-1AD5-45C2-A450-1CE9AAD1B2E8	TCGA-AX-A2HD		Stage IIIA	NO	22	9		0			09AB1E8E-20CE-4CC3-AE31-F6A231E94303	Scheduled Follow-up Submission	No			YES		Office Endometrial Biopsy			12	5	G3				NO	No	A2HD		positive	WITH TUMOR			NO	4+	Partial Remission/Response
TCGA-AJ-A3TW-01A				Complete Response	78		0	228.63.0	Nationwide Children's Hospital	TCGA-AJ-A3TW-F48779	8B15887D-4BC4-4A0B-B4FE-504AA36ADB08	TCGA-AJ-A3TW		Stage IB	NO	22	20		0		NO	8FE34F92-05E6-48C7-87AA-56FDF3F13B29		No	No, I have never taken menopausal hormone therapy.	YES	YES		Office Endometrial Biopsy	NO	Post (prior bilateral ovariectomy OR >12 mo since LMP with no prior hysterectomy)	12	9	G3					No	A3TW		negative	TUMOR FREE		0	NO	3	Complete Remission/Response	Never Used
TCGA-BK-A26L-01A				Complete Response	71	0	0	143.82.0	Nationwide Children's Hospital	TCGA-BK-A26L-F40279	6BCCD87A-D87C-44EE-B6F9-274CF3D92892	TCGA-BK-A26L	Former User	Stage IIIC1	NO	22	15		0		NO	57F091EF-0C85-487A-9007-8C57049EEFAB		No	Yes, I have taken menopausal hormone therapy in the past, but no longer do.	YES	YES		Office Endometrial Biopsy	NO	Post (prior bilateral ovariectomy OR >12 mo since LMP with no prior hysterectomy)	12	2	G3					No	A26L	80	negative	TUMOR FREE	0	0	YES	3	Complete Remission/Response	Never Used
TCGA-BK-A26L-01C				Complete Response	71	0	0	143.82.0	Nationwide Children's Hospital	TCGA-BK-A26L-F40279	6BCCD87A-D87C-44EE-B6F9-274CF3D92892	TCGA-BK-A26L	Former User	Stage IIIC1	NO	22	15		0		NO	57F091EF-0C85-487A-9007-8C57049EEFAB		No	Yes, I have taken menopausal hormone therapy in the past, but no longer do.	YES	YES		Office Endometrial Biopsy	NO	Post (prior bilateral ovariectomy OR >12 mo since LMP with no prior hysterectomy)	12	2	G3					No	A26L	80	negative	TUMOR FREE	0	0	YES	3	Complete Remission/Response	Never Used
TCGA-D1-A2G6-01A					53	0	0	156.80.0	Nationwide Children's Hospital			TCGA-D1-A2G6		Stage IIIC		22			0			1F80A796-17ED-48C3-9624-C1F54728EA5F		No			YES		Office Endometrial Biopsy		Post (prior bilateral ovariectomy OR >12 mo since LMP with no prior hysterectomy)	12		G3					No	A2G6	94	positive		0	2
TCGA-AJ-A3QS-01A				Complete Response	57		0	228.63.0	Nationwide Children's Hospital	TCGA-AJ-A3QS-F47011	705F6EBE-6120-43D1-9044-A1C1397BCF12	TCGA-AJ-A3QS		Stage IIIA	NO	22	21		0		YES	D9E45C93-1FF7-4E63-A53F-6E363B9539BC		No		YES	YES		Office Endometrial Biopsy	NO	Post (prior bilateral ovariectomy OR >12 mo since LMP with no prior hysterectomy)	12	8	G3					No	A3QS	0	negative	TUMOR FREE		1	YES	3	Complete Remission/Response	Never Used
TCGA-AX-A1CF-01A	YES	YES	NO		69		0	104.85.0	Nationwide Children's Hospital	TCGA-AX-A1CF-F10338	53489918-F995-4DB7-8188-B4B4E5C9DD00	TCGA-AX-A1CF		Stage IVB	NO	22	10		0	875		A9799878-B08D-4D48-9170-B5DCB529F87F		No			YES		Office Endometrial Biopsy			12	5	G3					No	A1CF	50	positive	WITH TUMOR			YES		Progressive Disease	Former User
TCGA-AX-A1CF-11A	YES	YES	NO		69		0	104.85.0	Nationwide Children's Hospital	TCGA-AX-A1CF-F10338	53489918-F995-4DB7-8188-B4B4E5C9DD00	TCGA-AX-A1CF		Stage IVB	NO	22	10		0	875		A9799878-B08D-4D48-9170-B5DCB529F87F		No			YES		Office Endometrial Biopsy			12	5	G3					No	A1CF	50	positive	WITH TUMOR			YES		Progressive Disease	Former User
TCGA-DI-A2QU-01A					67			178.78.0	Nationwide Children's Hospital			TCGA-DI-A2QU		Stage IVB		22			0			B4C3751A-11AE-4199-B968-53F81FD9734E		No			YES		Office Endometrial Biopsy		Post (prior bilateral ovariectomy OR >12 mo since LMP with no prior hysterectomy)	12		G3					No	A2QU	0			0	0
TCGA-DI-A2QU-11A					67			178.78.0	Nationwide Children's Hospital			TCGA-DI-A2QU		Stage IVB		22			0			B4C3751A-11AE-4199-B968-53F81FD9734E		No			YES		Office Endometrial Biopsy		Post (prior bilateral ovariectomy OR >12 mo since LMP with no prior hysterectomy)	12		G3					No	A2QU	0			0	0
TCGA-AX-A1CP-01A			NO		84		0	104.85.0	Nationwide Children's Hospital	TCGA-AX-A1CP-F9828	90254AF6-8BAA-4EA4-86FB-9878DA404A9D	TCGA-AX-A1CP		Stage IA	NO	22	12		0	722	YES	A3B97B3E-942A-4450-9097-C986283ED377		No		YES	YES				Post (prior bilateral ovariectomy OR >12 mo since LMP with no prior hysterectomy)	12	5	G3					Yes	A1CP	0	negative			0	YES
TCGA-AX-A05Z-01A					37		0	49.86.0	Nationwide Children's Hospital	TCGA-AX-A05Z-F65208	08BDB954-772F-4935-97CA-7E0BCC82DDFB	TCGA-AX-A05Z		Stage IIIA		22	19		0			6F71F891-F35D-4194-8A8F-7E16B6421601		No			YES		Office Endometrial Biopsy	NO	Indeterminate (neither Pre or Postmenopausal)	12	9	G2					No	A05Z	50	negative	TUMOR FREE		0	NO
TCGA-AX-A1CN-01A				Progressive Disease	54		0	104.85.0	Nationwide Children's Hospital	TCGA-AX-A1CN-F65235	B40C6E7B-7F48-4EB5-98CC-08F5DC8661F8	TCGA-AX-A1CN		Stage IIB		22	19		0			DC151891-0D52-4BAC-B655-618E5523A4E7		No			YES		Office Endometrial Biopsy	NO	Pre (<6 months since LMP AND no prior bilateral ovariectomy AND not on estrogen replacement)	12	9	G3					No	A1CN	50	negative	WITH TUMOR		0	YES
TCGA-BG-A3PP-01A				Progressive Disease	82			228.63.0	Nationwide Children's Hospital	TCGA-BG-A3PP-F57825	1D733009-2D5B-408F-954E-B08633C7260D	TCGA-BG-A3PP		Stage II		22	27		0			5FC3AF8C-3A75-4399-AB83-1BA2C05DC46D		No			YES		Office Endometrial Biopsy	NO	Post (prior bilateral ovariectomy OR >12 mo since LMP with no prior hysterectomy)	12	3	G3					No	A3PP		positive	WITH TUMOR		0	YES		Progressive Disease
TCGA-BG-A3PP-11A				Progressive Disease	82			228.63.0	Nationwide Children's Hospital	TCGA-BG-A3PP-F57825	1D733009-2D5B-408F-954E-B08633C7260D	TCGA-BG-A3PP		Stage II		22	27		0			5FC3AF8C-3A75-4399-AB83-1BA2C05DC46D		No			YES		Office Endometrial Biopsy	NO	Post (prior bilateral ovariectomy OR >12 mo since LMP with no prior hysterectomy)	12	3	G3					No	A3PP		positive	WITH TUMOR		0	YES		Progressive Disease
TCGA-D1-A16J-01A				Complete Response	61	0	0	94.82.0	Nationwide Children's Hospital	TCGA-D1-A16J-F18579	47758040-9E37-46DD-A5CE-06AAD4E76B03	TCGA-D1-A16J		Stage IIB	NO	22	21		0		NO	0CA44DAE-6D20-4321-B39F-6BB5DDD879E3	Scheduled Follow-up Submission	No	No, I have never taken menopausal hormone therapy.	YES	YES		Office Endometrial Biopsy		Post (prior bilateral ovariectomy OR >12 mo since LMP with no prior hysterectomy)	12	11	G2				NO	No	A16J	100	negative	TUMOR FREE	0	0	YES	2	Complete Remission/Response	Never Used
TCGA-AP-A05A-01A				Complete Response	81	0	0	49.86.0	Nationwide Children's Hospital	TCGA-AP-A05A-F29051	4BA4DA0E-5DEC-4806-9764-373EAA8E7E4C	TCGA-AP-A05A		Stage II		22	6		0			F5FBF85E-89A0-4F54-9BEE-C5C5F1FCD77C		No			YES		Dilation and curettage procedure		Post (prior bilateral ovariectomy OR >12 mo since LMP with no prior hysterectomy)	12	3	G3				NO	No	A05A	91	negative	TUMOR FREE	0	0	NO
TCGA-BG-A0MK-01A				Progressive Disease	52			186.74.0	Nationwide Children's Hospital	TCGA-BG-A0MK-F39617	360FA554-F726-4DEA-B3F0-1B3C578CAE9E	TCGA-BG-A0MK		Stage IIB		22	28		0			F675CC05-52EC-42EE-BB8A-D71074571E8B		No			YES		Dilation and curettage procedure	NO	Pre (<6 months since LMP AND no prior bilateral ovariectomy AND not on estrogen replacement)	12	1	G3					No	A0MK		negative	WITH TUMOR			NO		Progressive Disease
TCGA-A5-A0GU-01A				Complete Response	58	0	0	59.83.0	Nationwide Children's Hospital	TCGA-A5-A0GU-F17158	359D2AA0-CA1E-4A1E-AFDB-B2DB1044C2C6	TCGA-A5-A0GU	Never Used	Stage IA	NO	22	3		0		NO	7DF7E11D-1954-4D6D-9070-D2D7E08530A2	Scheduled Follow-up Submission	No	No, I have never taken menopausal hormone therapy.	YES	YES		Office Endometrial Biopsy		Post (prior bilateral ovariectomy OR >12 mo since LMP with no prior hysterectomy)	12	10	G1				NO	No	A0GU	18		TUMOR FREE	0	0	NO	2	Complete Remission/Response	Never Used
TCGA-EO-A3KX-01A				Complete Response	80			228.63.0	Nationwide Children's Hospital	TCGA-EO-A3KX-F39933	23A27C0B-7B1B-4399-873A-4AF3EC59ACA0	TCGA-EO-A3KX		Stage IA	NO	22	7		0		YES	16D17373-CAC0-4285-B4A3-19A844A088AF		No		YES	YES		Office Endometrial Biopsy	NO	Post (prior bilateral ovariectomy OR >12 mo since LMP with no prior hysterectomy)	12	2	G3					No	A3KX			TUMOR FREE		0	NO		Complete Remission/Response	Never Used
TCGA-D1-A0ZP-01A	YES	NO	YES	Complete Response	59	0	0	81.83.0	Nationwide Children's Hospital	TCGA-D1-A0ZP-F17745	4A46C461-2F02-4EC2-8E81-5C30116E7A36	TCGA-D1-A0ZP		Stage IVA	NO	22	24	783	0	629	NO	3F0646DA-76DC-4487-B435-DE33CFD28889	Scheduled Follow-up Submission	No		NO	YES		Tumor resection		Post (prior bilateral ovariectomy OR >12 mo since LMP with no prior hysterectomy)	12	10	G3	Other, specify	Locoregional Disease	Recurrent endometrial carcinoma in retriponeal lymphnodes	YES	No	A0ZP	30	positive	TUMOR FREE	0	0	YES	1	Complete Remission/Response	Never Used
TCGA-BG-A186-01A				Complete Response	61		0	94.82.0	Nationwide Children's Hospital	TCGA-BG-A186-F28644	A18F5F2C-6024-497A-9E9E-75077F4760BF	TCGA-BG-A186		Stage IIIA	NO	22	22		0		NO	9CA24328-7A5A-4524-9226-0DB5F3B68F0C	Scheduled Follow-up Submission	No		NO	YES		Office Endometrial Biopsy			12	2	G2				NO	No	A186	28	positive	TUMOR FREE		0	YES	2	Complete Remission/Response	Never Used
TCGA-D1-A0ZR-01A				Complete Response	57	0	0	81.83.0	Nationwide Children's Hospital	TCGA-D1-A0ZR-F17748	0C356884-ED96-47EA-98FC-8485B2D8B7D0	TCGA-D1-A0ZR		Stage IB	NO	22	24		0		YES	0690C2F4-586E-49E9-9327-A6DE28C3941C	Scheduled Follow-up Submission	No		YES	YES		Office Endometrial Biopsy		Indeterminate (neither Pre or Postmenopausal)	12	10	G2				NO	No	A0ZR	12	negative	TUMOR FREE	0	0	NO	4+	Complete Remission/Response	Never Used
TCGA-D1-A2G0-01A					70	0	0	156.80.0	Nationwide Children's Hospital	TCGA-D1-A2G0-F41534	F3146266-2660-4FA3-9505-5B229158C326	TCGA-D1-A2G0		Stage IB	NO	22	18		0		NO	B39172D7-3534-461A-8F19-EFB0F9C12520		No		NO	YES		Dilation and curettage procedure	YES	Post (prior bilateral ovariectomy OR >12 mo since LMP with no prior hysterectomy)	12	5	G3					No	A2G0	17	negative		0	0		2
TCGA-BG-A0MI-01A				Complete Response	83	0	0	59.83.0	Nationwide Children's Hospital	TCGA-BG-A0MI-F17205	897AFA88-B519-48C9-BD94-E08AAAEA9754	TCGA-BG-A0MI	Never Used	Stage IA	NO	22	4		0		NO	C989D96D-96C8-4BA4-BDBD-5AF36DF392BF	Scheduled Follow-up Submission	No	No, I have never taken menopausal hormone therapy.	YES	YES		Dilation and curettage procedure		Post (prior bilateral ovariectomy OR >12 mo since LMP with no prior hysterectomy)	12	10	G2				NO	No	A0MI	13	negative	TUMOR FREE	0	0	NO	3		Never Used
TCGA-AP-A1DR-01A				Complete Response	59	0	0	104.85.0	Nationwide Children's Hospital	TCGA-AP-A1DR-F13626	C80E450E-9C64-483E-BB48-07BA1971E96F	TCGA-AP-A1DR	Never Used	Stage IIIC1	NO	22	23		0		YES	B7BAF8EB-EAF7-4EE6-818E-4BF1B969C22B	Scheduled Follow-up Submission	No	No, I have never taken menopausal hormone therapy.	YES	YES		Office Endometrial Biopsy		Post (prior bilateral ovariectomy OR >12 mo since LMP with no prior hysterectomy)	12	9	G2				NO	No	A1DR	27	negative	TUMOR FREE	2	0	YES	2	Complete Remission/Response	Never Used
TCGA-D1-A163-01A	YES	NO	YES	Complete Response	50	0	0	94.82.0	Nationwide Children's Hospital	TCGA-D1-A163-F18485	44F34C31-AC61-4765-86E2-EDC289C3CD59	TCGA-D1-A163		Stage IIIC	NO	22	17	327	0	223	NO	AE745B51-4C4E-42DB-8A36-CA71D9F2DCA9	Scheduled Follow-up Submission	No	No, I have never taken menopausal hormone therapy.	NO	YES		Dilation and curettage procedure		Peri (6-12 months since last menstrual period)	12	11	G2	Other, specify	Metastatic	Paraaortic retroperitoneal lymphnode	YES	No	A163	12	negative	TUMOR FREE	0	2	NO	1	Complete Remission/Response	Never Used
TCGA-B5-A3F9-01A				Complete Response	56			228.63.0	Nationwide Children's Hospital	TCGA-B5-A3F9-F37012	00C4FFB9-75EA-4844-ABEC-F59D01652148	TCGA-B5-A3F9		Stage IB		22	21		0		YES	EBC2F6E6-7835-4BB3-A1D1-EB6CAA78EB1A		No		YES	YES		Office Endometrial Biopsy	NO	Post (prior bilateral ovariectomy OR >12 mo since LMP with no prior hysterectomy)	12	11	G3					No	A3F9	6		TUMOR FREE			NO
TCGA-D1-A102-01A				Complete Response	49	0	0	81.83.0	Nationwide Children's Hospital	TCGA-D1-A102-F17750	0F4DA060-9E13-4BED-86AA-CE44F5163D60	TCGA-D1-A102		Stage IB	NO	22	24		0		YES	52BF436E-D828-4A81-97A1-5D673D65533F	Scheduled Follow-up Submission	No	No, I have never taken menopausal hormone therapy.	YES	YES		Office Endometrial Biopsy		Peri (6-12 months since last menstrual period)	12	10	G2				NO	Yes	A102	13	negative	TUMOR FREE	0	0	NO	0	Complete Remission/Response	Never Used
TCGA-D1-A17L-01A				Complete Response	81			94.82.0	Nationwide Children's Hospital	TCGA-D1-A17L-F20271	A8192EB8-5FFD-4B36-94C5-0A558E85CAD1	TCGA-D1-A17L		Stage IA	NO	22	9		0		NO	5BF03561-CF50-4750-9B45-675B7BAFF463	Scheduled Follow-up Submission	No	No, I have never taken menopausal hormone therapy.	NO	YES		Office Endometrial Biopsy		Post (prior bilateral ovariectomy OR >12 mo since LMP with no prior hysterectomy)	12	1	G1				NO	No	A17L	22	negative	TUMOR FREE		0	NO	0	Complete Remission/Response	Never Used
TCGA-BG-A0YV-01A				Complete Response	67			81.83.0	Nationwide Children's Hospital	TCGA-BG-A0YV-F19335	2E320782-EF51-4625-93EE-337667D357EA	TCGA-BG-A0YV	Never Used	Stage IIIA		22	8		0		NO	DB2D9FCD-8AC7-451B-8DBF-8E5B5965D43F	Scheduled Follow-up Submission	No	No, I have never taken menopausal hormone therapy.	YES	YES		Cytology (e.g. Peritoneal or pleural fluid)		Post (prior bilateral ovariectomy OR >12 mo since LMP with no prior hysterectomy)	12	12	G3				NO	Yes	A0YV			TUMOR FREE			YES		Complete Remission/Response	Never Used
TCGA-AJ-A8CV-01A				Complete Response	58			381.43.0	Nationwide Children's Hospital	TCGA-AJ-A8CV-F65831	0D4A64AE-3C55-439D-9DA2-C3512388ADC6	TCGA-AJ-A8CV		Stage IB	NO	22	30		0		NO	7FBE263F-8412-4318-B520-ABC48CD86FFC		No		NO	YES		Office Endometrial Biopsy	NO	Post (prior bilateral ovariectomy OR >12 mo since LMP with no prior hysterectomy)	12	9	G2					No	A8CV	65		TUMOR FREE		0	NO	1	Complete Remission/Response	Never Used
TCGA-A5-A2K7-01A				Complete Response	41	0	0	168.78.0	Nationwide Children's Hospital	TCGA-A5-A2K7-F54486	9F4ADCA0-451A-4A67-87FC-957AF1A03D8C	TCGA-A5-A2K7		Stage II	NO	22	23		0		YES	6A436A39-48BA-4BFB-9DD7-13DC9B90B41A		No	No, I have never taken menopausal hormone therapy.	YES	YES		Office Endometrial Biopsy	NO	Pre (<6 months since LMP AND no prior bilateral ovariectomy AND not on estrogen replacement)	12	12	G3					No	A2K7	50		TUMOR FREE	0	0	YES	3	Complete Remission/Response	Never Used
TCGA-AP-A0LT-01A				Complete Response	57	0	0	59.83.0	Nationwide Children's Hospital	TCGA-AP-A0LT-F29053	8FD706D8-DD4F-43A7-923E-E7CBAA70DD0C	TCGA-AP-A0LT		Stage II		22	6		0			DFB4AA66-D8A2-4734-8999-14D86F50014A		No			YES		Office Endometrial Biopsy		Post (prior bilateral ovariectomy OR >12 mo since LMP with no prior hysterectomy)	12	3	G2				NO	No	A0LT	38	negative	TUMOR FREE	0	0	NO
TCGA-EO-A22U-01A				Complete Response	83			168.78.0	Nationwide Children's Hospital	TCGA-EO-A22U-F62597	44F40C61-C067-4F9D-99A1-B80C52D85CCC	TCGA-EO-A22U	Former User	Stage IB	NO	22	25		0		NO	EC63DFA5-FD24-4748-B1B6-598C5AFC6319		No	No, I have never taken menopausal hormone therapy.	NO	YES		Office Endometrial Biopsy	NO	Post (prior bilateral ovariectomy OR >12 mo since LMP with no prior hysterectomy)	12	9	G3					No	A22U	51	negative	TUMOR FREE			NO	0	Complete Remission/Response	Never Used
TCGA-AX-A060-01A					77		0	49.86.0	Nationwide Children's Hospital	TCGA-AX-A060-F5558	2402E6C9-BED8-43E4-B729-58944100595E	TCGA-AX-A060		Stage IC	NO	22	24		0			99608001-9D9D-4D31-9010-C48A292AE368		No		YES	YES		Office Endometrial Biopsy		Post (prior bilateral ovariectomy OR >12 mo since LMP with no prior hysterectomy)	12	5	G3					No	A060	50	negative	TUMOR FREE		0	YES	4+	Complete Remission/Response
TCGA-D1-A3JQ-01A				Complete Response	61			228.63.0	Nationwide Children's Hospital	TCGA-D1-A3JQ-F41416	0145CE08-DC4E-4D41-B75F-BA5B62A065B3	TCGA-D1-A3JQ		Stage IIIC	NO	22	19		0		NO	1D1DE9C0-79B2-462F-BEB0-8F19D9753CA9		No	No, I have never taken menopausal hormone therapy.	YES	YES		Office Endometrial Biopsy	NO	Post (prior bilateral ovariectomy OR >12 mo since LMP with no prior hysterectomy)	12	3	G3					No	A3JQ	32	negative	TUMOR FREE			YES	4+	Complete Remission/Response	Never Used
TCGA-A5-A0RA-01A				Complete Response	68	0	0	73.85.0	Nationwide Children's Hospital	TCGA-A5-A0RA-F17160	3D455F01-CDEA-4BBC-9861-20AB29AFD7AD	TCGA-A5-A0RA	Never Used	Stage IB	NO	22	3		0		NO	B51A73A0-AC12-4379-BF12-D09D257F0298	Scheduled Follow-up Submission	No	No, I have never taken menopausal hormone therapy.	YES	YES		Dilation and curettage procedure		Post (prior bilateral ovariectomy OR >12 mo since LMP with no prior hysterectomy)	12	10	G2				NO	No	A0RA	75		TUMOR FREE	0	0	NO	1	Complete Remission/Response	Never Used
TCGA-A5-A0GJ-01A				Complete Response	44	0	0	59.83.0	Nationwide Children's Hospital	TCGA-A5-A0GJ-F17144	B65DC8EB-61A3-4EC2-AFEF-653AABF86405	TCGA-A5-A0GJ	Former User	Stage IA	NO	22	3		0		NO	A57EAACE-6858-4311-92A2-883BDD283356	Scheduled Follow-up Submission	No	No, I have never taken menopausal hormone therapy.	YES	YES		Office Endometrial Biopsy		Post (prior bilateral ovariectomy OR >12 mo since LMP with no prior hysterectomy)	12	10	G2				NO	No	A0GJ	0		TUMOR FREE	0	0	YES	1	Complete Remission/Response	Never Used
TCGA-DI-A2QY-01A				Complete Response	64	0	0	186.74.0	Nationwide Children's Hospital	TCGA-DI-A2QY-F60669	00517433-111A-4DCC-8826-C8FB55237638	TCGA-DI-A2QY	Never Used	Stage IIB	NO	22	13		0		NO	5842787A-7DA4-4D06-8447-73B8B0EC5EE2		No	No, I have never taken menopausal hormone therapy.	YES	YES	endocervical smear	Other method, specify:	NO	Post (prior bilateral ovariectomy OR >12 mo since LMP with no prior hysterectomy)	12	6	G3					No	A2QY	50	positive	TUMOR FREE	0	0	YES	2	Complete Remission/Response	Never Used
TCGA-DI-A2QY-11A				Complete Response	64	0	0	186.74.0	Nationwide Children's Hospital	TCGA-DI-A2QY-F60669	00517433-111A-4DCC-8826-C8FB55237638	TCGA-DI-A2QY	Never Used	Stage IIB	NO	22	13		0		NO	5842787A-7DA4-4D06-8447-73B8B0EC5EE2		No	No, I have never taken menopausal hormone therapy.	YES	YES	endocervical smear	Other method, specify:	NO	Post (prior bilateral ovariectomy OR >12 mo since LMP with no prior hysterectomy)	12	6	G3					No	A2QY	50	positive	TUMOR FREE	0	0	YES	2	Complete Remission/Response	Never Used
TCGA-D1-A16G-01A	YES	NO	NO	Progressive Disease	74	0	0	94.82.0	Nationwide Children's Hospital	TCGA-D1-A16G-F18560	0C203C8F-9A4A-4131-88B4-194AC9A246F1	TCGA-D1-A16G		Stage IV	NO	22	21		0	642	NO	058178E6-17F9-4D2C-B286-8A38A7BA6F0F	Scheduled Follow-up Submission	No	No, I have never taken menopausal hormone therapy.	NO	YES		Office Endometrial Biopsy		Post (prior bilateral ovariectomy OR >12 mo since LMP with no prior hysterectomy)	12	11	High Grade	Other, specify	Locoregional Disease	Lymph nodes	YES	No	A16G	100	positive	WITH TUMOR	0	0	YES	3	Complete Remission/Response	Never Used
TCGA-AX-A3G6-01A					67			201.70.0	Nationwide Children's Hospital	TCGA-AX-A3G6-F58289	3B7BE568-9B2F-4AFB-8D74-55CDE24A3F62	TCGA-AX-A3G6		Stage IA		22	3		0			3D69F17B-37B4-47C6-8A25-99C20C5E83EE		No			YES	TAH, BSO, bilateral pelvic lymphadenectomy, periaortic node dissection	Other method, specify:	YES		12	4	G2					No	A3G6
TCGA-SL-A6JA-01A					77	0	0	324.54.0	Nationwide Children's Hospital	TCGA-SL-A6JA-F68333	37D563B9-49E4-4917-8B4E-80033DCE13E1	TCGA-SL-A6JA		Stage IB		22	14		0			F2E28F1D-58A6-44C6-A107-722AE4CD0364		No			YES		Tumor resection	YES	Post (prior bilateral ovariectomy OR >12 mo since LMP with no prior hysterectomy)	12	11	G3					No	A6JA	50		TUMOR FREE	0	0	NO		Complete Remission/Response
TCGA-AX-A06D-01A	YES	NO	NO		82		0	92.87.0	Nationwide Children's Hospital	TCGA-AX-A06D-F9718	D14654D6-1C14-4539-AFBF-0AA7C08933D4	TCGA-AX-A06D		Stage IIIA	NO	22	13		0	253	YES	A1CD915A-511A-4211-B968-3930CC0B54AD		No		YES	YES		Office Endometrial Biopsy		Post (prior bilateral ovariectomy OR >12 mo since LMP with no prior hysterectomy)	12	5	G2					Yes	A06D	50	positive	WITH TUMOR		0	YES		Progressive Disease	Former User
TCGA-AJ-A4ZG-01A				Complete Response	53			289.58.0	Nationwide Children's Hospital	TCGA-AJ-A4ZG-F58972	5165A649-FAC6-4D06-B903-B319F0BE29BC	TCGA-AJ-A4ZG		Stage IVB	NO	22	29		0		YES	4144FE9B-C64B-41C0-92A7-096B316C9A0E		No	No, I have never taken menopausal hormone therapy.	YES	YES		Cytology (e.g. Peritoneal or pleural fluid)	NO		12	4	G3					No	A4ZG	31	positive	TUMOR FREE			YES	1	Complete Remission/Response	Never Used
TCGA-AJ-A4ZG-11A				Complete Response	53			289.58.0	Nationwide Children's Hospital	TCGA-AJ-A4ZG-F58972	5165A649-FAC6-4D06-B903-B319F0BE29BC	TCGA-AJ-A4ZG		Stage IVB	NO	22	29		0		YES	4144FE9B-C64B-41C0-92A7-096B316C9A0E		No	No, I have never taken menopausal hormone therapy.	YES	YES		Cytology (e.g. Peritoneal or pleural fluid)	NO		12	4	G3					No	A4ZG	31	positive	TUMOR FREE			YES	1	Complete Remission/Response	Never Used
TCGA-AX-A0IZ-01A				Complete Response	53		0	92.87.0	Nationwide Children's Hospital	TCGA-AX-A0IZ-F62989	14052CF5-76A9-4CA1-870C-5CAF9C3CACF2	TCGA-AX-A0IZ		Stage IB		22	29		0			B381F463-8676-4A08-A033-568CE15AB6A3		No			YES		Office Endometrial Biopsy	YES	Post (prior bilateral ovariectomy OR >12 mo since LMP with no prior hysterectomy)	12	7	G3					No	A0IZ	50	negative			0
TCGA-AX-A0IZ-11A				Complete Response	53		0	92.87.0	Nationwide Children's Hospital	TCGA-AX-A0IZ-F62989	14052CF5-76A9-4CA1-870C-5CAF9C3CACF2	TCGA-AX-A0IZ		Stage IB		22	29		0			B381F463-8676-4A08-A033-568CE15AB6A3		No			YES		Office Endometrial Biopsy	YES	Post (prior bilateral ovariectomy OR >12 mo since LMP with no prior hysterectomy)	12	7	G3					No	A0IZ	50	negative			0
TCGA-FI-A2CY-01A				Complete Response	60	0	0	156.80.0	Nationwide Children's Hospital	TCGA-FI-A2CY-F71663	0B87E215-26BD-4E0F-899D-B9983F1508DF	TCGA-FI-A2CY		Stage IA		22	27		0			690A6BB7-EA78-433F-8C72-31E064D6A6CB		No			YES		Office Endometrial Biopsy	NO	Post (prior bilateral ovariectomy OR >12 mo since LMP with no prior hysterectomy)	12	3	G3					No	A2CY	0	negative	TUMOR FREE	0	0	NO		Complete Remission/Response
TCGA-A5-A1OJ-01A				Complete Response	31			121.83.0	Nationwide Children's Hospital	TCGA-A5-A1OJ-F51584	83FEB51D-7C71-42E2-AA0B-A1BEB4254015	TCGA-A5-A1OJ	Former User	Stage IA	NO	22	26		0		NO	8BEE5793-95A7-4769-AA41-5659759EAEAA		No	No, I have never taken menopausal hormone therapy.	NO	YES		Dilation and curettage procedure	NO	Pre (<6 months since LMP AND no prior bilateral ovariectomy AND not on estrogen replacement)	12	11	G2					No	A1OJ	10		TUMOR FREE	0	0	NO	0	Complete Remission/Response	Never Used
TCGA-AX-A062-01A					53		0	49.86.0	Nationwide Children's Hospital	TCGA-AX-A062-F5504	010E9369-100E-4F56-BB07-12108F729E62	TCGA-AX-A062		Stage IB	NO	22	24		0			C3694C67-EBB3-4B5F-9D71-47C311DB13C4		No			YES		Office Endometrial Biopsy		Indeterminate (neither Pre or Postmenopausal)	12	5	G1					No	A062	50	negative	TUMOR FREE		0	NO	1	Complete Remission/Response
TCGA-BG-A0M3-01A				Complete Response	74	0	0	73.85.0	Nationwide Children's Hospital	TCGA-BG-A0M3-F19332	47EBC600-9BF0-4242-B22F-64C2F9BABE2E	TCGA-BG-A0M3	Never Used	Stage IB		22	8		0		NO	DC56C09B-465C-4E71-8733-B7AF21631797	Scheduled Follow-up Submission	No	No, I have never taken menopausal hormone therapy.	NO	YES		Office Endometrial Biopsy		Post (prior bilateral ovariectomy OR >12 mo since LMP with no prior hysterectomy)	12	12	G2				NO	No	A0M3	53	positive	TUMOR FREE	0	0	NO		Complete Remission/Response	Never Used
TCGA-AP-A0LD-01A				Complete Response	63	0	0	59.83.0	Nationwide Children's Hospital	TCGA-AP-A0LD-F29043	17BC2BC1-36EA-4838-9513-7D7CEDE99067	TCGA-AP-A0LD		Stage IB		22	6		0			5552B800-C7F5-4864-BA4C-DEF4D906FDB9		No			YES		Dilation and curettage procedure		Post (prior bilateral ovariectomy OR >12 mo since LMP with no prior hysterectomy)	12	3	G3				NO	No	A0LD	87	negative	TUMOR FREE	0	0	NO
TCGA-FI-A2CX-01A				Complete Response	82	0	0	156.80.0	Nationwide Children's Hospital	TCGA-FI-A2CX-F71662	83ED9815-451D-43B9-807C-47C3EEF29651	TCGA-FI-A2CX		Stage IB		22	27		0			DEAF7592-B2B7-4013-A26F-F30B41875029		No			YES		Dilation and curettage procedure	NO	Post (prior bilateral ovariectomy OR >12 mo since LMP with no prior hysterectomy)	12	3	G3					Yes	A2CX	33		TUMOR FREE	0	0	NO		Complete Remission/Response
TCGA-B5-A1MX-01A				Complete Response	47			118.80.0	Nationwide Children's Hospital	TCGA-B5-A1MX-F72235	3E95ABFE-AA45-42B3-9A61-37470476FE6A	TCGA-B5-A1MX		Stage IB	NO	22	29		0			154C4593-09E1-466B-A8CC-3763E075E1A6		No	No, I have never taken menopausal hormone therapy.	NO	YES		Tumor resection	NO	Pre (<6 months since LMP AND no prior bilateral ovariectomy AND not on estrogen replacement)	12	4	G3					No	A1MX	100		TUMOR FREE			YES	4+	Complete Remission/Response
TCGA-D1-A16Y-01A				Complete Response	56	0	0	94.82.0	Nationwide Children's Hospital	TCGA-D1-A16Y-F20232	173BC925-9ECA-4C17-A51D-1826D1A49D34	TCGA-D1-A16Y		Stage IB	NO	22	9		0		NO	5BAF899F-DDAB-4D14-BE06-EDDB18111E65	Scheduled Follow-up Submission	No	No, I have never taken menopausal hormone therapy.	NO	YES		Office Endometrial Biopsy		Post (prior bilateral ovariectomy OR >12 mo since LMP with no prior hysterectomy)	12	1	G1				NO	No	A16Y	8	negative	TUMOR FREE	0	0	NO	3	Complete Remission/Response	Never Used
TCGA-EY-A214-01A				Complete Response	66		0	137.81.0	Nationwide Children's Hospital	TCGA-EY-A214-F22091	F7C2D1B1-5374-4843-B775-FA4A47861D0B	TCGA-EY-A214	Former User	Stage IIIC1	NO	22	23		0		NO	2EFB39E5-8DD3-4150-8FAC-7864A54AE0DD	Scheduled Follow-up Submission	No	No, I have never taken menopausal hormone therapy.	YES	YES		Office Endometrial Biopsy		Post (prior bilateral ovariectomy OR >12 mo since LMP with no prior hysterectomy)	12	2	G3				NO	Yes	A214	72	negative	TUMOR FREE		1	YES	2	Complete Remission/Response	Never Used
TCGA-D1-A16Q-01A				Complete Response	54	0	0	94.82.0	Nationwide Children's Hospital	TCGA-D1-A16Q-F18653	2D15B698-33AF-4C31-BC3D-5C2494F69038	TCGA-D1-A16Q		Stage II	NO	22	21		0		YES	B5EA5F67-D7E0-45F5-9FC8-77AE6409E381	Scheduled Follow-up Submission	No	No, I have never taken menopausal hormone therapy.	YES	YES		Dilation and curettage procedure		Post (prior bilateral ovariectomy OR >12 mo since LMP with no prior hysterectomy)	12	11	G2				NO	No	A16Q	77	negative	TUMOR FREE	0	0	YES	0	Complete Remission/Response	Never Used
TCGA-D1-A2G5-01A					50	0	0	156.80.0	Nationwide Children's Hospital	TCGA-D1-A2G5-F41443	EDE9F505-9276-491F-BFC4-15A9F44535F9	TCGA-D1-A2G5		Stage IB	NO	22	19		0		NO	43951A66-790C-4603-81DD-83407C6A3516		No	No, I have never taken menopausal hormone therapy.	YES	YES		Office Endometrial Biopsy	YES	Post (prior bilateral ovariectomy OR >12 mo since LMP with no prior hysterectomy)	12	3	G3					Yes	A2G5	20	negative		0	1	NO	0	Complete Remission/Response	Never Used
TCGA-FI-A2EX-01A	YES	NO	NO	Progressive Disease	58	0	0	156.80.0	Nationwide Children's Hospital	TCGA-FI-A2EX-F31519	153FAA9C-36F8-46AA-ADF7-A31145B64C55	TCGA-FI-A2EX		Stage IIIA	NO	22	4		0	213	NO	B29CACDA-A40C-4FCC-A43D-65CE74FE1558	Scheduled Follow-up Submission	No	No, I have never taken menopausal hormone therapy.	NO	YES		Dilation and curettage procedure		Post (prior bilateral ovariectomy OR >12 mo since LMP with no prior hysterectomy)	12	5	G3		Metastatic		YES	No	A2EX	13	positive	WITH TUMOR	0	0	YES	2	Complete Remission/Response	Never Used
TCGA-BG-A0M7-01A				Complete Response	60			59.83.0	Nationwide Children's Hospital	TCGA-BG-A0M7-F71767	3BCDAA71-CA2A-48EB-A1B6-6DB762C5307B	TCGA-BG-A0M7		Stage IIIC1		22	30		0			AC383DFF-B822-4909-8F4F-07AED3E90A9B		No			YES		Dilation and curettage procedure	NO	Post (prior bilateral ovariectomy OR >12 mo since LMP with no prior hysterectomy)	12	3	G2					No	A0M7	75	negative	TUMOR FREE			YES
TCGA-QS-A5YR-01A				Stable Disease	61			324.54.0	Nationwide Children's Hospital	TCGA-QS-A5YR-F58590	8606517A-013F-412D-8CB8-270C7263397D	TCGA-QS-A5YR		Stage IIIB	NO	22	15		0		YES	0CA79D62-5637-4DEC-852C-642F621C7211		No		YES	YES		Dilation and curettage procedure	NO	Post (prior bilateral ovariectomy OR >12 mo since LMP with no prior hysterectomy)	12	4	G2					No	A5YR	13		WITH TUMOR	0	0	NO	4+	Stable Disease
TCGA-EY-A549-01A				Complete Response	78		0	289.58.0	Nationwide Children's Hospital	TCGA-EY-A549-F55760	559A11E7-F8C1-45CA-8B4E-3CEC1EF2BA7E	TCGA-EY-A549		Stage IA		22	14		0			86442476-BE69-42F4-9AFE-24E0CAA3AB07		No			YES		Office Endometrial Biopsy	NO	Post (prior bilateral ovariectomy OR >12 mo since LMP with no prior hysterectomy)	12	1	G3					Yes	A549	33				0	NO		Complete Remission/Response
TCGA-BS-A0TA-01A				Progressive Disease	58	0	0	73.85.0	Nationwide Children's Hospital	TCGA-BS-A0TA-F68985	789C4AFB-2D2B-4270-BF9C-0DE36521A3F0	TCGA-BS-A0TA	Never Used	Stage IVB	NO	22	24		0		YES	EAF8FF8D-05AA-4B9C-BBB3-F26001FF28C0		No	No, I have never taken menopausal hormone therapy.	YES	YES		Fine needle aspiration biopsy	NO	Post (prior bilateral ovariectomy OR >12 mo since LMP with no prior hysterectomy)	12	12	G3					No	A0TA	88	negative	WITH TUMOR	0	0	YES	0	Stable Disease	Never Used
TCGA-QS-A8F1-01A				Progressive Disease	85			381.43.0	Nationwide Children's Hospital	TCGA-QS-A8F1-F66552	305FF504-B5A7-4A6B-89A8-1AADA9531586	TCGA-QS-A8F1	Never Used	Stage IIIA	NO	22	20		0		NO	17C6A454-DBFF-4016-86FB-CD5D135B5543		No		NO	YES		Tumor resection	NO	Post (prior bilateral ovariectomy OR >12 mo since LMP with no prior hysterectomy)	12	10	G3					No	A8F1	50	negative	WITH TUMOR			YES	0	Progressive Disease	Never Used
TCGA-EO-A1Y5-01A				Complete Response	63		1	137.81.0	Nationwide Children's Hospital	TCGA-EO-A1Y5-F56547	05FD794E-5C74-4BF6-AD08-184ADBB168F2	TCGA-EO-A1Y5	Never Used	Stage IIIC2	NO	22	12		0		NO	FE102410-0C77-45D4-AED7-95115D515400		No	No, I have never taken menopausal hormone therapy.	NO	YES		Dilation and curettage procedure	YES	Post (prior bilateral ovariectomy OR >12 mo since LMP with no prior hysterectomy)	12	2	G3					No	A1Y5	100		TUMOR FREE		8	YES	4+	Complete Remission/Response	Never Used
TCGA-BK-A6W4-01A				Complete Response	62			354.48.0	Nationwide Children's Hospital	TCGA-BK-A6W4-F57489	60385628-E2A3-4217-AD16-F99B21815806	TCGA-BK-A6W4		Stage IA	NO	22	12		0		YES	51BBF3D5-68F2-4736-9923-ECFC6435AB10		No		YES	YES		Dilation and curettage procedure	NO	Post (prior bilateral ovariectomy OR >12 mo since LMP with no prior hysterectomy)	12	3	G2					No	A6W4	32		TUMOR FREE			NO	4+	Complete Remission/Response	Never Used
TCGA-B5-A0JS-01A				Complete Response	54			73.85.0	Nationwide Children's Hospital	TCGA-B5-A0JS-F72215	BE682834-F267-4375-9652-85138A1A9ACB	TCGA-B5-A0JS		Stage IA	NO	22	29		0		NO	FE0D480A-6221-4F55-A034-836CB96113A3		No	No, I have never taken menopausal hormone therapy.	YES	YES		Office Endometrial Biopsy	NO	Post (prior bilateral ovariectomy OR >12 mo since LMP with no prior hysterectomy)	12	4	G1					No	A0JS	11	negative	TUMOR FREE	0	0	NO	2	Complete Remission/Response	Never Used
TCGA-A5-A0GW-01A				Complete Response	46	0	0	59.83.0	Nationwide Children's Hospital	TCGA-A5-A0GW-F17162	2F415B64-5303-4CFA-AED0-1E1784BF11DC	TCGA-A5-A0GW	Never Used	Stage IA	NO	22	3		0		YES	B62CB1A9-8451-4210-B5A1-24A31C90F91E	Scheduled Follow-up Submission	No	No, I have never taken menopausal hormone therapy.	YES	YES		Office Endometrial Biopsy		Post (prior bilateral ovariectomy OR >12 mo since LMP with no prior hysterectomy)	12	10	G3				NO	No	A0GW	7		TUMOR FREE	0	0	NO	0	Complete Remission/Response	Never Used
TCGA-AJ-A3NF-01A				Complete Response	60	0	0	228.63.0	Nationwide Children's Hospital	TCGA-AJ-A3NF-F58988	44BCA84A-32FC-4C20-8393-CFB6E9B63FA3	TCGA-AJ-A3NF		Stage IIIC	NO	22	29		0		NO	3924DC7C-2825-44DE-9D95-354F5E084D2F		No	No, I have never taken menopausal hormone therapy.	YES	YES		Dilation and curettage procedure	NO	Post (prior bilateral ovariectomy OR >12 mo since LMP with no prior hysterectomy)	12	4	G3					No	A3NF	54	negative	TUMOR FREE	0	1	YES	3	Complete Remission/Response	Never Used
TCGA-A5-A0G1-01A					67	0	0	92.87.0	Nationwide Children's Hospital	TCGA-A5-A0G1-F5839	EC972B95-333F-4307-9542-A941CD0C6F65	TCGA-A5-A0G1	Former User	Stage IA	NO	22	7		0		NO	9175C71E-6EB0-4939-AB3D-FD94E6B3DA1D		No	Yes, I have taken menopausal hormone therapy in the past, but no longer do.	NO	YES		Office Endometrial Biopsy		Post (prior bilateral ovariectomy OR >12 mo since LMP with no prior hysterectomy)	12	1	G3					No	A0G1	10		TUMOR FREE	0	0	NO	3	Complete Remission/Response	Never Used
TCGA-AJ-A2QK-01A				Progressive Disease	65		0	178.78.0	Nationwide Children's Hospital	TCGA-AJ-A2QK-F43981	F532D334-F880-4167-A414-A13CE1DA2C09	TCGA-AJ-A2QK	Never Used	Stage IA	NO	22	10		0		YES	DA3FF7B3-8188-4BF1-A29E-6F1D1A98B45E		No	No, I have never taken menopausal hormone therapy.	YES	YES		Dilation and curettage procedure	NO	Post (prior bilateral ovariectomy OR >12 mo since LMP with no prior hysterectomy)	12	6	G3					No	A2QK	25		WITH TUMOR		0	NO		Complete Remission/Response	Never Used
TCGA-B5-A3FB-01A				Complete Response	73			186.74.0	Nationwide Children's Hospital	TCGA-B5-A3FB-F37050	74EB513E-47EA-4AFE-8463-44DA02871FF3	TCGA-B5-A3FB		Stage IB		22	21		0		YES	122F5A6D-E842-4E2F-B0E6-BC797B61962A		No		YES	YES		Office Endometrial Biopsy	NO	Post (prior bilateral ovariectomy OR >12 mo since LMP with no prior hysterectomy)	12	11	G3					No	A3FB	4	negative	TUMOR FREE			NO
TCGA-AX-A0J1-01A					80		0	59.83.0	Nationwide Children's Hospital	TCGA-AX-A0J1-F65220	7C86AEB3-3E01-458E-B864-C052E2686DE0	TCGA-AX-A0J1		Stage IB		22	19		0			C540CA79-3B6A-45C7-9284-64DD21283752		No			YES		Dilation and curettage procedure	NO	Post (prior bilateral ovariectomy OR >12 mo since LMP with no prior hysterectomy)	12	9	G2					No	A0J1	50	negative	TUMOR FREE		0	NO		Complete Remission/Response
TCGA-A5-AB3J-01A				Complete Response	52	0	0	421.41.0	Nationwide Children's Hospital	TCGA-A5-AB3J-F65030	BB282865-03D9-4C27-A39F-2F6B5FE515F3	TCGA-A5-AB3J	Never Used	Stage II	NO	22	17		0		YES	318BE3BA-C49D-4D6E-B67D-5D7C788D32B3		No	No, I have never taken menopausal hormone therapy.	YES	YES	Cervical polypectomy	Other method, specify:	NO	Peri (6-12 months since last menstrual period)	12	9	G2					Yes	AB3J	49		TUMOR FREE	0	0	YES	0	Complete Remission/Response	Never Used
TCGA-EY-A1GQ-01A	YES		NO	Partial Response	76			110.75.0	Nationwide Children's Hospital	TCGA-EY-A1GQ-F13192	E3B09ACC-2004-4463-AD16-198BC6A6EA0B	TCGA-EY-A1GQ		Stage IB	NO	22	22		0	334	NO	AB64B95A-E0CB-4EA7-8EBF-DD1A25432686	Additional New Tumor Event	No	Yes, I have taken menopausal hormone therapy in the past, but no longer do.	YES	YES		Dilation and curettage procedure		Post (prior bilateral ovariectomy OR >12 mo since LMP with no prior hysterectomy)	12	12	G3	Other, specify	Metastatic	R external iliac node, presacral peritoneal implant, ascitic fluid	YES	Yes	A1GQ	98	negative	WITH TUMOR		0	NO	4+	Complete Remission/Response	Never Used
TCGA-BK-A0C9-01A				Complete Response	57	0	0	49.86.0	Nationwide Children's Hospital	TCGA-BK-A0C9-F41805	5A88AF15-29B1-4020-AB0B-933612805FB5	TCGA-BK-A0C9	Never Used	Stage IB	NO	22	28		0		NO	A01C7AFC-616A-43D2-A663-45B00339A138		No	No, I have never taken menopausal hormone therapy.	YES	YES		Office Endometrial Biopsy	NO	Post (prior bilateral ovariectomy OR >12 mo since LMP with no prior hysterectomy)	12	3	G1					No	A0C9	40	negative	TUMOR FREE	0	0	NO	0	Complete Remission/Response	Never Used
TCGA-B5-A0JZ-01A				Complete Response	60			59.83.0	Nationwide Children's Hospital	TCGA-B5-A0JZ-F72219	5752388D-7B03-4D49-9484-B20AE962463F	TCGA-B5-A0JZ	Never Used	Stage IIIC1	NO	22	29		0		NO	B8754FF0-7416-4D16-A9DD-06C53C73B70C		No		NO	YES		Dilation and curettage procedure	NO	Post (prior bilateral ovariectomy OR >12 mo since LMP with no prior hysterectomy)	12	4	G3					No	A0JZ	61	negative	TUMOR FREE			YES	0	Progressive Disease
TCGA-AJ-A3EL-01A				Complete Response	47		0	201.70.0	Nationwide Children's Hospital	TCGA-AJ-A3EL-F46677	59E27AFA-C880-4EAB-BED1-5EB73C11EC2B	TCGA-AJ-A3EL		Stage IA	NO	22	13		0			B741EF85-9FCF-4A05-8D63-4774CDC117E6		No	No, I have never taken menopausal hormone therapy.	NO	YES		Dilation and curettage procedure	NO	Pre (<6 months since LMP AND no prior bilateral ovariectomy AND not on estrogen replacement)	12	8	G3					No	A3EL	6	negative	TUMOR FREE		0	NO	0	Complete Remission/Response	Never Used
TCGA-EY-A212-01A				Partial Response	83		0	125.76.0	Nationwide Children's Hospital	TCGA-EY-A212-F21719	8C35E1F4-E1F6-49C3-AB23-15966362E554	TCGA-EY-A212		Stage IIIC1	YES	22	17		0		YES	5A887F03-B179-4283-90EE-A403BE93F413	Scheduled Follow-up Submission	No		YES	YES		Office Endometrial Biopsy		Post (prior bilateral ovariectomy OR >12 mo since LMP with no prior hysterectomy)	12	2	G3				NO	Yes	A212	45	positive	WITH TUMOR		1	NO	4+	Partial Remission/Response
TCGA-AP-A1E1-01A				Complete Response	74	0	0	104.85.0	Nationwide Children's Hospital	TCGA-AP-A1E1-F68437	EEF34890-513D-4EC5-AD8D-8E7A9AE5E194	TCGA-AP-A1E1		Stage IA		22	17		0			75CB314B-EB78-4FD2-B789-E8018F3F4386		No			YES		Office Endometrial Biopsy	NO	Post (prior bilateral ovariectomy OR >12 mo since LMP with no prior hysterectomy)	12	11	G2					No	A1E1	10	negative	TUMOR FREE	0	0	NO
TCGA-AX-A2H7-01A	NO	NO	NO	Progressive Disease	87			178.78.0	Nationwide Children's Hospital	TCGA-AX-A2H7-F31704	F246F9DE-BDEA-4D1C-9A40-53472AA1DD2B	TCGA-AX-A2H7		Stage IC	NO	22	8		0	684	YES	8281F95E-6889-4358-B73C-DF75ED7851E0	Scheduled Follow-up Submission	No	No, I have never taken menopausal hormone therapy.	YES	YES		Office Endometrial Biopsy			12	5	G3	Lung	Metastatic		YES	No	A2H7		negative	WITH TUMOR			NO	4+	Complete Remission/Response
TCGA-AX-A2H7-11A	NO	NO	NO	Progressive Disease	87			178.78.0	Nationwide Children's Hospital	TCGA-AX-A2H7-F31704	F246F9DE-BDEA-4D1C-9A40-53472AA1DD2B	TCGA-AX-A2H7		Stage IC	NO	22	8		0	684	YES	8281F95E-6889-4358-B73C-DF75ED7851E0	Scheduled Follow-up Submission	No	No, I have never taken menopausal hormone therapy.	YES	YES		Office Endometrial Biopsy			12	5	G3	Lung	Metastatic		YES	No	A2H7		negative	WITH TUMOR			NO	4+	Complete Remission/Response
TCGA-AJ-A23N-01A				Progressive Disease	70			228.63.0	Nationwide Children's Hospital	TCGA-AJ-A23N-F47000	94CF2113-420A-4308-BE3B-9D01B5DA0448	TCGA-AJ-A23N	Former User	Stage IIIA	NO	22	21		0		NO	9BA74880-3688-4BD8-A771-62C905C1EC99		No	Yes, I have taken menopausal hormone therapy in the past, but no longer do.	YES	YES		Cytology (e.g. Peritoneal or pleural fluid)	NO	Post (prior bilateral ovariectomy OR >12 mo since LMP with no prior hysterectomy)	12	8	G3					No	A23N	27	negative	WITH TUMOR			YES	2	Progressive Disease	Never Used
TCGA-QS-A5YQ-01A				Complete Response	55			324.54.0	Nationwide Children's Hospital	TCGA-QS-A5YQ-F59570	710F40D3-3395-4A2D-B27F-C8BD7BE2150C	TCGA-QS-A5YQ		Stage IIIA	NO	22	15		0		NO	C89A0719-C136-4C1F-938B-EA03E0FA3D02		No		NO	YES		Office Endometrial Biopsy	NO	Post (prior bilateral ovariectomy OR >12 mo since LMP with no prior hysterectomy)	12	5	G1					No	A5YQ	10		TUMOR FREE	0	0	YES	1	Complete Remission/Response	Never Used
TCGA-AX-A1CI-01A					61		0	104.85.0	Nationwide Children's Hospital	TCGA-AX-A1CI-F65231	2D680795-D5C7-42A3-AE4D-4598043965CC	TCGA-AX-A1CI		Stage IB		22	19		0			B0D9E546-13C4-4C1A-B273-E9874A892F2C		No			YES		Office Endometrial Biopsy	NO	Post (prior bilateral ovariectomy OR >12 mo since LMP with no prior hysterectomy)	12	9	G1					No	A1CI	50	negative	TUMOR FREE		0	NO
TCGA-AX-A1CI-11A					61		0	104.85.0	Nationwide Children's Hospital	TCGA-AX-A1CI-F65231	2D680795-D5C7-42A3-AE4D-4598043965CC	TCGA-AX-A1CI		Stage IB		22	19		0			B0D9E546-13C4-4C1A-B273-E9874A892F2C		No			YES		Office Endometrial Biopsy	NO	Post (prior bilateral ovariectomy OR >12 mo since LMP with no prior hysterectomy)	12	9	G1					No	A1CI	50	negative	TUMOR FREE		0	NO
TCGA-AX-A3GB-01A					73			228.63.0	Nationwide Children's Hospital	TCGA-AX-A3GB-F21266	973C919F-A77F-42AF-9FAC-A13E1DE7E2C8	TCGA-AX-A3GB		Stage IB	NO	22	7		0			8D34423C-4DC0-4923-8854-9D8992599558	Scheduled Follow-up Submission	No		YES	YES	TAH, BSO, pelvic and paraaortic LND, intracolic omentectomy	Other method, specify:		Post (prior bilateral ovariectomy OR >12 mo since LMP with no prior hysterectomy)	12	2	G3				NO	No	A3GB		negative				YES
TCGA-AP-A0LS-01A				Complete Response	63			121.83.0	Nationwide Children's Hospital	TCGA-AP-A0LS-F68432	DA3359A6-18FE-403F-8328-1060804E3B12	TCGA-AP-A0LS		Stage IA		22	17		0			EB66CC34-56D6-4B71-90A0-A3EEB8AE9E37		No			YES		Dilation and curettage procedure	NO	Post (prior bilateral ovariectomy OR >12 mo since LMP with no prior hysterectomy)	12	11	G2					Yes	A0LS	21		TUMOR FREE	0	0	NO
TCGA-AX-A0IU-01A				Complete Response	79		1	73.85.0	Nationwide Children's Hospital	TCGA-AX-A0IU-F62988	8511837F-C531-4986-B38A-A4169D164A58	TCGA-AX-A0IU		Stage IIIC		22	29		0			2FDBDA83-5114-4D89-B7DF-F324B369430D		No			YES		Office Endometrial Biopsy	YES	Post (prior bilateral ovariectomy OR >12 mo since LMP with no prior hysterectomy)	12	7	G3					No	A0IU	50	negative			1
TCGA-AX-A1C9-01A					73		0	104.85.0	Nationwide Children's Hospital	TCGA-AX-A1C9-F65227	989AD25C-2DDA-41A0-97C8-4EF4086F977A	TCGA-AX-A1C9		Stage IB		22	19		0			73232817-F211-4674-8501-CF9355DA5991		No			YES		Office Endometrial Biopsy	NO	Post (prior bilateral ovariectomy OR >12 mo since LMP with no prior hysterectomy)	12	9	G2					No	A1C9	50	negative	TUMOR FREE		0	NO
TCGA-BG-A0MS-01A				Complete Response	53			73.85.0	Nationwide Children's Hospital	TCGA-BG-A0MS-F71770	C367243D-2423-4376-8A9A-5F6EE89094F0	TCGA-BG-A0MS		Stage IIIC1		22	30		0			4C1AEC18-AEDC-486D-8E16-23E023955916		No			YES		Dilation and curettage procedure	NO	Post (prior bilateral ovariectomy OR >12 mo since LMP with no prior hysterectomy)	12	3	G3					Yes	A0MS	44	negative	TUMOR FREE			YES		Complete Remission/Response
TCGA-B5-A121-01A				Complete Response	57			92.87.0	Nationwide Children's Hospital	TCGA-B5-A121-F17838	DA348492-6A53-4DDC-B15F-DB3BD2388186	TCGA-B5-A121		Stage IIIA	NO	22	26		0			F0C8AE8C-61BB-45CC-9C54-3DFF1B3DA76F	Scheduled Follow-up Submission	No		NO	YES		Office Endometrial Biopsy		Post (prior bilateral ovariectomy OR >12 mo since LMP with no prior hysterectomy)	12	10	G1				NO	No	A121	48	negative	TUMOR FREE			NO	2	Complete Remission/Response
TCGA-A5-A0GX-01A				Complete Response	53	0	0	59.83.0	Nationwide Children's Hospital	TCGA-A5-A0GX-F17145	0630E9CE-0903-4ED9-8E55-1CCE2C939F7B	TCGA-A5-A0GX	Never Used	Stage IA	NO	22	3		0		NO	094C9A48-CEBD-411D-9A58-9E9FECB0EFA1	Scheduled Follow-up Submission	No	No, I have never taken menopausal hormone therapy.	NO	YES		Office Endometrial Biopsy		Post (prior bilateral ovariectomy OR >12 mo since LMP with no prior hysterectomy)	12	10	G2				NO	No	A0GX	10			0	0	NO	1	Complete Remission/Response	Never Used
TCGA-BS-A0U8-01A					55	0	0	73.85.0	Nationwide Children's Hospital	TCGA-BS-A0U8-F16703	C28DBE90-6C41-44F1-BD0B-09875DF194D8	TCGA-BS-A0U8		Stage IIIC	NO	22	25		0		NO	820102CB-8E2F-488A-8F58-BBF99CD7BC83	Scheduled Follow-up Submission	No	No, I have never taken menopausal hormone therapy.	NO	YES		Office Endometrial Biopsy		Post (prior bilateral ovariectomy OR >12 mo since LMP with no prior hysterectomy)	12	3	G1				NO	No	A0U8	100	negative	TUMOR FREE	0	0	YES	0	Complete Remission/Response	Never Used
TCGA-A5-A0R7-01A				Complete Response	55	0	0	73.85.0	Nationwide Children's Hospital	TCGA-A5-A0R7-F17164	69F46C7C-1CAD-4830-9817-A23E119EB1F4	TCGA-A5-A0R7		Stage IA	NO	22	3		0		NO	BA8140E7-03C7-46D4-B3E3-84B77497A771	Scheduled Follow-up Submission	No	No, I have never taken menopausal hormone therapy.	NO	YES		Office Endometrial Biopsy		Post (prior bilateral ovariectomy OR >12 mo since LMP with no prior hysterectomy)	12	10	G2				NO	No	A0R7	40		TUMOR FREE	0	0	NO	0	Complete Remission/Response
TCGA-BS-A0UL-01A					54			75.82.0	Nationwide Children's Hospital	TCGA-BS-A0UL-F16702	40A93962-C765-469E-92C3-801BA824AB8B	TCGA-BS-A0UL		Stage IA	NO	22	25		0		YES	8F0C2A2D-42A3-49E3-B11D-08AA9FCE13BD	Scheduled Follow-up Submission	No		YES	YES		Dilation and curettage procedure		Peri (6-12 months since last menstrual period)	12	3	G1				NO	No	A0UL	0	negative	TUMOR FREE			NO	2	Complete Remission/Response	Never Used
TCGA-PG-A5BC-01A				Complete Response	72			289.58.0	Nationwide Children's Hospital	TCGA-PG-A5BC-F59222	D4C72AD6-A39D-4E56-AB28-AC693324274C	TCGA-PG-A5BC		Stage II	NO	22	6		0		YES	42C0ED72-8C1E-43E8-A47E-8FE8E0DABAED		No	No, I have never taken menopausal hormone therapy.	YES	YES		Office Endometrial Biopsy	NO	Post (prior bilateral ovariectomy OR >12 mo since LMP with no prior hysterectomy)	12	5	G3					No	A5BC			TUMOR FREE			NO	4+	Complete Remission/Response	Never Used
TCGA-KJ-A3U4-01A					55		0	228.63.0	Nationwide Children's Hospital	TCGA-KJ-A3U4-F71041	B92C2DBC-79F8-4A55-A1D6-0444B991822A	TCGA-KJ-A3U4	Never Used	Stage IA	NO	22	15		0		NO	7D873FD2-1B52-45BD-98E3-4C7F065F5FDE		No	No, I have never taken menopausal hormone therapy.	NO	YES		Tumor resection	NO	Post (prior bilateral ovariectomy OR >12 mo since LMP with no prior hysterectomy)	12	3	G1					Yes	A3U4	21		TUMOR FREE		0	YES	2
TCGA-DI-A0WH-01A				Complete Response	64	0	0	94.82.0	Nationwide Children's Hospital	TCGA-DI-A0WH-F16112	196EA226-0C34-4144-9DE4-CF7A4306FD3E	TCGA-DI-A0WH	Former User	Stage IB	NO	22	13		0		YES	29935330-46F0-4AB5-90CC-7D2F574F0BB4	Scheduled Follow-up Submission	No	No, I have never taken menopausal hormone therapy.	YES	YES		Dilation and curettage procedure			12	9	G3				NO	No	A0WH	15.6		TUMOR FREE	0	0	NO	2	Complete Remission/Response	Never Used
TCGA-EY-A1GM-01A				Progressive Disease	60		0	121.83.0	Nationwide Children's Hospital	TCGA-EY-A1GM-F70249	AED0415D-8A22-48A8-8987-596D7ABA697E	TCGA-EY-A1GM		Stage IIIA		22	2		0			E1B62BC4-BBCA-4187-9509-85F4CB15CFFF		No			YES		Office Endometrial Biopsy	NO	Post (prior bilateral ovariectomy OR >12 mo since LMP with no prior hysterectomy)	12	2	G3					No	A1GM	33	positive	WITH TUMOR		0	YES		Complete Remission/Response
TCGA-D1-A179-01A			NO	Progressive Disease	76		6	94.82.0	Nationwide Children's Hospital	TCGA-D1-A179-F20304	A63313BA-19C9-41DE-BE7C-E520815FCC5A	TCGA-D1-A179		Stage IIIC	NO	22	9		0	427	YES	B2F3C5AC-DCEF-4DFD-A94C-072D570865EC	Scheduled Follow-up Submission	No	No, I have never taken menopausal hormone therapy.	YES	YES		Office Endometrial Biopsy		Post (prior bilateral ovariectomy OR >12 mo since LMP with no prior hysterectomy)	12	1	High Grade	Lung	Metastatic		YES	No	A179	25	negative	WITH TUMOR		2	YES	4+	Complete Remission/Response	Never Used
TCGA-EY-A1G7-01A	NO	YES	NO	Partial Response	86			110.75.0	Nationwide Children's Hospital	TCGA-EY-A1G7-F10982	314D80F2-830C-48B8-86FB-143E3CECE003	TCGA-EY-A1G7	Never Used	Stage II	NO	22	2		0	95	NO	C5E00917-78F8-4398-8EF0-AD324CCBE8E6		No	No, I have never taken menopausal hormone therapy.	NO	YES		Tumor resection		Post (prior bilateral ovariectomy OR >12 mo since LMP with no prior hysterectomy)	12	5	G2					Yes	A1G7	96	negative	WITH TUMOR			NO	4+	Complete Remission/Response	Never Used
TCGA-EY-A1GE-01A				Complete Response	67		0	110.75.0	Nationwide Children's Hospital	TCGA-EY-A1GE-F19724	B83F6C93-CC5B-43EF-BFBD-8FDE8C04A342	TCGA-EY-A1GE	Never Used	Stage IA	NO	22	21		0		NO	F19EF147-1BB6-4F52-AB7B-670BD69C27CF	Scheduled Follow-up Submission	No	No, I have never taken menopausal hormone therapy.	YES	YES		Office Endometrial Biopsy		Post (prior bilateral ovariectomy OR >12 mo since LMP with no prior hysterectomy)	12	12	G1				NO	No	A1GE	0	negative	TUMOR FREE		0	NO	4+	Complete Remission/Response	Never Used
TCGA-EO-A3AU-01A				Complete Response	72		0	186.74.0	Nationwide Children's Hospital	TCGA-EO-A3AU-F38256	694ADC28-D62C-4E81-929F-BF10739136D7	TCGA-EO-A3AU		Stage II	NO	22	5		0		YES	4786D2A5-5DB6-4BAC-80F2-E7FE35112771		No	No, I have never taken menopausal hormone therapy.	YES	YES	Endocervical curettage	Other method, specify:	NO	Post (prior bilateral ovariectomy OR >12 mo since LMP with no prior hysterectomy)	12	2	G3					No	A3AU	51	negative	TUMOR FREE		1	YES	4+	Complete Remission/Response	Never Used
TCGA-FI-A2F9-01A				Complete Response	79	0	0	156.80.0	Nationwide Children's Hospital	TCGA-FI-A2F9-F71672	0C229BA0-030F-4A77-BA61-862FC34206EB	TCGA-FI-A2F9		Stage IA		22	27		0			3A7240C3-1591-4879-85AE-5D807FE602A6		No			YES		Office Endometrial Biopsy	NO	Post (prior bilateral ovariectomy OR >12 mo since LMP with no prior hysterectomy)	12	3	G3					No	A2F9	44	negative	TUMOR FREE	0	0	NO		Complete Remission/Response
TCGA-AP-A5FX-01A				Progressive Disease	68	0	0	289.58.0	Nationwide Children's Hospital	TCGA-AP-A5FX-F58067	092A5779-9882-457B-B04B-7EC2863D4BFC	TCGA-AP-A5FX		Stage IIIC1		22	31		0			DDE34C63-16D0-4F99-82EE-A706749FE0ED		No			YES		Dilation and curettage procedure	NO	Post (prior bilateral ovariectomy OR >12 mo since LMP with no prior hysterectomy)	12	3	G3					No	A5FX	96	positive	WITH TUMOR	0	4	YES		Complete Remission/Response
TCGA-E6-A2P8-01A	NO	NO	NO	Progressive Disease	53		0	186.74.0	Nationwide Children's Hospital	TCGA-E6-A2P8-F33518	49FBAF21-FBE8-44AC-977F-24E326630B9C	TCGA-E6-A2P8		Stage IV	NO	22	29		0	60	NO	5A07DEDF-3069-4F0C-A791-771CA259DFB0	Scheduled Follow-up Submission	No	No, I have never taken menopausal hormone therapy.	NO	YES		Office Endometrial Biopsy		Post (prior bilateral ovariectomy OR >12 mo since LMP with no prior hysterectomy)	12	6	G3	Lung	Metastatic		YES	No	A2P8	89.1	negative	WITH TUMOR		1	NO	2	Progressive Disease
TCGA-EY-A1GR-01A				Complete Response	67		0	110.75.0	Nationwide Children's Hospital	TCGA-EY-A1GR-F19769	ABDEA264-3027-4EEC-9E35-97C28F275369	TCGA-EY-A1GR	Never Used	Stage IA	NO	22	22		0		YES	182D75E7-75D4-4ACC-9848-543D12362840	Scheduled Follow-up Submission	No	No, I have never taken menopausal hormone therapy.	YES	YES		Office Endometrial Biopsy		Post (prior bilateral ovariectomy OR >12 mo since LMP with no prior hysterectomy)	12	12	G3				NO	No	A1GR	33	negative	TUMOR FREE		0	NO	3	Complete Remission/Response	Never Used
TCGA-EY-A1GF-01A				Complete Response	75		0	110.75.0	Nationwide Children's Hospital	TCGA-EY-A1GF-F19725	54F54400-CE73-44D5-97BE-87A9351AF736	TCGA-EY-A1GF	Never Used	Stage IA	NO	22	21		0		NO	80320197-2BAB-4DEE-935E-9E258F4D11AB	Scheduled Follow-up Submission	No	Yes, I have taken menopausal hormone therapy in the past, but no longer do.	YES	YES		Dilation and curettage procedure		Post (prior bilateral ovariectomy OR >12 mo since LMP with no prior hysterectomy)	12	12	G2				NO	No	A1GF	11	negative	TUMOR FREE		0	NO	2	Complete Remission/Response	Never Used
TCGA-DI-A1NN-01A	YES	NO	YES	Complete Response	63	0	2	143.82.0	Nationwide Children's Hospital	TCGA-DI-A1NN-F19104	3E979129-A6F4-4AA4-BC80-D88CEB386807	TCGA-DI-A1NN		Stage IIIC	NO	22	2	1023	0	1023	NO	536959F9-8B02-4D61-BD5E-10092155F70A	Scheduled Follow-up Submission	No	No, I have never taken menopausal hormone therapy.		YES		Office Endometrial Biopsy		Post (prior bilateral ovariectomy OR >12 mo since LMP with no prior hysterectomy)	12	12	G3	Other, specify	Metastatic	vagina	YES	No	A1NN	3		WITH TUMOR	0	0	YES	2	Complete Remission/Response	Never Used
TCGA-DI-A1NN-11A	YES	NO	YES	Complete Response	63	0	2	143.82.0	Nationwide Children's Hospital	TCGA-DI-A1NN-F19104	3E979129-A6F4-4AA4-BC80-D88CEB386807	TCGA-DI-A1NN		Stage IIIC	NO	22	2	1023	0	1023	NO	536959F9-8B02-4D61-BD5E-10092155F70A	Scheduled Follow-up Submission	No	No, I have never taken menopausal hormone therapy.		YES		Office Endometrial Biopsy		Post (prior bilateral ovariectomy OR >12 mo since LMP with no prior hysterectomy)	12	12	G3	Other, specify	Metastatic	vagina	YES	No	A1NN	3		WITH TUMOR	0	0	YES	2	Complete Remission/Response	Never Used
TCGA-AP-A0L8-01A	NO	YES	NO	Progressive Disease	70	0	1	59.83.0	Nationwide Children's Hospital	TCGA-AP-A0L8-F3824	9C548905-00B0-4178-AA92-BD0F8A53016A	TCGA-AP-A0L8	Never Used	Stage IIIC2	NO	22	23		0	1453	NO	10E13C23-D1CA-4E49-A7F8-A06D887E3289		No	No, I have never taken menopausal hormone therapy.	YES	YES		Office Endometrial Biopsy		Post (prior bilateral ovariectomy OR >12 mo since LMP with no prior hysterectomy)	12	9	G3					No	A0L8	87	negative	WITH TUMOR	0	0	NO	4+	Complete Remission/Response	Never Used
TCGA-EY-A1GV-01A				Complete Response	75		0	110.75.0	Nationwide Children's Hospital	TCGA-EY-A1GV-F19882	F9841EE7-5BFA-4A5D-A9B6-4B1B9A27FC88	TCGA-EY-A1GV		Stage IIIC1	NO	22	3		0		YES	AF02010C-9E35-4EC4-B154-7C0748EEDFF4	Scheduled Follow-up Submission	No		YES	YES		Office Endometrial Biopsy		Post (prior bilateral ovariectomy OR >12 mo since LMP with no prior hysterectomy)	12	1	G3				NO	No	A1GV	59	negative	TUMOR FREE		1	YES	4+	Complete Remission/Response
TCGA-B5-A0K6-01A				Complete Response	58			59.83.0	Nationwide Children's Hospital	TCGA-B5-A0K6-F72224	23D17C40-52C8-416E-A88D-49BF43DF9073	TCGA-B5-A0K6		Stage IA	NO	22	29		0		YES	67C50C32-9011-461A-83C4-3BE1A953DA60		No	No, I have never taken menopausal hormone therapy.	YES	YES		Dilation and curettage procedure	NO	Post (prior bilateral ovariectomy OR >12 mo since LMP with no prior hysterectomy)	12	4	G1					No	A0K6	7	negative	TUMOR FREE			NO	0	Complete Remission/Response
TCGA-AP-A0LM-01A					33	0	1	92.87.0	Nationwide Children's Hospital	TCGA-AP-A0LM-F6990	99DAA82C-2441-45D5-885D-6F247BA3BDCB	TCGA-AP-A0LM		Stage IIIC2	NO	22	1		0		NO	6D4470B7-EAE3-4E3D-82DE-4399CFAF1AA9		No	No, I have never taken menopausal hormone therapy.	YES	YES		Office Endometrial Biopsy		Pre (<6 months since LMP AND no prior bilateral ovariectomy AND not on estrogen replacement)	12	2	G3					No	A0LM	71	negative	TUMOR FREE	0	0	YES	1	Complete Remission/Response	Never Used
TCGA-BK-A56F-01A				Complete Response	75			289.58.0	Nationwide Children's Hospital	TCGA-BK-A56F-F49745	D14FF341-1079-46B4-A9E3-0E3844A50F50	TCGA-BK-A56F		Stage IB	NO	22	10		0		YES	229365F0-78D1-41CF-984E-152E5D6B1DD0		No		YES	YES		Office Endometrial Biopsy	NO	Post (prior bilateral ovariectomy OR >12 mo since LMP with no prior hysterectomy)	12	10	G1					No	A56F	60	negative	TUMOR FREE			NO	4+	Complete Remission/Response
TCGA-DF-A2KZ-01A					87	0	0	201.70.0	Nationwide Children's Hospital			TCGA-DF-A2KZ		Stage IB		22			0			1C632AA4-E40D-470A-801F-56CD991C8C8C		No			YES		Tumor resection		Post (prior bilateral ovariectomy OR >12 mo since LMP with no prior hysterectomy)	12		G3					No	A2KZ	25	negative		0	0
TCGA-AJ-A6NU-01A				Complete Response	64		0	354.48.0	Nationwide Children's Hospital	TCGA-AJ-A6NU-F66207	1CEEB191-060D-4D0D-BA15-4CF05F7028FA	TCGA-AJ-A6NU	Former User	Stage II	NO	22	3		0		NO	09B25D1D-FC89-4EC2-A5FD-ECAFBC2A23A4		No	No, I have never taken menopausal hormone therapy.	YES	YES		Office Endometrial Biopsy	NO	Post (prior bilateral ovariectomy OR >12 mo since LMP with no prior hysterectomy)	12	10	G1					No	A6NU	0	negative	TUMOR FREE		0	NO	2	Complete Remission/Response	Never Used
TCGA-AX-A05Y-01A					57		0	49.86.0	Nationwide Children's Hospital	TCGA-AX-A05Y-F65207	6FDC7022-AB76-4A05-92E4-12D2300F5F79	TCGA-AX-A05Y		Stage IB		22	19		0			89833C90-782B-4E15-9DD9-BDBC8CB92B6B		No			YES		Office Endometrial Biopsy	NO	Post (prior bilateral ovariectomy OR >12 mo since LMP with no prior hysterectomy)	12	9	G1					No	A05Y	50	negative	TUMOR FREE		0	NO
TCGA-AX-A05Y-11A					57		0	49.86.0	Nationwide Children's Hospital	TCGA-AX-A05Y-F65207	6FDC7022-AB76-4A05-92E4-12D2300F5F79	TCGA-AX-A05Y		Stage IB		22	19		0			89833C90-782B-4E15-9DD9-BDBC8CB92B6B		No			YES		Office Endometrial Biopsy	NO	Post (prior bilateral ovariectomy OR >12 mo since LMP with no prior hysterectomy)	12	9	G1					No	A05Y	50	negative	TUMOR FREE		0	NO
TCGA-AP-A052-01A	YES	NO	NO	Progressive Disease	59	0	0	49.86.0	Nationwide Children's Hospital	TCGA-AP-A052-F3393	7A26422D-AD5D-4F07-A0FF-44D22F4A72FE	TCGA-AP-A052	Former User	Stage IVB	NO	22	23		0	394	NO	F430AFCA-9D89-4259-B104-4DF7FA92508E		No	No, I have never taken menopausal hormone therapy.	NO	YES		Dilation and curettage procedure		Post (prior bilateral ovariectomy OR >12 mo since LMP with no prior hysterectomy)	12	9	G3					No	A052	0	negative	WITH TUMOR	0	0	YES	1	Complete Remission/Response	Never Used
TCGA-B5-A0K0-01A				Complete Response	48			59.83.0	Nationwide Children's Hospital	TCGA-B5-A0K0-F72220	D258982D-037F-4F65-9B31-B5F601820F01	TCGA-B5-A0K0	Former User	Stage IA	NO	22	29		0		YES	F103A0A6-6E08-437D-80E6-BE63C4D072A8		No		YES	YES		Dilation and curettage procedure	NO	Indeterminate (neither Pre or Postmenopausal)	12	4	G1					No	A0K0	0	negative	TUMOR FREE			NO	3	Complete Remission/Response
TCGA-D1-A0ZQ-01A				Complete Response	90	0	0	92.87.0	Nationwide Children's Hospital	TCGA-D1-A0ZQ-F17747	8F332327-DE00-4165-A986-0E3D961013E7	TCGA-D1-A0ZQ	Never Used	Stage IB	NO	22	24		0		NO	1F9E81FB-1F21-442C-A8D7-E5D1652675A5	Scheduled Follow-up Submission	No	No, I have never taken menopausal hormone therapy.	NO	YES		Office Endometrial Biopsy		Post (prior bilateral ovariectomy OR >12 mo since LMP with no prior hysterectomy)	12	10	G2				NO	No	A0ZQ	60		TUMOR FREE	0	0	NO	3	Complete Remission/Response	Never Used
TCGA-BG-A0W2-01A				Complete Response	57			75.82.0	Nationwide Children's Hospital	TCGA-BG-A0W2-F49543	95921FF2-EEDA-4B18-8D14-FF43A3D3B70E	TCGA-BG-A0W2		Stage IA		22	3		0			F075728B-1B69-4805-A480-31236DA90115		No			YES		Dilation and curettage procedure	NO	Post (prior bilateral ovariectomy OR >12 mo since LMP with no prior hysterectomy)	12	10	G1					No	A0W2	0		TUMOR FREE			NO		Complete Remission/Response
TCGA-EO-A22T-01A				Complete Response	56		0	178.78.0	Nationwide Children's Hospital	TCGA-EO-A22T-F62605	5B31DE35-F1F8-4C48-A571-AC94C8FA1646	TCGA-EO-A22T		Stage II	NO	22	25		0		NO	00E58613-3A64-4925-861A-6BEFFFD47880		No	No, I have never taken menopausal hormone therapy.	NO	YES		Office Endometrial Biopsy	NO	Post (prior bilateral ovariectomy OR >12 mo since LMP with no prior hysterectomy)	12	9	G3					No	A22T	49		TUMOR FREE		0	NO	2	Complete Remission/Response	Never Used
TCGA-EO-A22T-11A				Complete Response	56		0	178.78.0	Nationwide Children's Hospital	TCGA-EO-A22T-F62605	5B31DE35-F1F8-4C48-A571-AC94C8FA1646	TCGA-EO-A22T		Stage II	NO	22	25		0		NO	00E58613-3A64-4925-861A-6BEFFFD47880		No	No, I have never taken menopausal hormone therapy.	NO	YES		Office Endometrial Biopsy	NO	Post (prior bilateral ovariectomy OR >12 mo since LMP with no prior hysterectomy)	12	9	G3					No	A22T	49		TUMOR FREE		0	NO	2	Complete Remission/Response	Never Used
TCGA-AX-A3FS-01A					82			228.63.0	Nationwide Children's Hospital	TCGA-AX-A3FS-F58279	12DD7679-10B4-4097-9241-C1AC14C1136B	TCGA-AX-A3FS		Stage IA		22	3		0			DE8AC814-F58D-42C5-9477-7D2B97D3ABA8		No			YES	Laparoscopy, robotic-assisted lysis of adhesions, robotic-assisted lysis total hysterectomy, bso, bilateral pelvic lymphadenectomy and cystoscopy	Other method, specify:	YES	Post (prior bilateral ovariectomy OR >12 mo since LMP with no prior hysterectomy)	12	4	G3					No	A3FS		negative
TCGA-B5-A0KB-01A	YES	NO	NO	Progressive Disease	62			121.83.0	Nationwide Children's Hospital	TCGA-B5-A0KB-F32711	E84D743A-7110-4D33-AB63-2D6F60C37C63	TCGA-B5-A0KB		Stage IB		22	7		0	689		B9C8662C-AF1C-42F6-A464-E16E5931869F	Scheduled Follow-up Submission	Yes			YES		Office Endometrial Biopsy		Post (prior bilateral ovariectomy OR >12 mo since LMP with no prior hysterectomy)	12	6	G3	Other, specify	Locoregional Disease	cul de sac mass	YES	Yes	A0KB	72	negative	WITH TUMOR			YES	1	Complete Remission/Response
TCGA-B5-A0KB-01B	YES	NO	NO	Progressive Disease	62			121.83.0	Nationwide Children's Hospital	TCGA-B5-A0KB-F32711	E84D743A-7110-4D33-AB63-2D6F60C37C63	TCGA-B5-A0KB		Stage IB		22	7		0	689		B9C8662C-AF1C-42F6-A464-E16E5931869F	Scheduled Follow-up Submission	Yes			YES		Office Endometrial Biopsy		Post (prior bilateral ovariectomy OR >12 mo since LMP with no prior hysterectomy)	12	6	G3	Other, specify	Locoregional Disease	cul de sac mass	YES	Yes	A0KB	72	negative	WITH TUMOR			YES	1	Complete Remission/Response
TCGA-AX-A3G1-01A					84			228.63.0	Nationwide Children's Hospital	TCGA-AX-A3G1-F21258	C24447E4-61EB-4C69-9453-F51ECC66AE54	TCGA-AX-A3G1		Stage IC	NO	22	7		0			DF056CA6-CA2F-48BE-AE78-383DD1220AD0	Scheduled Follow-up Submission	No			YES	Total abdominal hysterectomy with bso	Other method, specify:		Post (prior bilateral ovariectomy OR >12 mo since LMP with no prior hysterectomy)	12	2	G3				NO	No	A3G1						NO	4+
TCGA-EY-A1GU-01A				Complete Response	66		0	110.75.0	Nationwide Children's Hospital	TCGA-EY-A1GU-F70245	C020DB67-D474-4BB9-BDF0-7535C98BF2C9	TCGA-EY-A1GU		Stage IB		22	2		0			D52FE156-72E7-45C4-9718-94B7FBF4AC45		No			YES		Office Endometrial Biopsy	NO	Post (prior bilateral ovariectomy OR >12 mo since LMP with no prior hysterectomy)	12	2	G2					No	A1GU	94	negative	TUMOR FREE		0	NO
TCGA-EY-A1GT-01A				Complete Response	68			110.75.0	Nationwide Children's Hospital	TCGA-EY-A1GT-F19877	2523E4BF-BDA2-4B83-AB13-D3B9E24D9D91	TCGA-EY-A1GT	Former User	Stage IIIA	NO	22	3		0		NO	993F6502-8650-44F8-B0D0-78B5560E32E4	Scheduled Follow-up Submission	No	Yes, I have taken menopausal hormone therapy in the past, but no longer do.	YES	YES		Dilation and curettage procedure		Post (prior bilateral ovariectomy OR >12 mo since LMP with no prior hysterectomy)	12	1	G1				NO	No	A1GT	10	positive	TUMOR FREE		0	YES	1	Complete Remission/Response	Never Used
TCGA-B5-A0K9-01A				Complete Response	88			73.85.0	Nationwide Children's Hospital	TCGA-B5-A0K9-F71992	992DEBA9-B169-467E-B482-DDF7BE2BE2BC	TCGA-B5-A0K9		Stage II		22	1		0			1A5AD24E-8814-439B-92C5-D46218549ED9		No			YES		Office Endometrial Biopsy		Post (prior bilateral ovariectomy OR >12 mo since LMP with no prior hysterectomy)	12	4	G1					No	A0K9	87	negative				NO		Complete Remission/Response
TCGA-A5-A0VO-01A				Complete Response	64	0	0	75.82.0	Nationwide Children's Hospital	TCGA-A5-A0VO-F63925	5E0F9DA3-FDAA-436A-9775-4E6DD3CDF971	TCGA-A5-A0VO	Former User	Stage IB	NO	22	21		0		NO	818EDA4E-0758-41A7-9BF9-690A02586D90		No	No, I have never taken menopausal hormone therapy.	NO	YES		Office Endometrial Biopsy	NO	Post (prior bilateral ovariectomy OR >12 mo since LMP with no prior hysterectomy)	12	8	G2					No	A0VO	64		TUMOR FREE	0	0	NO	2	Complete Remission/Response	Never Used
TCGA-D1-A3DA-01A				Complete Response	77			201.70.0	Nationwide Children's Hospital	TCGA-D1-A3DA-F41456	35EE8943-93C5-45F6-B363-00A2BEA0E86E	TCGA-D1-A3DA		Stage IIIC1	NO	22	27		0		NO	749474B5-90E6-4698-8016-F58785FB5565		No	No, I have never taken menopausal hormone therapy.	NO	YES		Excisional Biopsy	NO	Post (prior bilateral ovariectomy OR >12 mo since LMP with no prior hysterectomy)	12	3	G3					No	A3DA	17	positive	TUMOR FREE			YES	2	Complete Remission/Response	Never Used
TCGA-EY-A1GD-01A				Complete Response	51		0	110.75.0	Nationwide Children's Hospital	TCGA-EY-A1GD-F70252	372119E9-706D-49BF-A1A9-F4FC78F26AF0	TCGA-EY-A1GD		Stage IA		22	2		0			C6037BF2-268F-4113-BD0F-50188DC93BFE		No			YES		Tumor resection	NO	Pre (<6 months since LMP AND no prior bilateral ovariectomy AND not on estrogen replacement)	12	2	G1					No	A1GD	0	negative	TUMOR FREE		0	NO		Complete Remission/Response
TCGA-E6-A1LZ-01A				Complete Response	76		0	118.80.0	Nationwide Children's Hospital	TCGA-E6-A1LZ-F69830	D278C24B-1C95-45F6-89DE-91602B7C6F36	TCGA-E6-A1LZ	Never Used	Stage IA	NO	22	21		0		NO	E567D45F-5A30-455A-9723-84F3E517BAC3		No	No, I have never taken menopausal hormone therapy.	NO	YES		Tumor resection	NO	Post (prior bilateral ovariectomy OR >12 mo since LMP with no prior hysterectomy)	12	1	G3					No	A1LZ		negative	TUMOR FREE		0	YES	4+	Complete Remission/Response	Never Used
TCGA-BG-A187-01A				Complete Response	65			94.82.0	Nationwide Children's Hospital	TCGA-BG-A187-F28645	B34753B9-31E1-4ACB-81D6-5245E5EFBF7F	TCGA-BG-A187		Stage IB	NO	22	22		0		NO	ACFB6D9B-0473-4C1C-A661-E52BE95992AD	Scheduled Follow-up Submission	No		YES	YES		Dilation and curettage procedure			12	2	G2				NO	No	A187	80	negative	TUMOR FREE		0	NO	0	Complete Remission/Response	Never Used
TCGA-D1-A17U-01A				Complete Response	53		4	94.82.0	Nationwide Children's Hospital	TCGA-D1-A17U-F20293	CC0EB0EE-796C-45B3-9D2D-496121260AC7	TCGA-D1-A17U		Stage IIIC2	NO	22	9		0		NO	4803B6D4-8D5E-42A7-AF1A-959502C558C2	Scheduled Follow-up Submission	No	No, I have never taken menopausal hormone therapy.	NO	YES		Office Endometrial Biopsy		Post (prior bilateral ovariectomy OR >12 mo since LMP with no prior hysterectomy)	12	1	G2				NO	No	A17U	100	negative	TUMOR FREE		0	YES	0	Complete Remission/Response	Never Used
TCGA-AP-A051-01A				Complete Response	69			49.86.0	Nationwide Children's Hospital	TCGA-AP-A051-F68440	577C7F26-6031-40B6-8DD9-68299AEB3639	TCGA-AP-A051		Stage IA		22	17		0			54C243C4-4096-4A2B-BB81-F7353D422219		No			YES		Office Endometrial Biopsy	NO	Post (prior bilateral ovariectomy OR >12 mo since LMP with no prior hysterectomy)	12	11	G3					No	A051	37	negative	TUMOR FREE			NO
TCGA-AJ-A23O-01A					69		0	137.81.0	Nationwide Children's Hospital	TCGA-AJ-A23O-F22151	D77F8099-3F04-4E5E-AC9D-D529FF0B62BD	TCGA-AJ-A23O		Stage IB	NO	22	24		0		NO	B2433CB4-8A79-4A49-93F6-30BF9F7658B9	Scheduled Follow-up Submission	No	Yes, I have taken menopausal hormone therapy in the past, but no longer do.		YES		Dilation and curettage procedure		Post (prior bilateral ovariectomy OR >12 mo since LMP with no prior hysterectomy)	12	2	G3				NO	No	A23O	81	negative			0	NO			Never Used
TCGA-4E-A92E-01A				Complete Response	54	0	0	381.43.0	Nationwide Children's Hospital	TCGA-4E-A92E-F69233	33217D11-3447-4EE9-9092-CC33E574D68E	TCGA-4E-A92E	Never Used	Stage I	NO	22	30		0		NO	60F387F5-B3F1-4EB8-87E0-ED17646982DF		No	No, I have never taken menopausal hormone therapy.	YES	YES		Tumor resection	YES	Post (prior bilateral ovariectomy OR >12 mo since LMP with no prior hysterectomy)	12	12	G1					No	A92E		negative	TUMOR FREE	0	0	NO	1	Complete Remission/Response	Never Used
TCGA-A5-A0VP-01A				Complete Response	74	0	0	73.85.0	Nationwide Children's Hospital	TCGA-A5-A0VP-F17166	6315D234-E31D-429B-B4CF-627D63A79C6F	TCGA-A5-A0VP	Never Used	Stage IA	NO	22	3		0		NO	5D69D9DB-102B-4A78-BB7C-B992DA1DF7F0	Scheduled Follow-up Submission	No	Yes, I have taken menopausal hormone therapy in the past, but no longer do.	NO	YES		Office Endometrial Biopsy		Post (prior bilateral ovariectomy OR >12 mo since LMP with no prior hysterectomy)	12	10	G3				NO	No	A0VP			TUMOR FREE	0	0	NO	0	Complete Remission/Response	Never Used
TCGA-D1-A0ZU-01A				Complete Response	34	0	0	81.83.0	Nationwide Children's Hospital	TCGA-D1-A0ZU-F17749	01F3B150-428B-4E8A-858E-459A87B66329	TCGA-D1-A0ZU		Stage IB	NO	22	24		0		NO	061C3160-6E14-4E7C-AA3F-DC85A3D8CD0D	Scheduled Follow-up Submission	No	No, I have never taken menopausal hormone therapy.	NO	YES		Office Endometrial Biopsy		Pre (<6 months since LMP AND no prior bilateral ovariectomy AND not on estrogen replacement)	12	10	G2				NO	No	A0ZU	5	negative	TUMOR FREE	0	0	YES	0	Complete Remission/Response	Never Used
TCGA-AJ-A3IA-01A				Complete Response	77	0	0	201.70.0	Nationwide Children's Hospital	TCGA-AJ-A3IA-F48781	EF0D71C1-22CD-4802-9133-C4ACF10EB8D0	TCGA-AJ-A3IA		Stage IB	NO	22	20		0		NO	3031FF2F-6148-4D9B-8C39-6FC7957EC88E		No	No, I have never taken menopausal hormone therapy.	NO	YES		Office Endometrial Biopsy	NO	Post (prior bilateral ovariectomy OR >12 mo since LMP with no prior hysterectomy)	12	9	G3					Yes	A3IA	88	negative	TUMOR FREE	0	0	NO	2	Complete Remission/Response	Never Used
TCGA-DF-A2KV-01A				Complete Response	55			168.78.0	Nationwide Children's Hospital	TCGA-DF-A2KV-F49904	8E33B07C-05AC-4F01-8EFE-AF2925F28607	TCGA-DF-A2KV		Stage IB	NO	22	14		0		NO	93828DAC-8591-4BF9-A6EE-F3AE578E9778		No		NO	YES		Cytology (e.g. Peritoneal or pleural fluid)	NO	Post (prior bilateral ovariectomy OR >12 mo since LMP with no prior hysterectomy)	12	10	G3					No	A2KV	21	negative	TUMOR FREE	0	0		0
TCGA-D1-A0ZS-01A				Complete Response	54	0	0	92.87.0	Nationwide Children's Hospital	TCGA-D1-A0ZS-F17755	6485B3F2-ABAA-4A93-8BBD-F6CA6EAF18FD	TCGA-D1-A0ZS		Stage IB	NO	22	24		0		NO	EE0B4ABE-AC60-4F09-B950-90ED046D92AC	Scheduled Follow-up Submission	No	No, I have never taken menopausal hormone therapy.	NO	YES		Dilation and curettage procedure		Post (prior bilateral ovariectomy OR >12 mo since LMP with no prior hysterectomy)	12	10	G3				NO	No	A0ZS	40		TUMOR FREE	0	0	NO	2	Complete Remission/Response	Never Used
TCGA-DI-A1C3-01A				Complete Response	38			104.85.0	Nationwide Children's Hospital	TCGA-DI-A1C3-F20968	4CACD96D-A8AB-4326-9273-705F0734DA6D	TCGA-DI-A1C3	Never Used	Stage IB	NO	22	25		0		YES	2A269E36-6E99-4869-87A9-0C290C7EFE06	Scheduled Follow-up Submission	No	No, I have never taken menopausal hormone therapy.	NO	YES	polyp removal	Other method, specify:			12	1	G2				NO	No	A1C3	8.6		TUMOR FREE			NO	0	Complete Remission/Response	Never Used
TCGA-FI-A2D0-01A				Complete Response	55	0	0	156.80.0	Nationwide Children's Hospital	TCGA-FI-A2D0-F71665	6C15A11D-CC7E-4B69-912E-02B775844A92	TCGA-FI-A2D0		Stage IA		22	27		0			3AEE9790-8F64-45D2-B76B-DE03245989FE		No			YES		Office Endometrial Biopsy	NO	Peri (6-12 months since last menstrual period)	12	3	G3					No	A2D0	0	negative	TUMOR FREE	0	0	NO		Complete Remission/Response
TCGA-AX-A2H2-01A				Complete Response	86			168.78.0	Nationwide Children's Hospital	TCGA-AX-A2H2-F31588	15DC1A2D-B989-48BB-98BD-FA8F479B77EB	TCGA-AX-A2H2		Stage IIA	NO	22	7		0		YES	C14C28A0-885C-4C2E-AC59-C9F034BDDEC5	Scheduled Follow-up Submission	No		YES	YES		Office Endometrial Biopsy		Post (prior bilateral ovariectomy OR >12 mo since LMP with no prior hysterectomy)	12	5	G3				NO	No	A2H2		negative	TUMOR FREE			NO	4+	Complete Remission/Response
TCGA-AX-A2H2-11A				Complete Response	86			168.78.0	Nationwide Children's Hospital	TCGA-AX-A2H2-F31588	15DC1A2D-B989-48BB-98BD-FA8F479B77EB	TCGA-AX-A2H2		Stage IIA	NO	22	7		0		YES	C14C28A0-885C-4C2E-AC59-C9F034BDDEC5	Scheduled Follow-up Submission	No		YES	YES		Office Endometrial Biopsy		Post (prior bilateral ovariectomy OR >12 mo since LMP with no prior hysterectomy)	12	5	G3				NO	No	A2H2		negative	TUMOR FREE			NO	4+	Complete Remission/Response
TCGA-PG-A915-01A					60			381.43.0	Nationwide Children's Hospital	TCGA-PG-A915-F67387	07B386BC-490C-4CFF-BF77-1E16427E7062	TCGA-PG-A915	Never Used	Stage IA	NO	22	20		0		NO	8F2D7DA4-3FE4-40DF-BFC2-2EE57AF05BF5		No	No, I have never taken menopausal hormone therapy.	NO	YES		Cytology (e.g. Peritoneal or pleural fluid)	NO	Post (prior bilateral ovariectomy OR >12 mo since LMP with no prior hysterectomy)	12	3	G3					No	A915		negative				NO	2	Complete Remission/Response	Never Used
TCGA-EY-A1G8-01A					83			110.75.0	Nationwide Children's Hospital	TCGA-EY-A1G8-F10562	98DC9646-C209-4D7A-89B4-FB2BEC89DC3D	TCGA-EY-A1G8		Stage IB	NO	22	21		0		NO	8D82D5CB-9B3D-42D8-AB61-1BC6787D6834		No		YES	YES		Tumor resection		Post (prior bilateral ovariectomy OR >12 mo since LMP with no prior hysterectomy)	12	4	G3					No	A1G8	38	negative	TUMOR FREE		0	NO	2	Complete Remission/Response	Never Used
TCGA-B5-A1MS-01B				Progressive Disease	60			228.63.0	Nationwide Children's Hospital	TCGA-B5-A1MS-F44649	342163B7-CE7F-442B-B30E-256C7E55D088	TCGA-B5-A1MS		Stage IC	NO	22	20		0		NO	24EADF2E-29C2-4CE6-AFB1-647D0C250261		No	No, I have never taken menopausal hormone therapy.	YES	YES		Dilation and curettage procedure	NO	Post (prior bilateral ovariectomy OR >12 mo since LMP with no prior hysterectomy)	12	8	G3					No	A1MS	55	negative	WITH TUMOR			NO	4+	Partial Remission/Response	Never Used
TCGA-EY-A1GW-01A	YES	NO	NO	Progressive Disease	73			110.75.0	Nationwide Children's Hospital	TCGA-EY-A1GW-F12151	94D37229-9996-450F-92F8-C5409068F01A	TCGA-EY-A1GW	Never Used	Stage IVB	NO	22	3		0	190	NO	C72DDE88-6D4A-4BB9-A68C-7F51233800AE	Additional New Tumor Event	No	No, I have never taken menopausal hormone therapy.	YES	YES		Office Endometrial Biopsy		Post (prior bilateral ovariectomy OR >12 mo since LMP with no prior hysterectomy)	12	1	G3	Liver	Metastatic		YES	No	A1GW	62	positive	WITH TUMOR			YES	2	Progressive Disease	Never Used
TCGA-A5-A2K5-01A				Complete Response	76			168.78.0	Nationwide Children's Hospital	TCGA-A5-A2K5-F51589	476A0868-A595-4F51-A0E6-5BAC8F6762B3	TCGA-A5-A2K5	Never Used	Stage IA	NO	22	26		0		YES	24468579-6EBB-416D-A0D0-836680BE5867		No	No, I have never taken menopausal hormone therapy.	YES	YES		Office Endometrial Biopsy	NO	Post (prior bilateral ovariectomy OR >12 mo since LMP with no prior hysterectomy)	12	11	G3					No	A2K5	49		TUMOR FREE	0	0	NO	1	Complete Remission/Response	Never Used
TCGA-AJ-A3NG-01A				Complete Response	83		0	228.63.0	Nationwide Children's Hospital	TCGA-AJ-A3NG-F47019	00E35E9A-AC30-47D8-B40F-E95D3C919857	TCGA-AJ-A3NG		Stage II	NO	22	21		0		NO	C2982EB7-049A-4E50-9531-A37FAC646E1D		No	No, I have never taken menopausal hormone therapy.	YES	YES		Office Endometrial Biopsy	NO	Post (prior bilateral ovariectomy OR >12 mo since LMP with no prior hysterectomy)	12	8	G3					No	A3NG	60	negative	TUMOR FREE		0	NO	3	Complete Remission/Response	Never Used
TCGA-B5-A11N-01A				Complete Response	69			92.87.0	Nationwide Children's Hospital	TCGA-B5-A11N-F72227	32240FE4-0D71-402D-A28C-C3687399C80B	TCGA-B5-A11N		Stage IA	NO	22	29		0			400DAC7F-D846-4E7B-862B-8BA7A5C7F181		No		YES	YES		Office Endometrial Biopsy	NO	Post (prior bilateral ovariectomy OR >12 mo since LMP with no prior hysterectomy)	12	4	G1					No	A11N	5	negative	TUMOR FREE			NO	3	Complete Remission/Response
TCGA-5B-A90C-01A				Complete Response	69			381.43.0	Nationwide Children's Hospital	TCGA-5B-A90C-F66754	A733EEF7-D513-4BD2-83B3-7988FB6699CD	TCGA-5B-A90C		Stage IA	NO	22	23		0			8B547AF2-F051-4DEA-82FE-C6D789E6A081		No		YES	YES		Office Endometrial Biopsy	NO	Post (prior bilateral ovariectomy OR >12 mo since LMP with no prior hysterectomy)	12	10	G2					No	A90C			TUMOR FREE		0	NO	2
TCGA-AP-A1E4-01A				Progressive Disease	54	0	0	104.85.0	Nationwide Children's Hospital	TCGA-AP-A1E4-F68438	66072684-8A6F-4CFB-B193-1278A834EC28	TCGA-AP-A1E4		Stage IB		22	17		0			8904C700-9139-44DF-8800-3ED6665317CE		No			YES		Dilation and curettage procedure	NO	Post (prior bilateral ovariectomy OR >12 mo since LMP with no prior hysterectomy)	12	11	G2					No	A1E4	58	negative	WITH TUMOR	0	0	NO
TCGA-B5-A11J-01A				Complete Response	64			92.87.0	Nationwide Children's Hospital	TCGA-B5-A11J-F17687	50220273-6EF2-4593-8ADB-3C531FC73691	TCGA-B5-A11J		Stage IA	NO	22	21		0		YES	D868B23C-9EBF-4E57-BB9C-3BF765D23248	Scheduled Follow-up Submission	No		YES	YES		Office Endometrial Biopsy		Post (prior bilateral ovariectomy OR >12 mo since LMP with no prior hysterectomy)	12	10	G2				NO	No	A11J	9	negative	TUMOR FREE			NO	1	Complete Remission/Response
TCGA-B5-A11I-01A	YES	NO	YES	Stable Disease	65			81.83.0	Nationwide Children's Hospital	TCGA-B5-A11I-F17674	9FDB4311-FB23-48FA-994B-EF204B97F4D8	TCGA-B5-A11I		Stage IVB	NO	22	21	704	0	705	YES	4E82803A-06F3-4809-80D3-320C9093F1A3	Scheduled Follow-up Submission	No	No, I have never taken menopausal hormone therapy.	YES	YES		Office Endometrial Biopsy		Post (prior bilateral ovariectomy OR >12 mo since LMP with no prior hysterectomy)	12	10	G3	Lung	Metastatic		YES	No	A11I	8	negative	TUMOR FREE			YES	0	Complete Remission/Response	Current User
TCGA-BK-A4ZD-01A				Complete Response	42		0	289.58.0	Nationwide Children's Hospital	TCGA-BK-A4ZD-F52698	ECEDED39-E468-457C-BD84-5032AAB192EC	TCGA-BK-A4ZD		Stage IA	NO	22	5		0		YES	E3FF087D-33E2-4ADC-B5D7-D7E2F9818AF2		No		YES	YES		Office Endometrial Biopsy	NO	Pre (<6 months since LMP AND no prior bilateral ovariectomy AND not on estrogen replacement)	12	12	G3					No	A4ZD	25	negative	TUMOR FREE		0	NO	3	Complete Remission/Response
TCGA-BK-A4ZD-11A				Complete Response	42		0	289.58.0	Nationwide Children's Hospital	TCGA-BK-A4ZD-F52698	ECEDED39-E468-457C-BD84-5032AAB192EC	TCGA-BK-A4ZD		Stage IA	NO	22	5		0		YES	E3FF087D-33E2-4ADC-B5D7-D7E2F9818AF2		No		YES	YES		Office Endometrial Biopsy	NO	Pre (<6 months since LMP AND no prior bilateral ovariectomy AND not on estrogen replacement)	12	12	G3					No	A4ZD	25	negative	TUMOR FREE		0	NO	3	Complete Remission/Response
TCGA-EY-A1GO-01A	YES	NO	YES	Progressive Disease	65		0	121.83.0	Nationwide Children's Hospital	TCGA-EY-A1GO-F19759	A2885D9B-0AE9-45D5-82E6-449FEEAD6E57	TCGA-EY-A1GO	Former User	Stage IIIC1	NO	22	22	517	0	517	NO	F9F7A025-0FE2-4F4A-AF39-8C143BD02F4E	Scheduled Follow-up Submission	No	Yes, I have taken menopausal hormone therapy in the past, but no longer do.	NO	YES		Tumor resection		Post (prior bilateral ovariectomy OR >12 mo since LMP with no prior hysterectomy)	12	12	G2	Lung	Metastatic		YES	No	A1GO	98	negative	WITH TUMOR		1	YES	2	Complete Remission/Response	Never Used
TCGA-AX-A0J0-01A					47		0	75.82.0	Nationwide Children's Hospital	TCGA-AX-A0J0-F5464	C4376335-CE6D-408B-B6D6-6DA7184BE2A1	TCGA-AX-A0J0		Stage IB	NO	22	23		0			8DC8BF04-0548-4034-9218-A5187CD144B1		No			YES		Office Endometrial Biopsy		Post (prior bilateral ovariectomy OR >12 mo since LMP with no prior hysterectomy)	12	5	G2					No	A0J0	50	negative	TUMOR FREE		0	NO	2	Complete Remission/Response
TCGA-AX-A0J0-11A					47		0	75.82.0	Nationwide Children's Hospital	TCGA-AX-A0J0-F5464	C4376335-CE6D-408B-B6D6-6DA7184BE2A1	TCGA-AX-A0J0		Stage IB	NO	22	23		0			8DC8BF04-0548-4034-9218-A5187CD144B1		No			YES		Office Endometrial Biopsy		Post (prior bilateral ovariectomy OR >12 mo since LMP with no prior hysterectomy)	12	5	G2					No	A0J0	50	negative	TUMOR FREE		0	NO	2	Complete Remission/Response
TCGA-B5-A5OE-01A				Complete Response	68			324.54.0	Nationwide Children's Hospital	TCGA-B5-A5OE-F59473	D6834E81-BD6E-4A83-A8B2-E84156DD1864	TCGA-B5-A5OE		Stage IIIC2	NO	22	14		0		NO	9F567208-661B-4D79-B52E-18A56A61A6A8		No		YES	YES			NO		12	5	G3					No	A5OE			TUMOR FREE			YES	4+
TCGA-EY-A547-01A				Complete Response	75		0	289.58.0	Nationwide Children's Hospital	TCGA-EY-A547-F55805	133F0C37-96CF-448D-901E-94C487D288DA	TCGA-EY-A547		Stage IA		22	15		0			8433177F-C232-4AAC-A9D1-D1B40B4EC011		No			YES		Office Endometrial Biopsy	YES	Post (prior bilateral ovariectomy OR >12 mo since LMP with no prior hysterectomy)	12	1	G3					Yes	A547	14	negative			0	NO
TCGA-FI-A2F8-01A				Complete Response	64	0	0	156.80.0	Nationwide Children's Hospital	TCGA-FI-A2F8-F31739	25C38AAB-2964-458A-A41B-FBB71882C91F	TCGA-FI-A2F8	Former User	Stage II	NO	22	8		0		NO	E407B31D-857E-48D9-ABD6-F676584517F0	Scheduled Follow-up Submission	No	No, I have never taken menopausal hormone therapy.	YES	YES		Office Endometrial Biopsy		Post (prior bilateral ovariectomy OR >12 mo since LMP with no prior hysterectomy)	12	5	G3				NO	No	A2F8	26	positive	WITH TUMOR	0	0	YES	2	Complete Remission/Response	Never Used
TCGA-AP-A0LG-01A					54	0	0	59.83.0	Nationwide Children's Hospital	TCGA-AP-A0LG-F68442	40ADA8C3-3169-4072-80A2-25E7F7CD1490	TCGA-AP-A0LG		Stage IA		22	17		0			39040DB4-59B2-4CDF-B574-CB3523F1F213		No			YES		Office Endometrial Biopsy	YES	Post (prior bilateral ovariectomy OR >12 mo since LMP with no prior hysterectomy)	12	11	G3					No	A0LG	18	negative		0	0	NO
TCGA-BS-A0TG-01A					60	0	0	73.85.0	Nationwide Children's Hospital	TCGA-BS-A0TG-F4395	C0842F33-CE8F-4EA0-8E41-8AAEAAFB731C	TCGA-BS-A0TG	Former User	Stage IIIA	NO	22	19		0		NO	70817C2C-74C0-47E2-B8C9-F88F2DC2529A		No	Yes, I have taken menopausal hormone therapy in the past, but no longer do.	YES	YES		Office Endometrial Biopsy		Post (prior bilateral ovariectomy OR >12 mo since LMP with no prior hysterectomy)	12	11	G2					No	A0TG	40	positive	WITH TUMOR	0	0	NO	3	Complete Remission/Response	Never Used
TCGA-B5-A5OD-01A				Complete Response	67			324.54.0	Nationwide Children's Hospital	TCGA-B5-A5OD-F59472	DEBCA480-29AC-4A8F-A650-D3D4AD66A0B5	TCGA-B5-A5OD		Stage IIIC	NO	22	13		0		NO	4FFD995D-E07A-4F6D-9406-E7415EECF321		No		NO	YES			NO		12	5	G3					No	A5OD			TUMOR FREE			YES	0		Never Used
TCGA-BG-A0MO-01A				Complete Response	63			59.83.0	Nationwide Children's Hospital	TCGA-BG-A0MO-F19273	E5CEE0F3-8BC4-46CE-864A-D2E320D6E8A8	TCGA-BG-A0MO	Never Used	Stage IA	NO	22	6		0		NO	AD507487-6620-4505-A3DB-9A2FEDFC6EF4	Scheduled Follow-up Submission	No	No, I have never taken menopausal hormone therapy.	NO	YES		Dilation and curettage procedure		Post (prior bilateral ovariectomy OR >12 mo since LMP with no prior hysterectomy)	12	12	G1				NO	No	A0MO	35.7	negative	TUMOR FREE			NO		Complete Remission/Response	Never Used
TCGA-A5-A0GG-01A				Complete Response	76	0	0	92.87.0	Nationwide Children's Hospital	TCGA-A5-A0GG-F61693	590FF186-A6EF-46F3-B70C-6862216E12CE	TCGA-A5-A0GG	Never Used	Stage IA	NO	22	7		0		NO	616379BF-F95C-4456-8082-E82E05FD3EF0		No	No, I have never taken menopausal hormone therapy.	YES	YES		Office Endometrial Biopsy	NO	Post (prior bilateral ovariectomy OR >12 mo since LMP with no prior hysterectomy)	12	7	G1					No	A0GG	10		TUMOR FREE	0	0	NO	4+	Complete Remission/Response	Never Used
TCGA-EY-A3L3-01A				Complete Response	82		0	228.63.0	Nationwide Children's Hospital	TCGA-EY-A3L3-F38200	30D3330B-C6F2-4638-A818-EEA2CAA8F4EA	TCGA-EY-A3L3	Never Used	Stage IA	NO	22	11		0		NO	A441218A-88D8-4FB2-A5BC-7F2B1631FA12		No	No, I have never taken menopausal hormone therapy.	YES	YES		Office Endometrial Biopsy	NO	Post (prior bilateral ovariectomy OR >12 mo since LMP with no prior hysterectomy)	12	12	G3					No	A3L3	28	negative	TUMOR FREE		0	YES	4+	Complete Remission/Response	Never Used
TCGA-D1-A16F-01A				Complete Response	60	0	0	94.82.0	Nationwide Children's Hospital	TCGA-D1-A16F-F18559	A8508DCC-4084-426B-91E4-6EB70A5D0E05	TCGA-D1-A16F		Stage IB	NO	22	21		0		YES	9AB943FB-2D63-445A-B6E8-1262D786A954	Scheduled Follow-up Submission	No	No, I have never taken menopausal hormone therapy.	NO	YES		Office Endometrial Biopsy		Post (prior bilateral ovariectomy OR >12 mo since LMP with no prior hysterectomy)	12	11	G2				NO	No	A16F	25	negative	TUMOR FREE	0	0	NO	3	Complete Remission/Response	Never Used
TCGA-B5-A11S-01A				Complete Response	63			92.87.0	Nationwide Children's Hospital	TCGA-B5-A11S-F72230	E8625C04-EFEC-4576-8901-048B1051CB72	TCGA-B5-A11S	Never Used	Stage IA	NO	22	29		0			BB2BAC74-F120-401F-BF22-E1A91FCB7125		No	No, I have never taken menopausal hormone therapy.		YES		Dilation and curettage procedure	NO	Post (prior bilateral ovariectomy OR >12 mo since LMP with no prior hysterectomy)	12	4	G2					No	A11S	17	negative	TUMOR FREE			NO	2	Complete Remission/Response
TCGA-AX-A3G9-01A					63			228.63.0	Nationwide Children's Hospital	TCGA-AX-A3G9-F21262	33B5241E-C2FB-4EC7-8C57-20EC15720C30	TCGA-AX-A3G9		Stage IIIC		22	7		0			E3656CE9-7F3A-44EE-8BE4-4D8A1E09DE07	Scheduled Follow-up Submission	No			YES	Robotic laparoscopic hysterectomy, BSO, pelvic and periaortic LND	Other method, specify:			12	2	G3				NO	No	A3G9		negative				YES	2
TCGA-B5-A1MZ-01A				Complete Response	54			118.80.0	Nationwide Children's Hospital	TCGA-B5-A1MZ-F72236	B6053489-4124-4DA0-9993-8BD1C1C939BC	TCGA-B5-A1MZ		Stage IA	NO	22	29		0			E16A986D-5D40-40B4-99D2-585BA1B0ABEC		No		NO	YES		Dilation and curettage procedure	NO	Indeterminate (neither Pre or Postmenopausal)	12	4	G1					No	A1MZ	31	negative	TUMOR FREE			NO	1	Complete Remission/Response
TCGA-AP-A0LP-01A					76	0	0	73.85.0	Nationwide Children's Hospital	TCGA-AP-A0LP-F4030	D64247DC-6935-4607-939B-A93C93ECB971	TCGA-AP-A0LP	Never Used	Stage IA	NO	22	23		0		NO	4D82E7D0-B80F-4384-B9D3-CB362A1DD524		No	Yes, I have taken menopausal hormone therapy in the past, but no longer do.	NO	YES		Office Endometrial Biopsy		Post (prior bilateral ovariectomy OR >12 mo since LMP with no prior hysterectomy)	12	9	G1					No	A0LP	12	positive	TUMOR FREE	0	0	YES	3	Complete Remission/Response	Never Used
TCGA-E6-A8L9-01A				Complete Response	61		0	381.43.0	Nationwide Children's Hospital	TCGA-E6-A8L9-F67179	8795919F-7955-4D9A-A627-E9F4F87E2973	TCGA-E6-A8L9	Never Used	Stage IB	NO	22	31		0		YES	083C4BBD-554E-44EC-9C58-C5501568147A		No	No, I have never taken menopausal hormone therapy.	NO	YES		Office Endometrial Biopsy	NO	Post (prior bilateral ovariectomy OR >12 mo since LMP with no prior hysterectomy)	12	10	G3					Yes	A8L9	1.92	negative	TUMOR FREE		0	YES	4+	Complete Remission/Response	Never Used
TCGA-AX-A05W-01A					60		0	49.86.0	Nationwide Children's Hospital	TCGA-AX-A05W-F65206	57330ED8-1F13-49F8-A310-5E43E9DB9F81	TCGA-AX-A05W		Stage IIB		22	19		0			DC4655F3-9C5A-4709-8E18-B3D4A486FA19		No			YES		Dilation and curettage procedure	NO	Post (prior bilateral ovariectomy OR >12 mo since LMP with no prior hysterectomy)	12	9	G1					No	A05W	50	negative	TUMOR FREE		0	NO
TCGA-D1-A17A-01A				Complete Response	59		0	94.82.0	Nationwide Children's Hospital	TCGA-D1-A17A-F20250	EFF8FF1D-E837-414F-AF2C-680020420ECD	TCGA-D1-A17A		Stage IIA	NO	22	9		0		NO	6F67BE1A-15D5-4BB8-BE10-48A1C92C8AFB	Scheduled Follow-up Submission	No	No, I have never taken menopausal hormone therapy.	NO	YES		Dilation and curettage procedure		Post (prior bilateral ovariectomy OR >12 mo since LMP with no prior hysterectomy)	12	1	G3				NO	No	A17A	41	negative	TUMOR FREE		0	NO	2	Complete Remission/Response	Never Used
TCGA-AJ-A5DW-01A				Complete Response	56		0	289.58.0	Nationwide Children's Hospital	TCGA-AJ-A5DW-F66007	EA306C4B-1E81-45C4-9150-1D24F9EF2254	TCGA-AJ-A5DW	Never Used	Stage IA	NO	22	1		0		NO	55191059-8F19-49F9-AA99-7BE50C8AB920		No	No, I have never taken menopausal hormone therapy.	YES	YES	Biopsy, NOS	Other method, specify:	NO	Post (prior bilateral ovariectomy OR >12 mo since LMP with no prior hysterectomy)	12	10	G2					No	A5DW			TUMOR FREE	0	0	NO	3	Complete Remission/Response	Never Used
TCGA-A5-A0R6-01A				Complete Response	64	0	0	73.85.0	Nationwide Children's Hospital	TCGA-A5-A0R6-F64187	8EF25587-EBC8-4FED-A6BC-EA56DEC86B20	TCGA-A5-A0R6	Never Used	Stage IIIC1	YES	22	27		0		NO	6919FFAC-7442-4092-B5BB-C3F7606F499C		No		NO	YES		Office Endometrial Biopsy	NO	Post (prior bilateral ovariectomy OR >12 mo since LMP with no prior hysterectomy)	12	8	G3					No	A0R6	82		TUMOR FREE	0	1	YES	2	Complete Remission/Response	Never Used
TCGA-D1-A177-01A	NO	YES	YES	Complete Response	70		0	94.82.0	Nationwide Children's Hospital	TCGA-D1-A177-F20307	677252A6-9772-4AB4-8468-1D75DEE5441D	TCGA-D1-A177		Stage IB	NO	22	9	347	0	347	NO	FE7E8144-4E2B-4F99-B6A7-78FD2CDB1C11	Scheduled Follow-up Submission	No	Yes, I have taken menopausal hormone therapy in the past, but no longer do.	NO	YES		Office Endometrial Biopsy		Post (prior bilateral ovariectomy OR >12 mo since LMP with no prior hysterectomy)	12	1	G2	Other, specify	Locoregional Disease	paraaortic lymph nodes	YES	No	A177	93	negative	TUMOR FREE		0	NO	2	Complete Remission/Response	Never Used
TCGA-AJ-A3OJ-01A				Complete Response	54		0	228.63.0	Nationwide Children's Hospital	TCGA-AJ-A3OJ-F47049	AEF04B6E-0D61-4C05-92DB-709E7F7A662C	TCGA-AJ-A3OJ		Stage II	NO	22	21		0		NO	B7D7EB8F-AEFC-4552-923B-FB6C5FF8D69D		No		YES	YES		Office Endometrial Biopsy	NO	Indeterminate (neither Pre or Postmenopausal)	12	8	G3					No	A3OJ	95	negative	TUMOR FREE		0	YES	2	Complete Remission/Response	Never Used
TCGA-D1-A3DG-01A					81			186.74.0	Nationwide Children's Hospital	TCGA-D1-A3DG-F41478	CCE3B5C5-701D-4132-87AE-0E4D535455C9	TCGA-D1-A3DG		Stage IVB	NO	22	18		0		NO	7FA604DD-DBBB-4C79-A52A-247B7DAAFC31		No	No, I have never taken menopausal hormone therapy.	NO	YES		Excisional Biopsy	NO	Post (prior bilateral ovariectomy OR >12 mo since LMP with no prior hysterectomy)	12	5	G3					No	A3DG	41	positive				NO	3		Never Used
TCGA-BG-A0M2-01A				Complete Response	62	0	0	73.85.0	Nationwide Children's Hospital	TCGA-BG-A0M2-F19319	AED94BD9-9C01-4694-987B-62B322CA9530	TCGA-BG-A0M2	Never Used	Stage IB		22	8		0		NO	B1442759-E85F-4592-8DF4-26182B1FA03B	Scheduled Follow-up Submission	No	No, I have never taken menopausal hormone therapy.	NO	YES		Office Endometrial Biopsy		Post (prior bilateral ovariectomy OR >12 mo since LMP with no prior hysterectomy)	12	12	G2				NO	No	A0M2	59	negative	TUMOR FREE	0	0	NO		Complete Remission/Response	Never Used
TCGA-EY-A1GJ-01A				Complete Response	73		0	118.80.0	Nationwide Children's Hospital	TCGA-EY-A1GJ-F19728	2AC75AD9-8765-470E-A0EB-F0E66F5C1A9B	TCGA-EY-A1GJ	Never Used	Stage IA	NO	22	21		0		YES	57B3A9EC-ABDB-46D2-9A6A-5DE2C7B80EC9	Scheduled Follow-up Submission	No	No, I have never taken menopausal hormone therapy.	YES	YES		Office Endometrial Biopsy		Post (prior bilateral ovariectomy OR >12 mo since LMP with no prior hysterectomy)	12	12	G3				NO	No	A1GJ	0	negative	TUMOR FREE		0	NO	4+	Complete Remission/Response	Never Used
TCGA-AP-A3K1-01A				Progressive Disease	56	0	12	201.70.0	Nationwide Children's Hospital	TCGA-AP-A3K1-F38425	851EA2EE-7DD4-41E9-B1AE-7772CF23F0DB	TCGA-AP-A3K1	Never Used	Stage IVB	NO	22	14		0		NO	5C89B8A5-3D84-49EE-8190-98FB963DC192		No	Yes, I have taken menopausal hormone therapy in the past, but no longer do.	NO	YES		Cytology (e.g. Peritoneal or pleural fluid)	NO	Post (prior bilateral ovariectomy OR >12 mo since LMP with no prior hysterectomy)	12	12	High Grade					No	A3K1	58.8	positive	WITH TUMOR	0	3	YES	0	Progressive Disease	Never Used
TCGA-AJ-A2QL-01A				Complete Response	60	0	0	178.78.0	Nationwide Children's Hospital	TCGA-AJ-A2QL-F43202	3F6B2A53-7C84-49E6-B358-D2291674235B	TCGA-AJ-A2QL		Stage IIIC1	NO	22	15		0		YES	5FFAB74F-3A8B-43AF-BDF5-6319BA52C737		No	No, I have never taken menopausal hormone therapy.	YES	YES		Office Endometrial Biopsy	NO	Post (prior bilateral ovariectomy OR >12 mo since LMP with no prior hysterectomy)	12	5	G3					No	A2QL		negative	TUMOR FREE	1	0	YES		Complete Remission/Response	Never Used
TCGA-AJ-A2QL-11A				Complete Response	60	0	0	178.78.0	Nationwide Children's Hospital	TCGA-AJ-A2QL-F43202	3F6B2A53-7C84-49E6-B358-D2291674235B	TCGA-AJ-A2QL		Stage IIIC1	NO	22	15		0		YES	5FFAB74F-3A8B-43AF-BDF5-6319BA52C737		No	No, I have never taken menopausal hormone therapy.	YES	YES		Office Endometrial Biopsy	NO	Post (prior bilateral ovariectomy OR >12 mo since LMP with no prior hysterectomy)	12	5	G3					No	A2QL		negative	TUMOR FREE	1	0	YES		Complete Remission/Response	Never Used
TCGA-B5-A1N2-01A				Progressive Disease	70			118.80.0	Nationwide Children's Hospital	TCGA-B5-A1N2-F72237	1BDE6FC1-0D51-42CA-9DA4-5A828B3F0181	TCGA-B5-A1N2	Former User	Stage IIIC1	NO	22	29		0		YES	9CDF634F-4E75-403B-8179-62864F7814EF		No	Yes, I have taken menopausal hormone therapy in the past, but no longer do.	YES	YES		Office Endometrial Biopsy	NO	Post (prior bilateral ovariectomy OR >12 mo since LMP with no prior hysterectomy)	12	4	G3					No	A1N2	12.5	positive	WITH TUMOR			YES	4+	Complete Remission/Response
TCGA-KP-A3W3-01A					72			228.63.0	Nationwide Children's Hospital			TCGA-KP-A3W3		Stage IB		22			0			13B9C8CA-5EA4-43CA-A20E-B19B23DA5495		No			YES		Office Endometrial Biopsy		Post (prior bilateral ovariectomy OR >12 mo since LMP with no prior hysterectomy)	12		G3					No	A3W3	75	positive
TCGA-EY-A1H0-01A				Stable Disease	57		1	110.75.0	Nationwide Children's Hospital	TCGA-EY-A1H0-F19894	B31EB6B0-F9F6-4D2F-995C-0E76CA42B903	TCGA-EY-A1H0		Stage IIIC2	NO	22	3		0		YES	CFB644DB-12D1-4438-806A-0BD2020CEBF3	Scheduled Follow-up Submission	No		YES	YES		Dilation and curettage procedure		Post (prior bilateral ovariectomy OR >12 mo since LMP with no prior hysterectomy)	12	1	G2				NO	No	A1H0	23	negative	WITH TUMOR		3	YES	1	Partial Remission/Response
TCGA-BS-A0UM-01A	YES	YES	NO		64	0	0	73.85.0	Nationwide Children's Hospital	TCGA-BS-A0UM-F17016	2EF3D9E3-28FD-4685-B47E-6E00A2710E92	TCGA-BS-A0UM		Stage IB	NO	22	25		0	1454	NO	7CB06A2F-2713-4DE4-BD48-AD1DA27A5637	Scheduled Follow-up Submission	No		YES	YES		Office Endometrial Biopsy		Post (prior bilateral ovariectomy OR >12 mo since LMP with no prior hysterectomy)	12	3	G1	Brain	Metastatic		YES	No	A0UM	22	negative	WITH TUMOR	0	0	NO	2	Complete Remission/Response	Never Used
TCGA-D1-A16B-01A				Complete Response	64	0	0	94.82.0	Nationwide Children's Hospital	TCGA-D1-A16B-F18508	8E35EB0A-E47B-4FBA-889B-A386E8E80C18	TCGA-D1-A16B		Stage IC	NO	22	18		0		NO	4E44FEBF-F18D-4C2F-994D-9FD19B5170BC	Scheduled Follow-up Submission	No	Yes, I have taken menopausal hormone therapy in the past, but no longer do.	NO	YES		Office Endometrial Biopsy		Post (prior bilateral ovariectomy OR >12 mo since LMP with no prior hysterectomy)	12	11	G2				NO	No	A16B	56	negative	TUMOR FREE	0	0	NO	2	Complete Remission/Response	Never Used
TCGA-A5-A1OK-01A				Complete Response	63	0	0	125.76.0	Nationwide Children's Hospital	TCGA-A5-A1OK-F51587	CCA04F89-142C-490B-9D90-2245D7D9D30F	TCGA-A5-A1OK	Former User	Stage IIIA	NO	22	26		0		YES	E2614491-516F-4450-8CAD-129E3413FEA6		No	No, I have never taken menopausal hormone therapy.	YES	YES		Dilation and curettage procedure	NO	Post (prior bilateral ovariectomy OR >12 mo since LMP with no prior hysterectomy)	12	11	G3					Yes	A1OK	100		TUMOR FREE	0	0	YES	0	Complete Remission/Response	Never Used
TCGA-AJ-A3BH-01A								186.74.0	Nationwide Children's Hospital			TCGA-AJ-A3BH		Stage IB		22						ABFE367A-581F-4B30-B7F9-801C010BACB6		No			YES				Post (prior bilateral ovariectomy OR >12 mo since LMP with no prior hysterectomy)	12		G3					No	A3BH	69				0
TCGA-D1-A1O8-01A				Complete Response	70			121.83.0	Nationwide Children's Hospital	TCGA-D1-A1O8-F21635	4B71FD42-F804-45F7-8D99-F77B93C378BF	TCGA-D1-A1O8		Stage IIIC	NO	22	16		0		NO	28A5BF0F-3B90-4D23-AE1E-C3B2D9C10B56	Scheduled Follow-up Submission	No	No, I have never taken menopausal hormone therapy.	YES	YES		Dilation and curettage procedure		Post (prior bilateral ovariectomy OR >12 mo since LMP with no prior hysterectomy)	12	2	G3				NO	No	A1O8	85	negative	TUMOR FREE	0	3	NO	0	Complete Remission/Response	Never Used
TCGA-BG-A0MT-01A		YES		Partial Response	64			73.85.0	Nationwide Children's Hospital	TCGA-BG-A0MT-F19318	95FB09AA-375C-4972-8E14-29DC06191F8D	TCGA-BG-A0MT	Never Used	Stage IA		22	8		0	565	NO	210A6ED6-1DA4-43C7-8344-6B8578B0F8E1	Scheduled Follow-up Submission	No	No, I have never taken menopausal hormone therapy.	NO	YES		Office Endometrial Biopsy		Post (prior bilateral ovariectomy OR >12 mo since LMP with no prior hysterectomy)	12	12	G2	Other, specify	Locoregional Disease	locally in the endometrium	YES	No	A0MT	25	negative	TUMOR FREE			NO		Partial Remission/Response	Never Used
TCGA-BG-A0VW-01A				Complete Response	77		0	92.87.0	Nationwide Children's Hospital	TCGA-BG-A0VW-F34084	615E6CDE-0DD4-4C7A-884C-5F5B76EFC4BA	TCGA-BG-A0VW		Stage IA		22	30		0		NO	74A64E13-7D07-451C-8B18-44E0DEC55B3A		No		YES	YES		Dilation and curettage procedure	NO	Post (prior bilateral ovariectomy OR >12 mo since LMP with no prior hysterectomy)	12	7	G1					No	A0VW	50	negative	TUMOR FREE		0	NO		Complete Remission/Response
TCGA-D1-A167-01A				Complete Response	70	0	0	94.82.0	Nationwide Children's Hospital	TCGA-D1-A167-F18494	A0045FE6-E3C1-4A4F-9E15-A9D8F27EABAC	TCGA-D1-A167		Stage IC	NO	22	17		0		NO	3697D258-287A-41E2-B577-F5A9AD50D93D	Scheduled Follow-up Submission	No	No, I have never taken menopausal hormone therapy.	YES	YES		Dilation and curettage procedure		Post (prior bilateral ovariectomy OR >12 mo since LMP with no prior hysterectomy)	12	11	G2				NO	No	A167	60	negative	TUMOR FREE	0	0	NO	2	Complete Remission/Response	Never Used
TCGA-FI-A2F4-01A				Complete Response	64	0	0	156.80.0	Nationwide Children's Hospital	TCGA-FI-A2F4-F71670	EC7D5C6E-B7B5-42B6-8DE7-04BEC54771F4	TCGA-FI-A2F4		Stage IC		22	27		0			AD598C73-7300-4AAC-831E-A96128A7B139		No			YES		Dilation and curettage procedure	NO	Post (prior bilateral ovariectomy OR >12 mo since LMP with no prior hysterectomy)	12	3	G3					Yes	A2F4	59		TUMOR FREE	0	0	NO		Complete Remission/Response
TCGA-BS-A0TI-01A					64	0	0	73.85.0	Nationwide Children's Hospital	TCGA-BS-A0TI-F4406	369A39B0-EFB3-43BF-BDAC-1A45E635AF80	TCGA-BS-A0TI	Former User	Stage IC	NO	22	19		0		NO	3C56729A-19EA-4BE5-8665-248E43B75C3A		No	No, I have never taken menopausal hormone therapy.	NO	YES		Dilation and curettage procedure		Post (prior bilateral ovariectomy OR >12 mo since LMP with no prior hysterectomy)	12	11	G3					No	A0TI	92	negative	TUMOR FREE	0	0	NO	0	Complete Remission/Response
TCGA-AX-A2HA-01A				Complete Response	35			178.78.0	Nationwide Children's Hospital	TCGA-AX-A2HA-F31721	2D96E740-4342-4BB4-803C-1C54DD6DD2B9	TCGA-AX-A2HA	Former User	Stage IB	NO	22	8		0		NO	F63D5877-BD38-4ECD-99C3-8B9A55E896FB	Scheduled Follow-up Submission	No			YES		Office Endometrial Biopsy			12	5	G3				NO	No	A2HA		negative	TUMOR FREE			NO		Complete Remission/Response
TCGA-AX-A2HA-11A				Complete Response	35			178.78.0	Nationwide Children's Hospital	TCGA-AX-A2HA-F31721	2D96E740-4342-4BB4-803C-1C54DD6DD2B9	TCGA-AX-A2HA	Former User	Stage IB	NO	22	8		0		NO	F63D5877-BD38-4ECD-99C3-8B9A55E896FB	Scheduled Follow-up Submission	No			YES		Office Endometrial Biopsy			12	5	G3				NO	No	A2HA		negative	TUMOR FREE			NO		Complete Remission/Response
TCGA-A5-A3LO-01A				Complete Response	64	0	0	228.63.0	Nationwide Children's Hospital	TCGA-A5-A3LO-F51590	2E0ED631-2526-4DCA-A5A7-3131B044916F	TCGA-A5-A3LO		Stage IB	NO	22	26		0		NO	0E0A167D-3ECB-450D-B1D6-C9E289AE6FB5		No	No, I have never taken menopausal hormone therapy.	NO	YES		Dilation and curettage procedure	NO	Post (prior bilateral ovariectomy OR >12 mo since LMP with no prior hysterectomy)	12	11	G3					No	A3LO	65	negative	TUMOR FREE	0	0	NO	2	Complete Remission/Response	Never Used
TCGA-AX-A06F-01A				Complete Response	59		0	49.86.0	Nationwide Children's Hospital	TCGA-AX-A06F-F62986	F4148E6A-6006-46FC-95A5-31502D18D6DE	TCGA-AX-A06F		Stage IVA		22	29		0			5239BE18-7230-4346-AAE3-63C22625E995		No			YES		Office Endometrial Biopsy	YES	Post (prior bilateral ovariectomy OR >12 mo since LMP with no prior hysterectomy)	12	7	G3					No	A06F	50		TUMOR FREE		2	YES
TCGA-BK-A13B-01A				Progressive Disease	58			228.63.0	Nationwide Children's Hospital	TCGA-BK-A13B-F40746	0FE98DA8-5248-4735-A8A8-6E84DBAE8C12	TCGA-BK-A13B		Stage IB	NO	22	14		0		YES	F166A976-4B62-4AE0-B8B8-B9ECFCC5D251		No	No, I have never taken menopausal hormone therapy.	YES	YES		Office Endometrial Biopsy	NO	Post (prior bilateral ovariectomy OR >12 mo since LMP with no prior hysterectomy)	12	3	G3					No	A13B		negative	WITH TUMOR			NO	1	Complete Remission/Response	Never Used
TCGA-D1-A1NZ-01A				Complete Response	60			121.83.0	Nationwide Children's Hospital	TCGA-D1-A1NZ-F17383	280E0824-49DD-408D-AB3A-141ACD67ABCF	TCGA-D1-A1NZ		Stage IA	NO	22	16		0		NO	EF6E6F5B-C147-4F7F-8A0E-7799FD1FAAA9	Scheduled Follow-up Submission	No	Yes, I am currently taking menopausal hormone therapy.	NO	YES		Office Endometrial Biopsy		Post (prior bilateral ovariectomy OR >12 mo since LMP with no prior hysterectomy)	12	2	G1				NO	No	A1NZ	33	negative	TUMOR FREE	0	0	NO	2	Complete Remission/Response	Never Used
TCGA-DI-A1BY-01A				Complete Response	63			104.85.0	Nationwide Children's Hospital	TCGA-DI-A1BY-F20963	AA7E0D1A-3391-412B-880B-72313040C465	TCGA-DI-A1BY	Never Used	Stage IIB	NO	22	25		0		YES	3E80B46D-88F5-4A88-85C1-CE7981006525	Scheduled Follow-up Submission	No	No, I have never taken menopausal hormone therapy.	YES	YES	Uterine scrapings	Other method, specify:			12	1	G2				NO	No	A1BY	17	negative	TUMOR FREE	0	0	NO	4+	Complete Remission/Response	Never Used
TCGA-AP-A059-01A					69	0	0	92.87.0	Nationwide Children's Hospital	TCGA-AP-A059-F68482	37D87BEB-92E8-4225-97EC-79ABB012BC81	TCGA-AP-A059		Stage IA		22	19		0			9DBDD2B9-08E9-408B-BCA8-95B9ADBE6145		No			YES		Office Endometrial Biopsy	YES	Post (prior bilateral ovariectomy OR >12 mo since LMP with no prior hysterectomy)	12	11	G3					No	A059	12	negative		0	0	NO
TCGA-K6-A3WQ-01A				Progressive Disease	60			228.63.0	Nationwide Children's Hospital	TCGA-K6-A3WQ-F55413	540A6555-576B-48C8-A471-78EAD16276F8	TCGA-K6-A3WQ		Stage IVB	NO	22	7		0		YES	79A8CF44-07B0-40FB-8350-F7F434EEAF88		No		NO	YES		Office Endometrial Biopsy	NO	Post (prior bilateral ovariectomy OR >12 mo since LMP with no prior hysterectomy)	12	1	G3					No	A3WQ	95	positive	WITH TUMOR	1	1	YES	1
TCGA-AX-A1CE-01A					60		0	104.85.0	Nationwide Children's Hospital	TCGA-AX-A1CE-F65229	2B8D41E2-3264-43F9-B0CF-5492272CF251	TCGA-AX-A1CE		Stage IB		22	19		0			8C28B73E-508F-4092-A25E-C5F18465F89C		No			YES	Total hysterectomy, bilateral salpingo-oophorectomy with pelvic and para-aortic lymph node dissection	Other method, specify:	NO	Post (prior bilateral ovariectomy OR >12 mo since LMP with no prior hysterectomy)	12	9	G3					No	A1CE	50	negative	TUMOR FREE		0	YES
TCGA-EO-A22R-01A				Complete Response	56			178.78.0	Nationwide Children's Hospital	TCGA-EO-A22R-F62603	14A753DE-E117-46AE-8985-92BBD7D1D112	TCGA-EO-A22R		Stage IB	NO	22	25		0		YES	EF42BD23-A6B7-4702-B6F8-0DF6F810FE6F		No		NO	YES		Office Endometrial Biopsy	NO	Post (prior bilateral ovariectomy OR >12 mo since LMP with no prior hysterectomy)	12	9	G3					No	A22R	51	negative	TUMOR FREE		0	NO	4+	Complete Remission/Response	Never Used
TCGA-EO-A22R-11A				Complete Response	56			178.78.0	Nationwide Children's Hospital	TCGA-EO-A22R-F62603	14A753DE-E117-46AE-8985-92BBD7D1D112	TCGA-EO-A22R		Stage IB	NO	22	25		0		YES	EF42BD23-A6B7-4702-B6F8-0DF6F810FE6F		No		NO	YES		Office Endometrial Biopsy	NO	Post (prior bilateral ovariectomy OR >12 mo since LMP with no prior hysterectomy)	12	9	G3					No	A22R	51	negative	TUMOR FREE		0	NO	4+	Complete Remission/Response	Never Used
TCGA-EO-A22Y-01A				Complete Response	68			168.78.0	Nationwide Children's Hospital	TCGA-EO-A22Y-F56824	B4F801F5-EF8E-48CA-BA69-C8F66D9FE33C	TCGA-EO-A22Y	Never Used	Stage IA	NO	22	24		0		NO	128C10F2-BA48-4FB0-B787-05E509B28D8C		No	No, I have never taken menopausal hormone therapy.	YES	YES		Office Endometrial Biopsy	NO	Post (prior bilateral ovariectomy OR >12 mo since LMP with no prior hysterectomy)	12	2	G3					No	A22Y	51	negative	TUMOR FREE		0	NO	2	Complete Remission/Response	Never Used
TCGA-AX-A3FT-01A					64			228.63.0	Nationwide Children's Hospital	TCGA-AX-A3FT-F58280	09DE90F5-988C-41B9-AA42-66E2A7141C1F	TCGA-AX-A3FT		Stage IB		22	3		0			55878955-2404-40CA-BA29-EF2F3DA87E11		No			YES	Exploratory Laparotomy, TAH, BSO, Pelvic and pariaortic LND.	Other method, specify:	YES	Post (prior bilateral ovariectomy OR >12 mo since LMP with no prior hysterectomy)	12	4	G3					No	A3FT
TCGA-D1-A15Z-01A				Complete Response	72	0	0	92.87.0	Nationwide Children's Hospital	TCGA-D1-A15Z-F18475	D813FDEA-C6E0-403D-A12C-0E73186C72C4	TCGA-D1-A15Z		Stage IB	NO	22	17		0		YES	EF4564FF-E607-48BE-B6B1-7CA5B2857C7B	Scheduled Follow-up Submission	No	No, I have never taken menopausal hormone therapy.	YES	YES		Office Endometrial Biopsy		Post (prior bilateral ovariectomy OR >12 mo since LMP with no prior hysterectomy)	12	11	G2				NO	No	A15Z	30		TUMOR FREE	0	0	NO	4+	Complete Remission/Response	Never Used
TCGA-BG-A0MH-01A				Complete Response	61			92.87.0	Nationwide Children's Hospital	TCGA-BG-A0MH-F49548	0CDEF11E-D0DB-461B-BAB6-E6A8F390E78E	TCGA-BG-A0MH		Stage IC		22	3		0			3A65BB5D-3390-46DE-9B5A-6D3365FFFF68		No			YES		Office Endometrial Biopsy	NO	Post (prior bilateral ovariectomy OR >12 mo since LMP with no prior hysterectomy)	12	10	G2					No	A0MH	90		TUMOR FREE		0	NO		Complete Remission/Response
TCGA-D1-A15V-01A				Complete Response	68	0	0	92.87.0	Nationwide Children's Hospital	TCGA-D1-A15V-F18453	C74B62E2-BB09-40EA-908A-F4824DEF90CB	TCGA-D1-A15V		Stage IB	NO	22	17		0		NO	1117A0B3-5FBD-400B-8B19-9CAAD91DB880	Scheduled Follow-up Submission	No	No, I have never taken menopausal hormone therapy.	NO	YES		Dilation and curettage procedure		Post (prior bilateral ovariectomy OR >12 mo since LMP with no prior hysterectomy)	12	11	G3				NO	No	A15V	20	negative	TUMOR FREE	0	0	YES	0	Complete Remission/Response	Never Used
TCGA-JU-AAVI-01A				Progressive Disease	61			421.41.0	Nationwide Children's Hospital	TCGA-JU-AAVI-F69309	22C12AE1-60D5-4871-8B77-046287CD9557	TCGA-JU-AAVI		Stage IIIC1	NO	22	20		0		NO	C84A6ACD-BD69-478D-8E93-E3A087910EFE		No	No, I have never taken menopausal hormone therapy.	YES	YES		Incisional Biopsy	NO	Post (prior bilateral ovariectomy OR >12 mo since LMP with no prior hysterectomy)	12	1	G3					No	AAVI	93	negative	WITH TUMOR			YES	1	Complete Remission/Response	Never Used
TCGA-QF-A5YT-01A				Complete Response	57			324.54.0	Nationwide Children's Hospital	TCGA-QF-A5YT-F58612	C690D984-1C98-416D-84D0-C0673D9DC634	TCGA-QF-A5YT		Stage II	NO	22	16		0		NO	215E64D1-AAEB-4A24-84A5-973FCCC60997		No		NO	YES		Office Endometrial Biopsy	NO	Post (prior bilateral ovariectomy OR >12 mo since LMP with no prior hysterectomy)	12	4	G1					No	A5YT	50		TUMOR FREE			NO	0	Complete Remission/Response
TCGA-A5-A0GN-01A				Complete Response	65	0	0	59.83.0	Nationwide Children's Hospital	TCGA-A5-A0GN-F17151	8FB394FC-1146-423B-A443-6BF78D921579	TCGA-A5-A0GN	Never Used	Stage IB	NO	22	3		0		NO	8F5D1FEF-DF8D-452A-A508-79A4DE60E58F	Scheduled Follow-up Submission	No	No, I have never taken menopausal hormone therapy.	YES	YES		Office Endometrial Biopsy		Post (prior bilateral ovariectomy OR >12 mo since LMP with no prior hysterectomy)	12	10	G1				NO	No	A0GN	56		TUMOR FREE	0	0	NO	2	Complete Remission/Response	Never Used
TCGA-AX-A05U-01A					56		0	49.86.0	Nationwide Children's Hospital	TCGA-AX-A05U-F5579	67EC2B88-AFDC-4AC5-A6C3-4CCAB2B0313A	TCGA-AX-A05U		Stage IB	NO	22	23		0		YES	E474488C-0D39-40C8-B6B3-E75BC105C05C		No		YES	YES		Dilation and curettage procedure		Post (prior bilateral ovariectomy OR >12 mo since LMP with no prior hysterectomy)	12	5	G1					No	A05U	50	negative	TUMOR FREE		0	NO	4+	Complete Remission/Response
TCGA-AX-A0IW-01A					67		0	59.83.0	Nationwide Children's Hospital	TCGA-AX-A0IW-F5518	C7C2C80E-B89E-4D0B-8627-DE64E8825C4E	TCGA-AX-A0IW		Stage IIIA	NO	22	23		0			0755BCD6-8A2B-4B98-8775-B9593C6279FA		No			YES		Office Endometrial Biopsy		Post (prior bilateral ovariectomy OR >12 mo since LMP with no prior hysterectomy)	12	5	G3					No	A0IW	50	negative	TUMOR FREE		0	YES	3	Complete Remission/Response
TCGA-D1-A16S-01A				Complete Response	70	0	0	94.82.0	Nationwide Children's Hospital	TCGA-D1-A16S-F20314	C2493CAE-D48B-4FA0-B0D4-1D12960B11FD	TCGA-D1-A16S		Stage IIIC	NO	22	9		0		NO	484BB588-E0D3-4971-A8BD-9E6BA5C0962F	Scheduled Follow-up Submission	No	No, I have never taken menopausal hormone therapy.	NO	YES		Office Endometrial Biopsy		Post (prior bilateral ovariectomy OR >12 mo since LMP with no prior hysterectomy)	12	1	High Grade				NO	No	A16S	100	negative	TUMOR FREE	0	1	NO	2	Complete Remission/Response	Never Used
TCGA-BS-A0TC-01A					69	0	0	73.85.0	Nationwide Children's Hospital	TCGA-BS-A0TC-F4391	E710452A-C98A-41E7-8028-BB72E1451FCB	TCGA-BS-A0TC	Never Used	Stage IB	NO	22	19		0		YES	E0FC2048-FC2E-4519-AA0D-9EA07BB2FD1E		No	No, I have never taken menopausal hormone therapy.	YES	YES		Office Endometrial Biopsy		Post (prior bilateral ovariectomy OR >12 mo since LMP with no prior hysterectomy)	12	11	G1					No	A0TC	9	negative	TUMOR FREE	0	0	NO	4+	Complete Remission/Response	Never Used
TCGA-FI-A3PX-01A				Complete Response	57		2	228.63.0	Nationwide Children's Hospital	TCGA-FI-A3PX-F71661	6348ACA2-FD95-4219-B4F2-485003060AB8	TCGA-FI-A3PX		Stage IIIC2		22	27		0			E30C4F5B-025C-4FE3-9F1E-E5784021E29A		No			YES		Dilation and curettage procedure	NO	Post (prior bilateral ovariectomy OR >12 mo since LMP with no prior hysterectomy)	12	3	High Grade					No	A3PX	92	negative	TUMOR FREE		4	NO		Complete Remission/Response
TCGA-AX-A06L-01A					63		0	92.87.0	Nationwide Children's Hospital	TCGA-AX-A06L-F9726	D8127A72-8565-47A7-A17D-B479476E5FFB	TCGA-AX-A06L		Stage IB	NO	22	17		0			E322EDBB-046A-4F4A-91A5-EF55D5E12DA8		No			YES		Dilation and curettage procedure		Post (prior bilateral ovariectomy OR >12 mo since LMP with no prior hysterectomy)	12	5	G1					No	A06L	50	negative	TUMOR FREE		0	NO		Complete Remission/Response
TCGA-BK-A0CA-01A				Complete Response	61		29	92.87.0	Nationwide Children's Hospital	TCGA-BK-A0CA-F40261	E0F45236-F0F8-40F3-A8EA-16F3847F6A04	TCGA-BK-A0CA		Stage IIIC		22	14		0			2F18BE46-B36E-4986-A80C-698FCB071E5B		No			YES		Cytology (e.g. Peritoneal or pleural fluid)	NO	Post (prior bilateral ovariectomy OR >12 mo since LMP with no prior hysterectomy)	12	2	G3					No	A0CA		negative			9	YES
TCGA-BK-A0CA-01B				Complete Response	61		29	92.87.0	Nationwide Children's Hospital	TCGA-BK-A0CA-F40261	E0F45236-F0F8-40F3-A8EA-16F3847F6A04	TCGA-BK-A0CA		Stage IIIC		22	14		0			2F18BE46-B36E-4986-A80C-698FCB071E5B		No			YES		Cytology (e.g. Peritoneal or pleural fluid)	NO	Post (prior bilateral ovariectomy OR >12 mo since LMP with no prior hysterectomy)	12	2	G3					No	A0CA		negative			9	YES
TCGA-AP-A053-01A					90	0	0	49.86.0	Nationwide Children's Hospital	TCGA-AP-A053-F68441	486AD571-A968-43B9-879F-9040E8FF9739	TCGA-AP-A053		Stage IA		22	17		0			E92FF660-F9E8-4A76-81B7-94A8899B97EF		No			YES		Office Endometrial Biopsy	NO	Post (prior bilateral ovariectomy OR >12 mo since LMP with no prior hysterectomy)	12	11	G3					Yes	A053	25	negative		0	0	NO
TCGA-BG-A0LX-01A				Complete Response	57	0	0	59.83.0	Nationwide Children's Hospital	TCGA-BG-A0LX-F19323	6F5BFE95-EA7F-40CF-8D0F-F52FB28F6490	TCGA-BG-A0LX	Never Used	Stage IB		22	8		0		NO	DD626F84-B608-4548-BA8B-11F2A3CF297B	Scheduled Follow-up Submission	No	No, I have never taken menopausal hormone therapy.	NO	YES		Office Endometrial Biopsy		Post (prior bilateral ovariectomy OR >12 mo since LMP with no prior hysterectomy)	12	12	G2				NO	No	A0LX	90		TUMOR FREE	0	0	NO	0	Complete Remission/Response	Never Used
TCGA-EY-A2OO-01A				Complete Response	56		0	186.74.0	Nationwide Children's Hospital	TCGA-EY-A2OO-F34159	B12727C5-43D0-43C0-82CA-43B7A7BD53AE	TCGA-EY-A2OO		Stage IB	NO	22	31		0		NO	787DC5CB-6F04-4F40-AE8E-9905BC198BCD		No		NO	YES		Office Endometrial Biopsy	NO	Post (prior bilateral ovariectomy OR >12 mo since LMP with no prior hysterectomy)	12	7	G3					No	A2OO	14	negative	TUMOR FREE		0	YES	0	Complete Remission/Response	Never Used
TCGA-AX-A3G7-01A					71			201.70.0	Nationwide Children's Hospital	TCGA-AX-A3G7-F58290	B40EB527-CF0A-44A1-BEDA-1BC1677CB5C7	TCGA-AX-A3G7		Stage IVB		22	3		0			F9B610C2-E817-4E25-87C2-439C6C0883B5		No			YES	Exploratory laparotomy, TAH, BSO, radical optimal tumor debulking with gastrocolic omentectomy	Other method, specify:	YES		12	4	G3					No	A3G7
TCGA-BS-A0UV-01A					55	0	0	73.85.0	Nationwide Children's Hospital	TCGA-BS-A0UV-F16696	DDF7C1D2-DA8F-4BF2-B77A-6278287F027C	TCGA-BS-A0UV	Former User	Stage IIIC	NO	22	28		0		YES	3926F85B-7811-442B-9474-A468C3F9B310	Scheduled Follow-up Submission	No	No, I have never taken menopausal hormone therapy.	YES	YES		Office Endometrial Biopsy		Post (prior bilateral ovariectomy OR >12 mo since LMP with no prior hysterectomy)	12	3	G3				NO	No	A0UV	65	negative	TUMOR FREE	0	0	NO	4+	Complete Remission/Response	Never Used
TCGA-AJ-A2QN-01A				Complete Response	60		0	178.78.0	Nationwide Children's Hospital	TCGA-AJ-A2QN-F58977	FF08A365-B6B9-4CBA-8835-136C66B05117	TCGA-AJ-A2QN		Stage II	NO	22	29		0		YES	12284437-22D9-40EA-B760-C30AC6841C34		No	No, I have never taken menopausal hormone therapy.	YES	YES		Dilation and curettage procedure	NO	Post (prior bilateral ovariectomy OR >12 mo since LMP with no prior hysterectomy)	12	4	G3					No	A2QN		negative	TUMOR FREE		0	NO	1	Complete Remission/Response	Never Used
TCGA-B5-A11Y-01A				Complete Response	59			81.83.0	Nationwide Children's Hospital	TCGA-B5-A11Y-F17795	5795D1FE-9983-4C05-B8BA-339D8ED5BCE3	TCGA-B5-A11Y	Former User	Stage IB	NO	22	25		0			03547125-4109-4974-A3D2-F8C4D0D6B9FF	Scheduled Follow-up Submission	No			YES		Office Endometrial Biopsy		Post (prior bilateral ovariectomy OR >12 mo since LMP with no prior hysterectomy)	12	10	G1				NO	No	A11Y	54	negative	TUMOR FREE			NO	1	Complete Remission/Response
TCGA-SL-A6J9-01A					73	0	0	324.54.0	Nationwide Children's Hospital	TCGA-SL-A6J9-F68332	73C6928E-4431-4651-9C6D-DD4717FAA06C	TCGA-SL-A6J9		Stage IB		22	14		0			3A16458B-F1A0-4CB0-819A-58BB1D2F9A13		No			YES		Tumor resection	YES	Post (prior bilateral ovariectomy OR >12 mo since LMP with no prior hysterectomy)	12	11	G3					No	A6J9	50	negative		0	0
TCGA-AJ-A3I9-01A				Progressive Disease	52	0	0	228.63.0	Nationwide Children's Hospital	TCGA-AJ-A3I9-F66208	26393A8F-6502-4A1D-8943-B734447EF85D	TCGA-AJ-A3I9	Former User	Stage II	NO	22	3		0		NO	767F150B-5C57-4E5C-8AB2-77E6232C5183		No	No, I have never taken menopausal hormone therapy.	NO	YES		Office Endometrial Biopsy	NO	Post (prior bilateral ovariectomy OR >12 mo since LMP with no prior hysterectomy)	12	10	G3					No	A3I9			WITH TUMOR	0	0	NO	0	Complete Remission/Response	Never Used
TCGA-AP-A05P-01A				Complete Response	54	0	0	59.83.0	Nationwide Children's Hospital	TCGA-AP-A05P-F16694	88EEB568-09E9-428B-9C10-91EE76BFA6CF	TCGA-AP-A05P		Stage IA		22	23		0			2D1082DE-5FD2-4695-870B-C32A47CF9913	Scheduled Follow-up Submission	No			YES		Office Endometrial Biopsy		Pre (<6 months since LMP AND no prior bilateral ovariectomy AND not on estrogen replacement)	12	9	G1				NO	No	A05P	0	negative	TUMOR FREE	0	0	NO
TCGA-A5-A0G3-01A				Progressive Disease	61	2	0	59.83.0	Nationwide Children's Hospital	TCGA-A5-A0G3-F16785	F0894149-18AD-4B9C-946B-09C451E6E507	TCGA-A5-A0G3	Former User	Stage IIIC2	NO	22	3		0		NO	7369BACC-8AD5-4BC3-B08B-853047820AC1	Additional New Tumor Event	No	No, I have never taken menopausal hormone therapy.	YES	YES		Office Endometrial Biopsy		Post (prior bilateral ovariectomy OR >12 mo since LMP with no prior hysterectomy)	12	10	G3				NO	No	A0G3	50		WITH TUMOR	2	0	YES	2	Complete Remission/Response	Never Used
TCGA-A5-A0GB-01A				Complete Response	65	0	0	59.83.0	Nationwide Children's Hospital	TCGA-A5-A0GB-F17157	44E4FCC6-7B92-4E15-948B-CE5AF16C38C4	TCGA-A5-A0GB	Never Used	Stage IB	NO	22	3		0		NO	D8E78168-AB5C-44C7-81C1-0282E29A7A11	Scheduled Follow-up Submission	No	Yes, I have taken menopausal hormone therapy in the past, but no longer do.	NO	YES		Office Endometrial Biopsy		Post (prior bilateral ovariectomy OR >12 mo since LMP with no prior hysterectomy)	12	10	G3				NO	No	A0GB			TUMOR FREE	0	0	NO	4+	Complete Remission/Response	Never Used
TCGA-BG-A0M0-01A				Complete Response	66			73.85.0	Nationwide Children's Hospital	TCGA-BG-A0M0-F19320	8FBD037F-0BAD-4227-82C4-D1BF62D9FA6D	TCGA-BG-A0M0	Never Used	Stage IA		22	8		0		NO	6C729B29-3063-401C-84F4-02219DF43600	Scheduled Follow-up Submission	No	No, I have never taken menopausal hormone therapy.	NO	YES		Dilation and curettage procedure		Post (prior bilateral ovariectomy OR >12 mo since LMP with no prior hysterectomy)	12	12	G1				NO	No	A0M0	6	negative	TUMOR FREE	0	0	NO		Complete Remission/Response	Never Used
TCGA-B5-A11E-01A				Complete Response	53			81.83.0	Nationwide Children's Hospital	TCGA-B5-A11E-F72226	BE56C58D-A575-4312-A89F-CDD470E4D059	TCGA-B5-A11E		Stage IB	NO	22	29		0			61A23C98-2A58-456F-B70E-2BBEA44A5478		No	Yes, I have taken menopausal hormone therapy in the past, but no longer do.	NO	YES		Office Endometrial Biopsy	NO	Peri (6-12 months since last menstrual period)	12	4	G3					No	A11E	69	negative	TUMOR FREE			NO	2	Complete Remission/Response
TCGA-AX-A2HJ-01A				Complete Response	35			156.80.0	Nationwide Children's Hospital	TCGA-AX-A2HJ-F31575	EF7159F3-0298-4A62-96C8-D0140E8E55BE	TCGA-AX-A2HJ		Stage IC	NO	22	7		0			A06AA700-2805-47A9-8BE2-4A96725E6FB1	Scheduled Follow-up Submission	No		YES	YES		Dilation and curettage procedure			12	5	G3				NO	No	A2HJ	80	negative	TUMOR FREE			YES	0	Complete Remission/Response
TCGA-BG-A221-01A				Complete Response	84		0	137.81.0	Nationwide Children's Hospital	TCGA-BG-A221-F28653	5E0A38BA-CE17-4259-BAE4-B72F0AA4EC82	TCGA-BG-A221		Stage IB	NO	22	22		0		NO	ACC8D148-BD17-43D3-AD3A-2A7B90F6B811	Scheduled Follow-up Submission	No		YES	YES		Dilation and curettage procedure		Post (prior bilateral ovariectomy OR >12 mo since LMP with no prior hysterectomy)	12	2	G3				NO	Yes	A221			TUMOR FREE		0	NO	4+	Complete Remission/Response	Never Used
TCGA-A5-A1OG-01A				Progressive Disease	65	0	4	121.83.0	Nationwide Children's Hospital	TCGA-A5-A1OG-F51580	FD13C911-7AFD-4BCE-8E89-D4853CD21190	TCGA-A5-A1OG	Never Used	Stage IIIC2	NO	22	22		0		YES	15BB393B-D744-4BD9-8E00-48AA70F18FBE		No	No, I have never taken menopausal hormone therapy.	YES	YES		Dilation and curettage procedure	NO	Post (prior bilateral ovariectomy OR >12 mo since LMP with no prior hysterectomy)	12	11	G3					No	A1OG	70		WITH TUMOR	0	3	YES	2	Complete Remission/Response	Never Used
TCGA-BG-A0MA-01A				Progressive Disease	60	0	0	156.80.0	Nationwide Children's Hospital	TCGA-BG-A0MA-F72174	670867B0-A6A6-452C-847B-5C643CDDF592	TCGA-BG-A0MA		Stage IB		22	22		0			021A8102-59D1-4A20-A8CC-0804F4E3B056		No			YES		Office Endometrial Biopsy	NO	Post (prior bilateral ovariectomy OR >12 mo since LMP with no prior hysterectomy)	12	4	G3					No	A0MA	78	negative		0	0	NO
TCGA-BG-A0MA-11A				Progressive Disease	60	0	0	156.80.0	Nationwide Children's Hospital	TCGA-BG-A0MA-F72174	670867B0-A6A6-452C-847B-5C643CDDF592	TCGA-BG-A0MA		Stage IB		22	22		0			021A8102-59D1-4A20-A8CC-0804F4E3B056		No			YES		Office Endometrial Biopsy	NO	Post (prior bilateral ovariectomy OR >12 mo since LMP with no prior hysterectomy)	12	4	G3					No	A0MA	78	negative		0	0	NO
TCGA-B5-A3FD-01A				Progressive Disease	70			186.74.0	Nationwide Children's Hospital	TCGA-B5-A3FD-F37052	B2099C5B-8CFB-43D1-9992-6DE1845F17E3	TCGA-B5-A3FD		Stage IA		22	21		0			FC9413D9-1AFF-468F-9AB7-56EFCE9DF5B0		No		YES	YES		Dilation and curettage procedure	NO	Indeterminate (neither Pre or Postmenopausal)	12	11	G3					No	A3FD	30	negative				NO
TCGA-AP-A0LE-01A				Complete Response	57	0	0	73.85.0	Nationwide Children's Hospital	TCGA-AP-A0LE-F29044	5BFDA841-8FEB-4919-9781-0126125EA78C	TCGA-AP-A0LE		Stage IA		22	6		0			CC94B368-BFAE-4102-8189-DC06AF4C195D		No			YES		Office Endometrial Biopsy		Post (prior bilateral ovariectomy OR >12 mo since LMP with no prior hysterectomy)	12	3	G3				NO	No	A0LE	5	negative	TUMOR FREE	0	0	NO
TCGA-D1-A1NY-01A				Complete Response	67	0	0	143.82.0	Nationwide Children's Hospital	TCGA-D1-A1NY-F21629	C8BE2E5C-2D32-4B14-A285-846992617BE9	TCGA-D1-A1NY		Stage IB	NO	22	16		0		NO	69BC06C9-E40E-4BD6-AFBF-B10472E5CBEC	Scheduled Follow-up Submission	No	No, I have never taken menopausal hormone therapy.	YES	YES		Dilation and curettage procedure		Post (prior bilateral ovariectomy OR >12 mo since LMP with no prior hysterectomy)	12	2	G3				NO	No	A1NY	85	negative	TUMOR FREE	0	0	YES	2	Complete Remission/Response	Never Used
TCGA-B5-A11Q-01A				Complete Response	64			92.87.0	Nationwide Children's Hospital	TCGA-B5-A11Q-F17770	6649419A-CB55-4A08-8EDC-43E013471C33	TCGA-B5-A11Q	Former User	Stage IIIA	NO	22	25		0			7A972404-6B4E-402B-B07A-0C9D806C5FDC	Scheduled Follow-up Submission	No	No, I have never taken menopausal hormone therapy.	YES	YES		Office Endometrial Biopsy		Post (prior bilateral ovariectomy OR >12 mo since LMP with no prior hysterectomy)	12	10	G1				NO	No	A11Q	34	negative	TUMOR FREE			YES	0	Complete Remission/Response
TCGA-AJ-A3BD-01A				Complete Response	57	0	2	186.74.0	Nationwide Children's Hospital	TCGA-AJ-A3BD-F58983	050243E5-333E-44AA-881F-3702912C812C	TCGA-AJ-A3BD		Stage IIIC2	NO	22	29		0		NO	58E24253-5F50-422A-83E7-6928C460FE09		No	No, I have never taken menopausal hormone therapy.	YES	YES		Office Endometrial Biopsy	NO	Post (prior bilateral ovariectomy OR >12 mo since LMP with no prior hysterectomy)	12	4	G3					No	A3BD		negative	TUMOR FREE	0	3	YES	2	Complete Remission/Response	Never Used
TCGA-A5-A2K2-01A				Complete Response	77			178.78.0	Nationwide Children's Hospital	TCGA-A5-A2K2-F51569	E1F599A5-34CE-4EE4-A5FD-709AE6D8D9B4	TCGA-A5-A2K2	Former User	Stage IA	NO	22	26		0		NO	AEAD38C4-BC3E-45A4-93FE-6B47BE74FD75		No	No, I have never taken menopausal hormone therapy.	NO	YES		Office Endometrial Biopsy	NO	Post (prior bilateral ovariectomy OR >12 mo since LMP with no prior hysterectomy)	12	11	G3					No	A2K2	49		TUMOR FREE	0	0	YES	0	Complete Remission/Response	Never Used
TCGA-B5-A11M-01A				Complete Response	43			92.87.0	Nationwide Children's Hospital	TCGA-B5-A11M-F17720	E18E29E7-BD0C-4BF1-84EC-9BF891BB86A6	TCGA-B5-A11M	Former User	Stage IA	NO	22	24		0		YES	61C72FDE-28FD-403D-BC42-1959DC1D0FE2	Scheduled Follow-up Submission	No		YES	YES		Dilation and curettage procedure		Pre (<6 months since LMP AND no prior bilateral ovariectomy AND not on estrogen replacement)	12	10	G1				NO	No	A11M	4	negative	TUMOR FREE			NO	0	Complete Remission/Response
TCGA-AX-A3G3-01A					58			201.70.0	Nationwide Children's Hospital	TCGA-AX-A3G3-F58287	99EED834-57D0-4A3C-87B8-939AF801A9A0	TCGA-AX-A3G3		Stage IIIA		22	3		0			BEC1367D-8B48-439C-88EC-B78B0446EC04		No			YES	total laparascopic hysterectomy, bso, bilateral pelvic and obturator lymphadenectomy, omentectomy and staging biopsies	Other method, specify:	YES	Post (prior bilateral ovariectomy OR >12 mo since LMP with no prior hysterectomy)	12	4	G3					Yes	A3G3
TCGA-B5-A11V-01A				Complete Response	64			81.83.0	Nationwide Children's Hospital	TCGA-B5-A11V-F17776	D181BC97-DDA8-49B1-BB1F-75DDFEA601BC	TCGA-B5-A11V		Stage IA	NO	22	25		0		YES	696BF416-7558-48C1-90A2-8A085BFCAED1	Scheduled Follow-up Submission	No		YES	YES		Office Endometrial Biopsy		Post (prior bilateral ovariectomy OR >12 mo since LMP with no prior hysterectomy)	12	10	G1				NO	No	A11V	29	positive	TUMOR FREE			NO	0	Complete Remission/Response
TCGA-AJ-A5DV-01A				Complete Response	65			289.58.0	Nationwide Children's Hospital	TCGA-AJ-A5DV-F64110	27FA47F0-8223-40F1-8512-251A898E1195	TCGA-AJ-A5DV	Never Used	Stage IA	NO	22	26		0		YES	99D7E099-E62D-4CF7-82B1-DA6F01C82300		No	No, I have never taken menopausal hormone therapy.	YES	YES	Biopsy, NOS	Other method, specify:	NO	Post (prior bilateral ovariectomy OR >12 mo since LMP with no prior hysterectomy)	12	8	G3					No	A5DV	3	negative	TUMOR FREE		0	NO	4+	Complete Remission/Response	Never Used
TCGA-D1-A15W-01A				Complete Response	58	0	0	92.87.0	Nationwide Children's Hospital	TCGA-D1-A15W-F18462	E1B82A9E-925E-43DC-BF07-935BC0BB97C1	TCGA-D1-A15W		Stage IIIC	NO	22	17		0		YES	D0A24CBD-0344-4C28-BA29-39EA739AC183	Scheduled Follow-up Submission	No	No, I have never taken menopausal hormone therapy.	YES	YES		Office Endometrial Biopsy		Post (prior bilateral ovariectomy OR >12 mo since LMP with no prior hysterectomy)	12	11	G1				NO	No	A15W	38	negative	TUMOR FREE	0	1	YES	0	Complete Remission/Response	Never Used
TCGA-AX-A2IO-01A				Stable Disease	83			168.78.0	Nationwide Children's Hospital	TCGA-AX-A2IO-F58276	50718218-DB5E-4254-B224-1D328172D40C	TCGA-AX-A2IO		Stage IIA		22	3		0			15AA6A12-34CD-40F9-A8A7-3C5A4478B83B		No			YES		Office Endometrial Biopsy	NO	Post (prior bilateral ovariectomy OR >12 mo since LMP with no prior hysterectomy)	12	4	G3					No	A2IO		negative				YES
TCGA-E6-A1LX-01A				Complete Response	40		0	121.83.0	Nationwide Children's Hospital	TCGA-E6-A1LX-F20265	02D3C20A-A1BC-4420-90C7-DB5319B68AAB	TCGA-E6-A1LX	Never Used	Stage IB	NO	22	28		0		NO	4D7CE0B4-5E0C-46C9-BF35-E1C96F84EA29	Scheduled Follow-up Submission	No	No, I have never taken menopausal hormone therapy.	NO	YES		Tumor resection		Pre (<6 months since LMP AND no prior bilateral ovariectomy AND not on estrogen replacement)	12	12	G3				NO	No	A1LX	14	negative	TUMOR FREE			NO	1	Complete Remission/Response	Never Used
TCGA-D1-A174-01A				Complete Response	51	0	0	94.82.0	Nationwide Children's Hospital	TCGA-D1-A174-F20312	60F8AEAE-E61C-4DBD-B659-2EC9C709704C	TCGA-D1-A174		Stage IA	NO	22	9		0		NO	C983CC24-FF88-493A-9CDE-899F63BA1DFF	Scheduled Follow-up Submission	No	No, I have never taken menopausal hormone therapy.	NO	YES		Office Endometrial Biopsy		Indeterminate (neither Pre or Postmenopausal)	12	1	G3				NO	No	A174	8	negative	TUMOR FREE	0	0	NO	3	Complete Remission/Response	Never Used
TCGA-EY-A4KR-01A				Progressive Disease	56			289.58.0	Nationwide Children's Hospital	TCGA-EY-A4KR-F44431	51E83D3A-CA8F-4753-ADB1-EF1DC96A599F	TCGA-EY-A4KR		Stage IIIC1		22	19		0			F47BA415-4AE2-4210-A97C-D66670A97585		No			YES		Office Endometrial Biopsy	NO	Post (prior bilateral ovariectomy OR >12 mo since LMP with no prior hysterectomy)	12	6	G3					No	A4KR	99	positive	WITH TUMOR		7	YES		Progressive Disease
TCGA-AJ-A3BF-01A				Progressive Disease	65	0	6	201.70.0	Nationwide Children's Hospital	TCGA-AJ-A3BF-F43705	AB24C225-8441-4EC6-B91A-CEE4D6DA37C9	TCGA-AJ-A3BF	Former User	Stage IIIC2	NO	22	31		0		NO	D99C502F-DECE-4135-87CD-0902AC91AB10		No		YES	YES		Dilation and curettage procedure	NO	Post (prior bilateral ovariectomy OR >12 mo since LMP with no prior hysterectomy)	12	5	G3					No	A3BF		negative		0	2	YES		Complete Remission/Response	Never Used
TCGA-D1-A17H-01A				Complete Response	61			94.82.0	Nationwide Children's Hospital	TCGA-D1-A17H-F20263	64CCA637-165D-4936-BD20-8819A8ED6DEC	TCGA-D1-A17H	Never Used	Stage IB	NO	22	9		0		NO	5CB12606-75CE-47FC-9FFF-4EB691EC1C2F	Scheduled Follow-up Submission	No	No, I have never taken menopausal hormone therapy.	YES	YES		Dilation and curettage procedure		Post (prior bilateral ovariectomy OR >12 mo since LMP with no prior hysterectomy)	12	1	G1				NO	No	A17H	57	negative	TUMOR FREE		0	NO	0	Complete Remission/Response	Never Used
TCGA-PG-A914-01A				Complete Response	73			381.43.0	Nationwide Children's Hospital	TCGA-PG-A914-F58807	725BBB11-6B24-4E30-BAC2-E9567E173332	TCGA-PG-A914		Stage IA		22	10		0			7D59891A-780E-4F80-9FAD-8AFDB2FCA324		No			YES		Cytology (e.g. Peritoneal or pleural fluid)	NO	Post (prior bilateral ovariectomy OR >12 mo since LMP with no prior hysterectomy)	12	9	G3					No	A914	13	negative	TUMOR FREE			NO		Complete Remission/Response
TCGA-B5-A1MU-01A	YES	NO	YES	Progressive Disease	79			110.75.0	Nationwide Children's Hospital	TCGA-B5-A1MU-F19109	0848493F-30CD-4FC2-9BB8-2E096027B1A1	TCGA-B5-A1MU		Stage IVB	NO	22	2	1374	0	1365	NO	D556475F-E11A-470E-8467-061DABAC0FED	Scheduled Follow-up Submission	No		NO	YES		Office Endometrial Biopsy		Post (prior bilateral ovariectomy OR >12 mo since LMP with no prior hysterectomy)	12	12	G3	Other, specify	New Primary Tumor	Breast	YES	No	A1MU	100	positive	WITH TUMOR			NO	3	Complete Remission/Response	Former User
TCGA-AX-A06H-01A					60		0	92.87.0	Nationwide Children's Hospital	TCGA-AX-A06H-F29312	47533F41-F564-4622-8EE3-DB2D2616F57D	TCGA-AX-A06H		Stage IIIA	NO	22	17		0			B9B45E67-C511-4076-8FA4-DF6F08E62DD1	Scheduled Follow-up Submission	No			YES		Dilation and curettage procedure		Post (prior bilateral ovariectomy OR >12 mo since LMP with no prior hysterectomy)	12	5	G1				NO	No	A06H	50	negative	WITH TUMOR		0	YES	1	Complete Remission/Response
TCGA-BG-A0M8-01A				Complete Response	50			73.85.0	Nationwide Children's Hospital	TCGA-BG-A0M8-F71766	4677C2B2-A991-4BC1-81FD-96B41A4858A3	TCGA-BG-A0M8		Stage IA		22	30		0			7CBEF81E-E3ED-4706-A8D1-3C47427A6AB9		No			YES		Dilation and curettage procedure	NO	Indeterminate (neither Pre or Postmenopausal)	12	3	G3					Yes	A0M8	50	negative	TUMOR FREE			NO		Complete Remission/Response
TCGA-AX-A1C4-01A					52		0	104.85.0	Nationwide Children's Hospital	TCGA-AX-A1C4-F10395	FE5833EB-D2D7-459F-9D68-920D3EAAB41F	TCGA-AX-A1C4		Stage IB	NO	22	12		0		YES	0B9EAF74-ADD6-42EA-9D95-F7D58E8E8AE2		No		YES	YES		Office Endometrial Biopsy		Indeterminate (neither Pre or Postmenopausal)	12	5	G2					No	A1C4	50	negative			0	NO	0
TCGA-EY-A2ON-01A					61			178.78.0	Nationwide Children's Hospital	TCGA-EY-A2ON-F34164	7BD4A821-7D36-445C-B5E1-A709FA11DF66	TCGA-EY-A2ON		Stage IVB	NO	22	31		0		NO	E45E3B81-1F33-4951-8CAF-2D1C79D13D27		No		YES	YES		Office Endometrial Biopsy	NO	Post (prior bilateral ovariectomy OR >12 mo since LMP with no prior hysterectomy)	12	7	G3					No	A2ON		positive	WITH TUMOR			YES	3	Progressive Disease	Never Used
TCGA-A5-A0VQ-01A				Complete Response	62	0	0	73.85.0	Nationwide Children's Hospital	TCGA-A5-A0VQ-F17167	960ECC7E-6F99-4829-BFE4-1E06837B3A51	TCGA-A5-A0VQ		Stage IA	NO	22	3		0		NO	8F7F6AA6-D691-4D0E-8E8F-A7E900FDA918	Scheduled Follow-up Submission	No		YES	YES		Office Endometrial Biopsy		Post (prior bilateral ovariectomy OR >12 mo since LMP with no prior hysterectomy)	12	10	G3				NO	No	A0VQ	36		TUMOR FREE	0	0	YES	4+	Complete Remission/Response
TCGA-PG-A916-01A				Complete Response	70			381.43.0	Nationwide Children's Hospital	TCGA-PG-A916-F71185	FC811706-4ADC-4E50-965A-C304212C6274	TCGA-PG-A916	Former User	Stage I	NO	22	20		0		NO	8E6DD292-9486-44DE-BCB8-5621C5206704		No	No, I have never taken menopausal hormone therapy.	YES	YES		Office Endometrial Biopsy	NO	Post (prior bilateral ovariectomy OR >12 mo since LMP with no prior hysterectomy)	12	3	G2					No	A916		negative	TUMOR FREE			NO	1	Complete Remission/Response	Never Used
TCGA-D1-A0ZN-01A	NO	YES	NO	Complete Response	60	0	0	92.87.0	Nationwide Children's Hospital	TCGA-D1-A0ZN-F17736	B4453AF1-93F2-4B74-982E-F3F59FD121AD	TCGA-D1-A0ZN		Stage IA	NO	22	24		0	448	NO	0C0A8C9F-5064-4634-A4A9-AC6FE1D65E7D	Scheduled Follow-up Submission	No	Yes, I have taken menopausal hormone therapy in the past, but no longer do.	YES	YES		Tumor resection		Peri (6-12 months since last menstrual period)	12	10	G1	Other, specify	New Primary Tumor	Breast left	YES	No	A0ZN	0	negative	TUMOR FREE	0	0	NO	2	Complete Remission/Response	Never Used
TCGA-AX-A3G4-01A					60			201.70.0	Nationwide Children's Hospital	TCGA-AX-A3G4-F58288	B1329CFB-0CD4-4037-B682-15C94C0BAC5A	TCGA-AX-A3G4		Stage IIIC		22	3		0			EB45F3E5-63FC-4C0C-94A1-F1B0147B386D		No			YES	TAH, BSO, bilateral pelvic and periaortic lymphadenectomy and omentecomy.	Other method, specify:	YES	Post (prior bilateral ovariectomy OR >12 mo since LMP with no prior hysterectomy)	12	4	G3					No	A3G4
TCGA-DF-A2L0-01A				Progressive Disease	60			168.78.0	Nationwide Children's Hospital	TCGA-DF-A2L0-F49841	2BA99092-A243-4143-ACF3-776A4A5387C2	TCGA-DF-A2L0		Stage IIIC	NO	22	11				NO	01717C75-3D02-4B30-96AE-327E2213FEC3		No		NO	YES	endometrial biopsy not otherwise specified	Other method, specify:	NO	Post (prior bilateral ovariectomy OR >12 mo since LMP with no prior hysterectomy)	12	10	G3					No	A2L0	86		WITH TUMOR	0	5	YES	3	Complete Remission/Response	Never Used
TCGA-D1-A17T-01A				Complete Response	67			94.82.0	Nationwide Children's Hospital	TCGA-D1-A17T-F20289	D29B4763-75F0-4ED4-823C-2B683B6738AB	TCGA-D1-A17T		Stage IA	NO	22	9		0		NO	5AD118DC-4290-4A35-BE90-AC089E6C3EA3	Scheduled Follow-up Submission	No	No, I have never taken menopausal hormone therapy.	YES	YES		Office Endometrial Biopsy		Post (prior bilateral ovariectomy OR >12 mo since LMP with no prior hysterectomy)	12	1	G2				NO	No	A17T	25		TUMOR FREE		0	NO	0	Complete Remission/Response	Never Used
TCGA-AJ-A3OL-01A				Progressive Disease	55		0	228.63.0	Nationwide Children's Hospital	TCGA-AJ-A3OL-F47006	49B67618-7D5E-4268-9A3B-EE68E0953BD0	TCGA-AJ-A3OL		Stage IIIA	NO	22	21		0		NO	CF8B8FCF-F067-40CE-8D6C-66D28E07019D		No		YES	YES		Dilation and curettage procedure	NO	Post (prior bilateral ovariectomy OR >12 mo since LMP with no prior hysterectomy)	12	8	G3					No	A3OL	80	negative	WITH TUMOR		0	YES	2	Complete Remission/Response	Never Used
TCGA-AP-A05O-01A				Complete Response	68			92.87.0	Nationwide Children's Hospital	TCGA-AP-A05O-F68484	87ABD06C-BCD5-40A9-8D98-088FE882F03A	TCGA-AP-A05O		Stage IB		22	19		0			718EB040-6D88-42C1-9BA7-70A941367A99		No			YES		Dilation and curettage procedure	YES	Post (prior bilateral ovariectomy OR >12 mo since LMP with no prior hysterectomy)	12	11	G3					No	A05O	80	negative	TUMOR FREE	0	0	YES
TCGA-BG-A0MU-01A				Complete Response	78	0	0	73.85.0	Nationwide Children's Hospital	TCGA-BG-A0MU-F19322	5A63B66E-FA8F-4464-9B02-248ADC81A0D4	TCGA-BG-A0MU	Never Used	Stage IIIA		22	8		0		NO	EB44B334-6515-492F-8D2E-7D559710D8A6	Scheduled Follow-up Submission	No	No, I have never taken menopausal hormone therapy.	NO	YES		Tumor resection		Post (prior bilateral ovariectomy OR >12 mo since LMP with no prior hysterectomy)	12	12	G1				NO	No	A0MU	76.9	negative	TUMOR FREE	0	0	YES		Complete Remission/Response	Never Used
TCGA-A5-A1OF-01A				Complete Response	47	0	0	121.83.0	Nationwide Children's Hospital	TCGA-A5-A1OF-F53494	FD6CE3EF-F604-4DE6-9118-060143237472	TCGA-A5-A1OF	Never Used	Stage IA	NO	22	14		0		NO	29D96E40-3FCB-48B5-ACCB-C848112FC08F		No	No, I have never taken menopausal hormone therapy.	NO	YES		Office Endometrial Biopsy	NO	Post (prior bilateral ovariectomy OR >12 mo since LMP with no prior hysterectomy)	12	12	High Grade					No	A1OF	13		TUMOR FREE	0	0	NO	4+	Complete Remission/Response	Never Used
TCGA-BG-A0W1-01A				Complete Response	89			75.82.0	Nationwide Children's Hospital	TCGA-BG-A0W1-F34127	78B50566-6118-4C17-972E-7B214F01CB67	TCGA-BG-A0W1		Stage II	NO	22	30		0		NO	0EFC922A-78C7-485A-909E-2F702C3527DE		No		NO	YES		Dilation and curettage procedure	NO	Post (prior bilateral ovariectomy OR >12 mo since LMP with no prior hysterectomy)	12	7	G2					No	A0W1	45		TUMOR FREE		0	NO		Complete Remission/Response
TCGA-BG-A0VZ-01A				Complete Response	58			75.82.0	Nationwide Children's Hospital	TCGA-BG-A0VZ-F34091	97F35507-C0E8-4867-89C1-423B9D6E7382	TCGA-BG-A0VZ		Stage IIIA	NO	22	30		0		NO	0A573F4B-D1F2-4790-AB9B-83DDF1374CCF		No		YES	YES		Dilation and curettage procedure	NO	Post (prior bilateral ovariectomy OR >12 mo since LMP with no prior hysterectomy)	12	7	G1					No	A0VZ	52	negative	TUMOR FREE			YES	1	Complete Remission/Response
TCGA-AJ-A3EJ-01A					74		2	186.74.0	Nationwide Children's Hospital	TCGA-AJ-A3EJ-F43201	B8BF7F7C-4F0D-4E6A-9E9F-3E31015E513D	TCGA-AJ-A3EJ		Stage IIIC2	NO	22	15		0		NO	12D25544-F3B1-456D-895C-312AB04A2F36		No	Yes, I am currently taking menopausal hormone therapy.	NO	YES		Office Endometrial Biopsy	NO	Post (prior bilateral ovariectomy OR >12 mo since LMP with no prior hysterectomy)	12	5	G3					No	A3EJ	85	negative	WITH TUMOR		9	NO	4+		Never Used
TCGA-BK-A0CC-01A				Progressive Disease	69	0	0	49.86.0	Nationwide Children's Hospital	TCGA-BK-A0CC-F39535	F68DE120-7DC7-4309-A625-589FBB729C36	TCGA-BK-A0CC		Stage IIIC	NO	22	24		0		YES	0B987E92-8B97-4E24-BEA6-A2A4F9B0B042		No		YES	YES		Incisional Biopsy	NO	Post (prior bilateral ovariectomy OR >12 mo since LMP with no prior hysterectomy)	12	1	G3					No	A0CC	54	negative	WITH TUMOR	0	2	YES	3	Complete Remission/Response	Never Used
TCGA-BK-A0CC-01B				Progressive Disease	69	0	0	49.86.0	Nationwide Children's Hospital	TCGA-BK-A0CC-F39535	F68DE120-7DC7-4309-A625-589FBB729C36	TCGA-BK-A0CC		Stage IIIC	NO	22	24		0		YES	0B987E92-8B97-4E24-BEA6-A2A4F9B0B042		No		YES	YES		Incisional Biopsy	NO	Post (prior bilateral ovariectomy OR >12 mo since LMP with no prior hysterectomy)	12	1	G3					No	A0CC	54	negative	WITH TUMOR	0	2	YES	3	Complete Remission/Response	Never Used
TCGA-D1-A1O7-01A				Complete Response	60			121.83.0	Nationwide Children's Hospital	TCGA-D1-A1O7-F21637	519269E2-FD78-4766-8F98-B42E292CAD6D	TCGA-D1-A1O7		Stage IA	NO	22	16		0		YES	3D21FC07-F7FE-4AB0-A4FC-BF6784BDC4F9	Scheduled Follow-up Submission	No	No, I have never taken menopausal hormone therapy.	YES	YES		Office Endometrial Biopsy		Post (prior bilateral ovariectomy OR >12 mo since LMP with no prior hysterectomy)	12	2	G1				NO	No	A1O7	5		TUMOR FREE			NO	2	Complete Remission/Response	Never Used
TCGA-D1-A16I-01A				Complete Response	62	0	0	94.82.0	Nationwide Children's Hospital	TCGA-D1-A16I-F18573	06854EA4-51C7-4716-B8D8-6F6DCCB15ED8	TCGA-D1-A16I		Stage IC	NO	22	21		0		NO	B6EDBD59-2F9D-48BB-9835-814DE4B232CA	Scheduled Follow-up Submission	No	No, I have never taken menopausal hormone therapy.	YES	YES		Office Endometrial Biopsy		Post (prior bilateral ovariectomy OR >12 mo since LMP with no prior hysterectomy)	12	11	High Grade				NO	No	A16I	66		TUMOR FREE	0	0	YES	2	Complete Remission/Response	Never Used
TCGA-EY-A1GH-01A				Complete Response	70			110.75.0	Nationwide Children's Hospital	TCGA-EY-A1GH-F19726	3C7A2C97-FB03-4FBE-82ED-FEEB10B05380	TCGA-EY-A1GH	Never Used	Stage IA	NO	22	21		0		NO	3A8781F7-9650-40E7-8AD0-2FB9CA1102ED	Scheduled Follow-up Submission	No	No, I have never taken menopausal hormone therapy.	YES	YES		Office Endometrial Biopsy		Post (prior bilateral ovariectomy OR >12 mo since LMP with no prior hysterectomy)	12	12	G2				NO	No	A1GH	33	negative	TUMOR FREE			NO	2	Complete Remission/Response	Never Used
TCGA-EO-A1Y8-01A				Complete Response	87			137.81.0	Nationwide Children's Hospital	TCGA-EO-A1Y8-F56552	EA605E68-BD67-4196-AE40-89D42CEBC558	TCGA-EO-A1Y8	Never Used	Stage IA	NO	22	12		0		NO	CDA2F60C-43B8-4AA6-A171-D521E54CA104		No	No, I have never taken menopausal hormone therapy.	YES	YES		Office Endometrial Biopsy	NO	Post (prior bilateral ovariectomy OR >12 mo since LMP with no prior hysterectomy)	12	2	G3					No	A1Y8	40		TUMOR FREE		0	NO	1	Complete Remission/Response	Never Used
TCGA-BS-A0UT-01A					62	0	0	73.85.0	Nationwide Children's Hospital	TCGA-BS-A0UT-F16711	43A0ABD8-2249-4DCC-B08B-9FF8A64B9657	TCGA-BS-A0UT	Never Used	Stage IIB	NO	22	25		0		NO	098C0842-E083-44FF-95D6-A1988CC68BBA	Scheduled Follow-up Submission	No		YES	YES		Dilation and curettage procedure		Post (prior bilateral ovariectomy OR >12 mo since LMP with no prior hysterectomy)	12	3	G2				NO	No	A0UT	33	negative	TUMOR FREE	0	0	NO	3	Complete Remission/Response	Never Used
TCGA-AP-A05J-01A				Complete Response	66	0	0	49.86.0	Nationwide Children's Hospital	TCGA-AP-A05J-F29060	362337B1-44DF-4EAB-B6CE-5BE7F78FAC48	TCGA-AP-A05J		Stage II		22	6		0			5D8FBAA2-A671-4014-B997-6203FFCFDADB		No			YES		Office Endometrial Biopsy		Post (prior bilateral ovariectomy OR >12 mo since LMP with no prior hysterectomy)	12	3	G3				NO	No	A05J	0	negative	TUMOR FREE	0	0	NO
TCGA-A5-A3LP-01A				Complete Response	74	0	0	228.63.0	Nationwide Children's Hospital	TCGA-A5-A3LP-F43459	B1A58CCB-837A-4F6F-BF95-B3CF6D7062B2	TCGA-A5-A3LP	Former User	Stage IB	NO	22	22		0		NO	1DDB303C-E9A4-4578-991B-9C852AF3EA82		No	Yes, I have taken menopausal hormone therapy in the past, but no longer do.	YES	YES		Office Endometrial Biopsy	NO	Post (prior bilateral ovariectomy OR >12 mo since LMP with no prior hysterectomy)	12	5	G3					No	A3LP	90	negative	TUMOR FREE	0	0	YES	2	Complete Remission/Response	Never Used
TCGA-B5-A11F-01A	YES	YES	NO	Complete Response	55			81.83.0	Nationwide Children's Hospital	TCGA-B5-A11F-F17642	A49B65B0-1140-4664-AAA7-6D5A4F5670C4	TCGA-B5-A11F		Stage IA	NO	22	20		0	1610	NO	F9607308-141D-4669-BB4C-6CA7D1784845	Scheduled Follow-up Submission	No		NO	YES		Office Endometrial Biopsy		Post (prior bilateral ovariectomy OR >12 mo since LMP with no prior hysterectomy)	12	10	G2	Bone	Metastatic		YES	No	A11F	7	negative	TUMOR FREE			YES		Complete Remission/Response
TCGA-A5-A0G5-01A				Complete Response	73	0	0	59.83.0	Nationwide Children's Hospital	TCGA-A5-A0G5-F17153	9A836934-1CBD-4C47-A20E-9EBA2E246D09	TCGA-A5-A0G5	Never Used	Stage IB	NO	22	3		0		NO	E4E22385-7DCB-4AAB-B4D2-F10D289BDE22	Scheduled Follow-up Submission	No	Yes, I have taken menopausal hormone therapy in the past, but no longer do.	NO	YES		Office Endometrial Biopsy		Post (prior bilateral ovariectomy OR >12 mo since LMP with no prior hysterectomy)	12	10	G3				NO	No	A0G5		negative	TUMOR FREE	0	0	NO	4+	Complete Remission/Response	Never Used
TCGA-D1-A1O0-01A				Complete Response	77	0	0	156.80.0	Nationwide Children's Hospital	TCGA-D1-A1O0-F21636	08285D30-AD33-497A-9C36-C6EB6BB4EF37	TCGA-D1-A1O0		Stage IA	NO	22	16		0		YES	AD210879-40C9-49EA-B4C5-D9E73B5922F6	Scheduled Follow-up Submission	No	No, I have never taken menopausal hormone therapy.	YES	YES		Office Endometrial Biopsy		Post (prior bilateral ovariectomy OR >12 mo since LMP with no prior hysterectomy)	12	2	G3				NO	No	A1O0	5	negative	TUMOR FREE	0	0	NO	0	Complete Remission/Response	Never Used
TCGA-EC-A1NJ-01A					73			121.83.0	Nationwide Children's Hospital	TCGA-EC-A1NJ-F55852	F4890169-9D77-47A8-8F0B-79FE54F6C95D	TCGA-EC-A1NJ		Stage IA		22	18		0			D51F7D11-EB97-40A9-9943-4B9447C03EB6		No			YES		Tumor resection	YES	Post (prior bilateral ovariectomy OR >12 mo since LMP with no prior hysterectomy)	12	2	G2					No	A1NJ	33	negative
TCGA-EO-A22X-01A				Complete Response	36		0	168.78.0	Nationwide Children's Hospital	TCGA-EO-A22X-F39978	ECBC8C86-63B2-4994-A7C2-114FCE9E48E8	TCGA-EO-A22X		Stage IIIA		22	7		0		NO	1851F3CD-8A40-4BB9-B664-513DF7737CFA		No	No, I have never taken menopausal hormone therapy.	NO	YES		Office Endometrial Biopsy	NO	Pre (<6 months since LMP AND no prior bilateral ovariectomy AND not on estrogen replacement)	12	2	G3					No	A22X	100	negative	TUMOR FREE		0	YES		Complete Remission/Response	Never Used
TCGA-E6-A1M0-01A				Complete Response	56		0	118.80.0	Nationwide Children's Hospital	TCGA-E6-A1M0-F69833	E7860C6C-BE99-4FEF-A3AD-CA0AD99CBB5D	TCGA-E6-A1M0	Never Used	Stage IIIC	NO	22	21		0		NO	0986586C-2301-42D5-996D-73A4D9BF96BC		No	No, I have never taken menopausal hormone therapy.	NO	YES		Tumor resection	NO	Post (prior bilateral ovariectomy OR >12 mo since LMP with no prior hysterectomy)	12	1	G3					No	A1M0	90	negative	TUMOR FREE		2	YES	3	Complete Remission/Response	Never Used
TCGA-E6-A1M0-11A				Complete Response	56		0	118.80.0	Nationwide Children's Hospital	TCGA-E6-A1M0-F69833	E7860C6C-BE99-4FEF-A3AD-CA0AD99CBB5D	TCGA-E6-A1M0	Never Used	Stage IIIC	NO	22	21		0		NO	0986586C-2301-42D5-996D-73A4D9BF96BC		No	No, I have never taken menopausal hormone therapy.	NO	YES		Tumor resection	NO	Post (prior bilateral ovariectomy OR >12 mo since LMP with no prior hysterectomy)	12	1	G3					No	A1M0	90	negative	TUMOR FREE		2	YES	3	Complete Remission/Response	Never Used
TCGA-AX-A3FZ-01A					33			228.63.0	Nationwide Children's Hospital	TCGA-AX-A3FZ-F58286	B0930DE9-6BC7-44BD-881E-B8EEB07187AD	TCGA-AX-A3FZ		Stage IIIB		22	3		0			B35F9B76-8821-40CF-A9D3-1A372EF9BF60		No			YES	Exploratory laparotomy, total abdominal hysterectomy, bso, major debulking, omentectomy, appendectomy, bilateral pelvic lymphadenectomy, segmental small bowel resection, cystoscopy	Other method, specify:	YES		12	4	G3					No	A3FZ		positive
TCGA-BS-A0VI-01A				Complete Response	58	0	0	121.83.0	Nationwide Children's Hospital	TCGA-BS-A0VI-F68993	AC3248A5-9935-418C-B57D-E09D218D4054	TCGA-BS-A0VI	Never Used	Stage IIB	NO	22	24		0		NO	D3C2AFCD-1707-4211-8EE7-9C734CC23EE5		No	No, I have never taken menopausal hormone therapy.	NO	YES		Office Endometrial Biopsy	NO	Post (prior bilateral ovariectomy OR >12 mo since LMP with no prior hysterectomy)	12	12	G3					No	A0VI	93		TUMOR FREE	0	0	NO	1	Complete Remission/Response	Never Used
TCGA-KP-A3W1-01A					76			228.63.0	Nationwide Children's Hospital			TCGA-KP-A3W1		Stage IA		22			0			9E48868B-D741-4AB0-A09D-C2BD55053311		No			YES		Dilation and curettage procedure		Post (prior bilateral ovariectomy OR >12 mo since LMP with no prior hysterectomy)	12		G3					No	A3W1	25	negative		0	0
TCGA-KP-A3W0-01A					72			228.63.0	Nationwide Children's Hospital			TCGA-KP-A3W0		Stage IB		22			0			561896FC-17BD-43F3-A335-19B1609875AA		No			YES		Dilation and curettage procedure		Post (prior bilateral ovariectomy OR >12 mo since LMP with no prior hysterectomy)	12		G3					No	A3W0	75	positive
TCGA-BS-A0V7-01A					48	0	0	92.87.0	Nationwide Children's Hospital	TCGA-BS-A0V7-F17014	CC8D8A16-3D6C-46C5-A68A-D419745D41FC	TCGA-BS-A0V7	Never Used	Stage IB	NO	22	28		0		YES	4882BFBA-4DAB-419E-A1AC-99BD76E0003E	Scheduled Follow-up Submission	No	Yes, I am currently taking menopausal hormone therapy.	YES	YES	suction using pipelle	Other method, specify:		Pre (<6 months since LMP AND no prior bilateral ovariectomy AND not on estrogen replacement)	12	3	G1				NO	No	A0V7	36.7	negative	TUMOR FREE	0	0	NO	2	Complete Remission/Response	Never Used
TCGA-D1-A17M-01A				Complete Response	56			94.82.0	Nationwide Children's Hospital	TCGA-D1-A17M-F20272	C72D8D66-3047-42B5-89B0-8A7DF74E9FEB	TCGA-D1-A17M		Stage II	NO	22	9		0		NO	DC90DB30-7617-4FA4-9A25-FD4AA34750B5	Scheduled Follow-up Submission	No	No, I have never taken menopausal hormone therapy.	YES	YES		Office Endometrial Biopsy		Post (prior bilateral ovariectomy OR >12 mo since LMP with no prior hysterectomy)	12	1	G1				NO	No	A17M	24	negative	TUMOR FREE		0	NO	3	Complete Remission/Response	Never Used
TCGA-A5-A0GR-01A				Complete Response	69	0	0	92.87.0	Nationwide Children's Hospital	TCGA-A5-A0GR-F17155	F1B17C1D-A944-480D-97FD-B25C0858FCF8	TCGA-A5-A0GR	Never Used	Stage IA	NO	22	3		0		YES	A3BA0DBE-BBB5-4A96-AC17-4CC2348A73AD	Scheduled Follow-up Submission	No	No, I have never taken menopausal hormone therapy.	YES	YES		Office Endometrial Biopsy		Post (prior bilateral ovariectomy OR >12 mo since LMP with no prior hysterectomy)	12	10	G2				NO	No	A0GR	10		TUMOR FREE	0	0	NO	1	Complete Remission/Response	Former User
TCGA-EO-A3AS-01A				Complete Response	86			186.74.0	Nationwide Children's Hospital	TCGA-EO-A3AS-F38250	8218FFEC-D87B-43F5-B7DD-D72D9C2F1997	TCGA-EO-A3AS	Never Used	Stage IA	NO	22	31		0		NO	0E012F1C-C5F3-4C1D-B987-19BA29576B44		No	No, I have never taken menopausal hormone therapy.	YES	YES		Office Endometrial Biopsy	NO	Post (prior bilateral ovariectomy OR >12 mo since LMP with no prior hysterectomy)	12	1	G3					No	A3AS	49		TUMOR FREE			NO	3	Complete Remission/Response	Never Used
TCGA-D1-A1NS-01A				Complete Response	53			121.83.0	Nationwide Children's Hospital	TCGA-D1-A1NS-F21633	8CF73B8A-A70B-4B3C-856B-7CD025B95EF3	TCGA-D1-A1NS		Stage IA	NO	22	16		0		NO	9DAC61ED-86B3-4CF5-ACFE-F97FDB352202	Scheduled Follow-up Submission	No	No, I have never taken menopausal hormone therapy.	NO	YES		Office Endometrial Biopsy		Post (prior bilateral ovariectomy OR >12 mo since LMP with no prior hysterectomy)	12	2	G1				NO	No	A1NS	17	negative	TUMOR FREE	0	0	NO	3	Complete Remission/Response	Never Used
TCGA-DF-A2KS-01A				Complete Response	69			178.78.0	Nationwide Children's Hospital	TCGA-DF-A2KS-F49945	96493E6E-E1E6-44E2-987C-F4031996BC4E	TCGA-DF-A2KS		Stage IB	NO	22	15				NO	B2BF6F08-2040-43C4-983F-A972605C8192		No	No, I have never taken menopausal hormone therapy.	YES	YES	endometrial biopsy not otherwise specified	Other method, specify:	NO	Post (prior bilateral ovariectomy OR >12 mo since LMP with no prior hysterectomy)	12	10	G3					No	A2KS	31	negative	TUMOR FREE	0	0	NO	4+	Complete Remission/Response	Never Used
TCGA-D1-A176-01A				Complete Response	67		0	94.82.0	Nationwide Children's Hospital	TCGA-D1-A176-F20248	90DAFB67-F207-4A10-9D18-832645A498E3	TCGA-D1-A176		Stage IB	NO	22	9		0		NO	CC0ACA09-F1E6-442F-B39B-3419C035E925	Scheduled Follow-up Submission	No	No, I have never taken menopausal hormone therapy.	YES	YES		Dilation and curettage procedure		Post (prior bilateral ovariectomy OR >12 mo since LMP with no prior hysterectomy)	12	1	G2				NO	No	A176	13	negative	TUMOR FREE		0	NO	2	Complete Remission/Response	Never Used
TCGA-EO-A3AY-01A				Complete Response	58			186.74.0	Nationwide Children's Hospital	TCGA-EO-A3AY-F38252	5A07C01A-00EA-4DF3-8364-5B733123269E	TCGA-EO-A3AY		Stage IB	NO	22	5		0		NO	77B453AA-E8F8-4EDA-893C-82802904D1C4		No	No, I have never taken menopausal hormone therapy.	NO	YES		Dilation and curettage procedure	NO	Post (prior bilateral ovariectomy OR >12 mo since LMP with no prior hysterectomy)	12	2	G3					No	A3AY	50	negative	TUMOR FREE		0	NO	2	Complete Remission/Response	Never Used
TCGA-BS-A0TJ-01A					59	0	0	73.85.0	Nationwide Children's Hospital	TCGA-BS-A0TJ-F4441	FCB2465C-D3FA-426F-AF2A-C3CB2FC5C665	TCGA-BS-A0TJ	Former User	Stage IC	NO	22	19		0		NO	EE4DE8DF-01DF-4D21-A757-8BECD48C9E68		No	No, I have never taken menopausal hormone therapy.	YES	YES		Dilation and curettage procedure		Post (prior bilateral ovariectomy OR >12 mo since LMP with no prior hysterectomy)	12	11	G3					No	A0TJ	58	negative	TUMOR FREE	0	0	NO	3	Complete Remission/Response	Never Used
TCGA-A5-A2K4-01A	YES	NO	NO	Complete Response	69	0	0	178.78.0	Nationwide Children's Hospital	TCGA-A5-A2K4-F17269	099FB4AB-9375-43BF-98E9-5DEE3207C7D0	TCGA-A5-A2K4	Former User	Stage IIIA	NO	22	6		0	528	NO	2BD50D10-D99D-427A-91EF-016973FF78B9	Scheduled Follow-up Submission	No	No, I have never taken menopausal hormone therapy.	NO	YES		Tumor resection		Post (prior bilateral ovariectomy OR >12 mo since LMP with no prior hysterectomy)	12	10	G3	Other, specify	Metastatic	Bowel	YES	No	A2K4	53		WITH TUMOR	0	0	YES	3	Complete Remission/Response	Never Used
TCGA-5S-A9Q8-01A					51			421.41.0	Nationwide Children's Hospital	TCGA-5S-A9Q8-F64486	433FEF2F-84D8-4FAE-8488-7CF6B761AE60	TCGA-5S-A9Q8		Stage IIIA	NO	22	4		0		YES	6F5C2E9B-88A8-4D5C-BAA6-4806A010EB7C		No		NO	YES		Excisional Biopsy	NO		12	9	G2					No	A9Q8	50			0	0	YES	0	Complete Remission/Response	Never Used
TCGA-EY-A2OP-01A				Complete Response	63		0	186.74.0	Nationwide Children's Hospital	TCGA-EY-A2OP-F34160	0E5198D2-F5B2-4CB6-8B14-734432861B2C	TCGA-EY-A2OP		Stage IA	NO	22	31		0		NO	0CA7DA7A-D78B-4CEC-9B08-6A058E87910A		No	No, I have never taken menopausal hormone therapy.	NO	YES		Office Endometrial Biopsy	NO	Post (prior bilateral ovariectomy OR >12 mo since LMP with no prior hysterectomy)	12	7	G3					No	A2OP	10	negative	TUMOR FREE		0	NO	2	Complete Remission/Response	Never Used
TCGA-AJ-A23M-01A				Progressive Disease	61			137.81.0	Nationwide Children's Hospital	TCGA-AJ-A23M-F56158	A2E523B1-BEFD-46CF-81CA-6FCEEE919513	TCGA-AJ-A23M	Never Used	Stage II	NO	22	29		0		YES	B9FADED7-4653-42A7-B7D0-896CA36E8C97		No		YES	YES			NO	Post (prior bilateral ovariectomy OR >12 mo since LMP with no prior hysterectomy)	12	1	G3					No	A23M		positive	WITH TUMOR		0	YES	1	Stable Disease	Never Used
TCGA-AJ-A8CT-01A				Complete Response	58			381.43.0	Nationwide Children's Hospital	TCGA-AJ-A8CT-F61504	3CC0D211-D498-4548-AB2E-1FC6CE5E418D	TCGA-AJ-A8CT		Stage IA	NO	22	30		0			F230314A-7F7C-418B-A7E9-0BB64B2DA122		No			YES		Dilation and curettage procedure	YES	Post (prior bilateral ovariectomy OR >12 mo since LMP with no prior hysterectomy)	12	6	G1					No	A8CT	17	negative	TUMOR FREE		0			Complete Remission/Response	Never Used
TCGA-EC-A24G-01A				Complete Response	57	0	0	143.82.0	Nationwide Children's Hospital	TCGA-EC-A24G-F40428	9EF43B3B-AA5C-4AAC-BC4C-0A4C023A71FB	TCGA-EC-A24G	Never Used	Stage II	NO	22	20		0		NO	56A87AAC-A239-4297-82E1-09149348DBFE		No	No, I have never taken menopausal hormone therapy.	YES	YES		Dilation and curettage procedure	YES	Pre (<6 months since LMP AND no prior bilateral ovariectomy AND not on estrogen replacement)	12	2	G3					No	A24G	50		TUMOR FREE	0	0	YES	3	Complete Remission/Response	Never Used
TCGA-B5-A0JU-01B				Complete Response	57			121.83.0	Nationwide Children's Hospital	TCGA-B5-A0JU-F32684	02F9E4D5-BF91-449A-A587-8240F1CE9F33	TCGA-B5-A0JU	Former User	Stage IB		22	7		0			6B7CF0EB-4C75-433C-A0C5-64EF23832D6A	Scheduled Follow-up Submission	No	No, I have never taken menopausal hormone therapy.	YES	YES		Office Endometrial Biopsy		Post (prior bilateral ovariectomy OR >12 mo since LMP with no prior hysterectomy)	12	6	G2				NO	No	A0JU	19	negative				NO	2
TCGA-B5-A11Z-01A				Complete Response	61			81.83.0	Nationwide Children's Hospital	TCGA-B5-A11Z-F17833	92307D89-9FBF-430A-A4BB-4C650D284B1D	TCGA-B5-A11Z		Stage IA	NO	22	26		0		NO	0B39510A-8FE2-4A2B-9130-107EF33268B6	Scheduled Follow-up Submission	No	Yes, I have taken menopausal hormone therapy in the past, but no longer do.	NO	YES		Office Endometrial Biopsy		Post (prior bilateral ovariectomy OR >12 mo since LMP with no prior hysterectomy)	12	10	G1				NO	No	A11Z	0	negative	TUMOR FREE			NO	3	Complete Remission/Response
TCGA-B5-A1MY-01A	NO	NO	NO	Progressive Disease	62			118.80.0	Nationwide Children's Hospital	TCGA-B5-A1MY-F22095	7B3022AA-A844-4C94-9F86-0A3235FD641C	TCGA-B5-A1MY		Stage IIIC2	NO	22	23		0	333		E657A352-F520-4F05-A1FA-182F76D61B08	Scheduled Follow-up Submission	No		YES	YES		Office Endometrial Biopsy		Post (prior bilateral ovariectomy OR >12 mo since LMP with no prior hysterectomy)	12	2	G3	Other, specify	Locoregional Disease	peritoneum	YES	No	A1MY	100	negative	WITH TUMOR			YES	4+
TCGA-B5-A11U-01A				Complete Response	74			92.87.0	Nationwide Children's Hospital	TCGA-B5-A11U-F17774	BCD56FEA-CD1D-4B67-8282-A8F91839B752	TCGA-B5-A11U		Stage IVB	NO	22	25		0		YES	A53851AC-05BA-497B-B95D-7C28A44BA7D0	Scheduled Follow-up Submission	No	No, I have never taken menopausal hormone therapy.	YES	YES		Dilation and curettage procedure		Post (prior bilateral ovariectomy OR >12 mo since LMP with no prior hysterectomy)	12	10	G3				NO	No	A11U	23		TUMOR FREE			NO	2	Complete Remission/Response
TCGA-B5-A11L-01B				Complete Response	71	0		110.75.0	Nationwide Children's Hospital	TCGA-B5-A11L-F37005	67768C42-4137-4ED0-B058-D8A1B8F697C9	TCGA-B5-A11L		Stage IC		22	21		0			9C113103-263F-40AF-A980-527BBF903EBD		No			YES		Dilation and curettage procedure	NO	Post (prior bilateral ovariectomy OR >12 mo since LMP with no prior hysterectomy)	12	11	G2					No	A11L	85	negative				NO		Complete Remission/Response
TCGA-AJ-A3EM-01A				Complete Response	69		0	201.70.0	Nationwide Children's Hospital	TCGA-AJ-A3EM-F46680	B88985E3-8E33-4928-B219-06677BEE5D37	TCGA-AJ-A3EM		Stage IB	NO	22	13		0		NO	F1465F98-6398-4BC9-B3FB-AA382952D9E8		No	No, I have never taken menopausal hormone therapy.	NO	YES		Dilation and curettage procedure	NO	Post (prior bilateral ovariectomy OR >12 mo since LMP with no prior hysterectomy)	12	8	G3					No	A3EM	3.6	negative	TUMOR FREE		0	NO	4+	Complete Remission/Response	Never Used
TCGA-AJ-A3EM-11A				Complete Response	69		0	201.70.0	Nationwide Children's Hospital	TCGA-AJ-A3EM-F46680	B88985E3-8E33-4928-B219-06677BEE5D37	TCGA-AJ-A3EM		Stage IB	NO	22	13		0		NO	F1465F98-6398-4BC9-B3FB-AA382952D9E8		No	No, I have never taken menopausal hormone therapy.	NO	YES		Dilation and curettage procedure	NO	Post (prior bilateral ovariectomy OR >12 mo since LMP with no prior hysterectomy)	12	8	G3					No	A3EM	3.6	negative	TUMOR FREE		0	NO	4+	Complete Remission/Response	Never Used
TCGA-D1-A16D-01A				Complete Response	49	0	0	94.82.0	Nationwide Children's Hospital	TCGA-D1-A16D-F18509	2B380B02-8AAB-4C38-9E15-1CA2554A863B	TCGA-D1-A16D		Stage IC	NO	22	18		0		YES	FB1EB7B7-8EEF-4A6B-B25E-CF48A91791F3	Scheduled Follow-up Submission	No	No, I have never taken menopausal hormone therapy.	YES	YES		Office Endometrial Biopsy		Peri (6-12 months since last menstrual period)	12	11	G2				NO	No	A16D	86	negative	TUMOR FREE	0	0	YES	0	Complete Remission/Response	Never Used
TCGA-EO-A3KU-01A				Complete Response	68		0	228.63.0	Nationwide Children's Hospital	TCGA-EO-A3KU-F39921	A1F1AC4B-B699-46A1-A448-F5E85FC4E5D3	TCGA-EO-A3KU		Stage II	NO	22	6		0		NO	33A40849-EEBE-48CB-A156-4D57DBD136CF		No	No, I have never taken menopausal hormone therapy.	YES	YES		Office Endometrial Biopsy	NO	Post (prior bilateral ovariectomy OR >12 mo since LMP with no prior hysterectomy)	12	2	G3					No	A3KU	0		TUMOR FREE		0	YES	3	Complete Remission/Response	Never Used
TCGA-B5-A3FC-01A				Complete Response	53			228.63.0	Nationwide Children's Hospital	TCGA-B5-A3FC-F37051	0E16DE80-5C67-45CB-8ECE-0D0552E08892	TCGA-B5-A3FC		Stage II		22	21		0			8E1FE6F8-F0EA-484C-B7FF-A519CFB364C3		No		YES	YES		Office Endometrial Biopsy	NO	Post (prior bilateral ovariectomy OR >12 mo since LMP with no prior hysterectomy)	12	11	G3					No	A3FC	0	negative				NO
TCGA-EY-A2OQ-01A				Complete Response	61		0	186.74.0	Nationwide Children's Hospital	TCGA-EY-A2OQ-F34161	24938009-50C7-4BC6-8317-C87527904724	TCGA-EY-A2OQ		Stage IA	NO	22	31		0		NO	3BA1ED5C-F722-476E-93B2-0485E6AC674C		No		YES	YES		Office Endometrial Biopsy	NO	Post (prior bilateral ovariectomy OR >12 mo since LMP with no prior hysterectomy)	12	7	G3					No	A2OQ	29	negative	TUMOR FREE		0	NO	3	Complete Remission/Response	Never Used
TCGA-D1-A16R-01A				Complete Response	39	0	0	94.82.0	Nationwide Children's Hospital	TCGA-D1-A16R-F20316	92A0D476-B163-4749-9A89-0ABBE496EA0B	TCGA-D1-A16R		Stage IA	NO	22	9		0		NO	0B9E4251-51E3-4711-8E95-C3616268894D	Scheduled Follow-up Submission	No	No, I have never taken menopausal hormone therapy.	NO	YES		Dilation and curettage procedure		Indeterminate (neither Pre or Postmenopausal)	12	1	G1				NO	No	A16R	19	negative	TUMOR FREE	0	0	NO	1	Complete Remission/Response	Never Used
TCGA-D1-A162-01A				Complete Response	69	0	0	92.87.0	Nationwide Children's Hospital	TCGA-D1-A162-F18479	3D83ED67-D115-4CF7-8898-0B6E3F9BEA26	TCGA-D1-A162		Stage IB	NO	22	17		0		NO	BF048D7F-39FC-4BEE-8414-C2D834C46D81	Scheduled Follow-up Submission	No		NO	YES		Office Endometrial Biopsy		Post (prior bilateral ovariectomy OR >12 mo since LMP with no prior hysterectomy)	12	11	G1				NO	No	A162	50	negative	TUMOR FREE	0	0	NO	3	Complete Remission/Response	Never Used
TCGA-D1-A17R-01A				Complete Response	58			94.82.0	Nationwide Children's Hospital	TCGA-D1-A17R-F20285	0B835CB6-369E-40A1-A82A-7D0761CAED2A	TCGA-D1-A17R		Stage IA	NO	22	9		0		NO	60C75E9F-86C6-4066-B492-F925FD9D4D4A	Scheduled Follow-up Submission	No	No, I have never taken menopausal hormone therapy.	YES	YES		Office Endometrial Biopsy		Pre (<6 months since LMP AND no prior bilateral ovariectomy AND not on estrogen replacement)	12	1	G2				NO	No	A17R	5	negative	TUMOR FREE		0	NO	2	Complete Remission/Response	Never Used
TCGA-BG-A3EW-01A				Complete Response	62		0	228.63.0	Nationwide Children's Hospital	TCGA-BG-A3EW-F39618	A133029A-A4B1-4509-9E92-BD093F922CAD	TCGA-BG-A3EW		Stage III		22	28		0			2A8FD498-AC40-41A3-A81C-15720969965D		No			YES		Dilation and curettage procedure	NO	Post (prior bilateral ovariectomy OR >12 mo since LMP with no prior hysterectomy)	12	1	G3					No	A3EW	12		TUMOR FREE		0	NO		Complete Remission/Response
TCGA-BG-A3EW-11A				Complete Response	62		0	228.63.0	Nationwide Children's Hospital	TCGA-BG-A3EW-F39618	A133029A-A4B1-4509-9E92-BD093F922CAD	TCGA-BG-A3EW		Stage III		22	28		0			2A8FD498-AC40-41A3-A81C-15720969965D		No			YES		Dilation and curettage procedure	NO	Post (prior bilateral ovariectomy OR >12 mo since LMP with no prior hysterectomy)	12	1	G3					No	A3EW	12		TUMOR FREE		0	NO		Complete Remission/Response
TCGA-EY-A1GP-01A				Complete Response	54			110.75.0	Nationwide Children's Hospital	TCGA-EY-A1GP-F19766	D277372A-6EC1-4891-AD5E-84E26CFF55A9	TCGA-EY-A1GP	Never Used	Stage IA	NO	22	22		0		YES	CF620CD7-B438-4449-9225-3F236327B48D	Scheduled Follow-up Submission	No	No, I have never taken menopausal hormone therapy.	YES	YES		Office Endometrial Biopsy		Post (prior bilateral ovariectomy OR >12 mo since LMP with no prior hysterectomy)	12	12	G1				NO	No	A1GP	32	negative	TUMOR FREE			NO	0	Complete Remission/Response	Never Used
TCGA-DF-A2KR-01A				Complete Response	84			168.78.0	Nationwide Children's Hospital	TCGA-DF-A2KR-F49885	39F90219-8126-4580-B839-23E55D5EF788	TCGA-DF-A2KR		Stage IIIC	NO	22	14				NO	342BC9AD-1626-49BD-BCDC-8938FF67628C		No		YES	YES	endometrial biopsy, not otherwise specified	Other method, specify:	NO	Post (prior bilateral ovariectomy OR >12 mo since LMP with no prior hysterectomy)	12	10	G3					No	A2KR	70		TUMOR FREE	0	1	NO	0	Complete Remission/Response	Never Used
TCGA-B5-A0JR-01A				Complete Response	73	0	0	59.83.0	Nationwide Children's Hospital	TCGA-B5-A0JR-F12807	99C50A49-CFF6-4437-98A3-4890ED24EC1A	TCGA-B5-A0JR		Stage IB	NO	22	8		0		NO	B14C6D14-B2E5-4C5E-9042-0B4B27B10028	Scheduled Follow-up Submission	No	No, I have never taken menopausal hormone therapy.	YES	YES		Dilation and curettage procedure		Post (prior bilateral ovariectomy OR >12 mo since LMP with no prior hysterectomy)	12	6	G3				NO	No	A0JR	71	negative	TUMOR FREE	0	0	NO	2	Complete Remission/Response	Never Used
TCGA-EO-A3B1-01A				Complete Response	63			186.74.0	Nationwide Children's Hospital	TCGA-EO-A3B1-F38254	B53F1C01-6965-49C2-B1F5-473765A87A0A	TCGA-EO-A3B1		Stage IB	NO	22	5		0		NO	557CFE5E-C3CA-4410-8763-244EC1B3459B		No	No, I have never taken menopausal hormone therapy.	NO	YES		Office Endometrial Biopsy	NO	Post (prior bilateral ovariectomy OR >12 mo since LMP with no prior hysterectomy)	12	2	G3					No	A3B1	51		TUMOR FREE		0	YES		Complete Remission/Response	Never Used
TCGA-AX-A3FX-01A				Progressive Disease	69			228.63.0	Nationwide Children's Hospital	TCGA-AX-A3FX-F58283	BFBD14F0-308A-48B9-A2FB-F29C521ED290	TCGA-AX-A3FX		Stage IIB		22	3		0			845BC2AD-335E-4E73-B2DA-4B653487E026		No			YES	TAH/BSO/LND/Panniculectomy	Other method, specify:	NO	Post (prior bilateral ovariectomy OR >12 mo since LMP with no prior hysterectomy)	12	4	G3					No	A3FX						YES
TCGA-QF-A5YS-01A				Complete Response	57		0	324.54.0	Nationwide Children's Hospital	TCGA-QF-A5YS-F58613	39B11ED4-8B3D-4F04-94BD-549CB4645871	TCGA-QF-A5YS		Stage II	NO	22	16		0		NO	38A9A3CE-4CC5-49D5-AB8D-1A1FD450BA75		No		YES	YES		Office Endometrial Biopsy	NO	Post (prior bilateral ovariectomy OR >12 mo since LMP with no prior hysterectomy)	12	4	G2					No	A5YS	22		TUMOR FREE		0	YES	2	Complete Remission/Response
TCGA-AX-A06J-01A					71		0	49.86.0	Nationwide Children's Hospital	TCGA-AX-A06J-F5542	05FAEAA0-3BA5-4C15-8E61-9352235BECD6	TCGA-AX-A06J		Stage IB	NO	22	26		0			D4F1A421-A881-4055-A826-AF55D402ABAF		No			YES		Office Endometrial Biopsy		Post (prior bilateral ovariectomy OR >12 mo since LMP with no prior hysterectomy)	12	5	G3					No	A06J	50	negative	TUMOR FREE		0	YES	3	Complete Remission/Response
TCGA-BK-A139-01A				Progressive Disease	74	0	0	92.87.0	Nationwide Children's Hospital	TCGA-BK-A139-F39375	EDA4F469-E515-4542-8D1B-F982997B1DE8	TCGA-BK-A139		Stage IB	NO	22	21		0		NO	51C8AE08-68E1-4031-82E9-8596D9E7B9DE		No		YES	YES		Office Endometrial Biopsy	NO	Post (prior bilateral ovariectomy OR >12 mo since LMP with no prior hysterectomy)	12	1	G3					No	A139			WITH TUMOR	0	0	NO	2		Never Used
TCGA-BK-A139-01C				Progressive Disease	74	0	0	92.87.0	Nationwide Children's Hospital	TCGA-BK-A139-F39375	EDA4F469-E515-4542-8D1B-F982997B1DE8	TCGA-BK-A139		Stage IB	NO	22	21		0		NO	51C8AE08-68E1-4031-82E9-8596D9E7B9DE		No		YES	YES		Office Endometrial Biopsy	NO	Post (prior bilateral ovariectomy OR >12 mo since LMP with no prior hysterectomy)	12	1	G3					No	A139			WITH TUMOR	0	0	NO	2		Never Used
TCGA-BK-A139-02A				Progressive Disease	74	0	0	92.87.0	Nationwide Children's Hospital	TCGA-BK-A139-F39375	EDA4F469-E515-4542-8D1B-F982997B1DE8	TCGA-BK-A139		Stage IB	NO	22	21		0		NO	51C8AE08-68E1-4031-82E9-8596D9E7B9DE		No		YES	YES		Office Endometrial Biopsy	NO	Post (prior bilateral ovariectomy OR >12 mo since LMP with no prior hysterectomy)	12	1	G3					No	A139			WITH TUMOR	0	0	NO	2		Never Used
TCGA-BS-A0UA-01A				Complete Response	68			92.87.0	Nationwide Children's Hospital	TCGA-BS-A0UA-F68987	8084FE38-46D7-4483-9F98-61909990B78D	TCGA-BS-A0UA		Stage IB	NO	22	24		0		NO	E5C6C65B-B4FC-45B0-8241-1355843C204B		No	Yes, I have taken menopausal hormone therapy in the past, but no longer do.	YES	YES		Office Endometrial Biopsy	NO	Post (prior bilateral ovariectomy OR >12 mo since LMP with no prior hysterectomy)	12	12	G1					No	A0UA	26	negative	TUMOR FREE			NO	1	Complete Remission/Response	Never Used
TCGA-AJ-A3BI-01A				Complete Response	67		0	201.70.0	Nationwide Children's Hospital	TCGA-AJ-A3BI-F43699	827D47F9-BB9F-4B1B-A007-66DEE720F668	TCGA-AJ-A3BI		Stage IA	NO	22	31		0		YES	EAAC5190-5B98-4083-8B64-A3890A43D793		No		YES	YES		Office Endometrial Biopsy	NO	Post (prior bilateral ovariectomy OR >12 mo since LMP with no prior hysterectomy)	12	5	G3					No	A3BI	15	negative	TUMOR FREE		0	NO			Never Used
TCGA-A5-A0GD-01A				Complete Response	75	0	0	59.83.0	Nationwide Children's Hospital	TCGA-A5-A0GD-F17139	D8C9D35F-ECB7-47CC-BC8C-5E60FFFFDC4B	TCGA-A5-A0GD	Never Used	Stage IA	NO	22	3		0		NO	818CCE75-956B-4949-BC0B-B0A94D704AD8	Scheduled Follow-up Submission	No	No, I have never taken menopausal hormone therapy.	NO	YES		Office Endometrial Biopsy		Post (prior bilateral ovariectomy OR >12 mo since LMP with no prior hysterectomy)	12	10	G2				NO	No	A0GD		negative	TUMOR FREE	0	0	NO	4+	Complete Remission/Response	Never Used
TCGA-D1-A16E-01A				Complete Response	73	0	0	94.82.0	Nationwide Children's Hospital	TCGA-D1-A16E-F18558	8960F329-2946-4782-984C-887C4D2438F6	TCGA-D1-A16E		Stage IB	NO	22	21		0		NO	86F87AD5-420F-4D41-A660-DA1265AABA37	Scheduled Follow-up Submission	No	No, I have never taken menopausal hormone therapy.	YES	YES		Office Endometrial Biopsy		Post (prior bilateral ovariectomy OR >12 mo since LMP with no prior hysterectomy)	12	11	G1				NO	No	A16E	25		TUMOR FREE	0	0	NO	2	Complete Remission/Response	Never Used
TCGA-D1-A160-01A				Complete Response	70	0	0	92.87.0	Nationwide Children's Hospital	TCGA-D1-A160-F18477	6C396147-7011-4F83-BE28-FDEC61E798F0	TCGA-D1-A160		Stage IB	NO	22	17		0		YES	8911B07B-E305-44FF-BC61-4A493C5E6C20	Scheduled Follow-up Submission	No		YES	YES		Dilation and curettage procedure		Post (prior bilateral ovariectomy OR >12 mo since LMP with no prior hysterectomy)	12	11	G2				NO	No	A160	20	negative	TUMOR FREE	0	0	NO	4+	Complete Remission/Response	Never Used
TCGA-EY-A1GX-01A				Progressive Disease	76		0	110.75.0	Nationwide Children's Hospital	TCGA-EY-A1GX-F70244	6C3F0936-65E1-49D3-920F-260101B4EC13	TCGA-EY-A1GX		Stage IIIA		22	2		0			7E38D8F2-54D1-4DC8-A2C5-181C82F5DBC3		No	No, I have never taken menopausal hormone therapy.		YES		Office Endometrial Biopsy	NO	Post (prior bilateral ovariectomy OR >12 mo since LMP with no prior hysterectomy)	12	2	G2					No	A1GX	25	negative			0	NO		Complete Remission/Response
TCGA-SJ-A6ZI-01A				Complete Response	64	0	0	354.48.0	Nationwide Children's Hospital	TCGA-SJ-A6ZI-F59212	7460A815-3597-4DCF-B270-338DA779C2F1	TCGA-SJ-A6ZI	Never Used	Stage IB	NO	22	11		0		NO	2110F8CF-FDD0-4C45-9492-7C3453023776		No	No, I have never taken menopausal hormone therapy.	YES	YES	Radical hysterectomy, bilateral salpingo-oophorectomy	Other method, specify:	NO		12	7	G1					No	A6ZI	75	negative	TUMOR FREE	0	0	NO	2	Complete Remission/Response	Never Used
TCGA-EY-A3QX-01A				Complete Response	64			228.63.0	Nationwide Children's Hospital	TCGA-EY-A3QX-F40907	19F24D42-AF65-4AEC-B175-198B832BFA78	TCGA-EY-A3QX		Stage IVB	NO	22	6		0		NO	D4E71FCE-259C-4F26-B383-2A101597C0C5		No		YES	YES		Office Endometrial Biopsy	NO	Post (prior bilateral ovariectomy OR >12 mo since LMP with no prior hysterectomy)	12	3	G3					No	A3QX	95	positive	TUMOR FREE			YES	4+	Complete Remission/Response
TCGA-EY-A5W2-01A				Complete Response	72		0	324.54.0	Nationwide Children's Hospital	TCGA-EY-A5W2-F58696	4ED0E602-105A-44E0-B8C3-1B91511194D7	TCGA-EY-A5W2		Stage IB		22	22		0			3303E81B-7178-4C34-9172-C025607C867A		No			YES		Office Endometrial Biopsy	NO	Post (prior bilateral ovariectomy OR >12 mo since LMP with no prior hysterectomy)	12	4	G3					No	A5W2	52	negative	TUMOR FREE		0	NO		Complete Remission/Response
TCGA-EO-A3KW-01A				Complete Response	72			228.63.0	Nationwide Children's Hospital	TCGA-EO-A3KW-F39967	9A7BE8A1-675F-41FA-A59C-F293194E6F6E	TCGA-EO-A3KW		Stage IA	NO	22	7		0		NO	5CFB9774-764D-4BA1-BB25-91A46FF56FFA		No	No, I have never taken menopausal hormone therapy.	NO	YES		Office Endometrial Biopsy	NO	Post (prior bilateral ovariectomy OR >12 mo since LMP with no prior hysterectomy)	12	2	G3					No	A3KW			TUMOR FREE		0	YES	2	Complete Remission/Response
TCGA-BK-A0CB-01A				Complete Response	60	0	2	73.85.0	Nationwide Children's Hospital	TCGA-BK-A0CB-F39909	081D4FC2-CF83-4003-A39E-4ECCD9FD4155	TCGA-BK-A0CB		Stage IIIC	NO	22	13		0		YES	D64EC1A7-09F8-4EBE-BED4-8B553125309D		No		YES	YES		Incisional Biopsy	NO	Post (prior bilateral ovariectomy OR >12 mo since LMP with no prior hysterectomy)	12	2	G2					No	A0CB	76	negative	TUMOR FREE	0	0	YES	0	Complete Remission/Response
TCGA-BK-A0CB-11A				Complete Response	60	0	2	73.85.0	Nationwide Children's Hospital	TCGA-BK-A0CB-F39909	081D4FC2-CF83-4003-A39E-4ECCD9FD4155	TCGA-BK-A0CB		Stage IIIC	NO	22	13		0		YES	D64EC1A7-09F8-4EBE-BED4-8B553125309D		No		YES	YES		Incisional Biopsy	NO	Post (prior bilateral ovariectomy OR >12 mo since LMP with no prior hysterectomy)	12	2	G2					No	A0CB	76	negative	TUMOR FREE	0	0	YES	0	Complete Remission/Response
TCGA-EY-A1GC-01A				Complete Response	62			110.75.0	Nationwide Children's Hospital	TCGA-EY-A1GC-F70253	E2AB9A50-2139-4160-8420-E9F1360BDDBB	TCGA-EY-A1GC		Stage IB		22	2		0			E4824396-09F3-4C5A-BF01-84FB5D7A8011		No			YES		Tumor resection	NO	Post (prior bilateral ovariectomy OR >12 mo since LMP with no prior hysterectomy)	12	2	G3					No	A1GC	5	negative	TUMOR FREE		0	NO		Complete Remission/Response
TCGA-AP-A1DP-01A	YES	NO	NO	Progressive Disease	70	0	0	104.85.0	Nationwide Children's Hospital	TCGA-AP-A1DP-F13648	81D54C76-9F8F-454F-9A77-42A7CDE86F7F	TCGA-AP-A1DP	Never Used	Stage IA	NO	22	23		0	831	YES	43C44721-A43C-4BDC-915A-295E39242C00	Scheduled Follow-up Submission	No	Yes, I have taken menopausal hormone therapy in the past, but no longer do.	YES	YES		Dilation and curettage procedure		Post (prior bilateral ovariectomy OR >12 mo since LMP with no prior hysterectomy)	12	9	G2	Other, specify	Metastatic	Lung, liver, lymph nodes	YES	No	A1DP	46	negative	WITH TUMOR	0	0	NO	3	Complete Remission/Response	Never Used
TCGA-BG-A2L7-01A				Complete Response	68		0	178.78.0	Nationwide Children's Hospital	TCGA-BG-A2L7-F49554	CB3459DA-B554-4C67-B7D2-9D3FCD6BFA9C	TCGA-BG-A2L7		Stage IA		22	3		0			B52BBCAF-E027-441E-BF0A-B6BB38AE6D41		No			YES		Dilation and curettage procedure	NO		12	10	G3					No	A2L7			TUMOR FREE		0	YES		Complete Remission/Response
TCGA-BG-A2L7-11A				Complete Response	68		0	178.78.0	Nationwide Children's Hospital	TCGA-BG-A2L7-F49554	CB3459DA-B554-4C67-B7D2-9D3FCD6BFA9C	TCGA-BG-A2L7		Stage IA		22	3		0			B52BBCAF-E027-441E-BF0A-B6BB38AE6D41		No			YES		Dilation and curettage procedure	NO		12	10	G3					No	A2L7			TUMOR FREE		0	YES		Complete Remission/Response
TCGA-A5-A0R8-01A				Complete Response	81	0	0	73.85.0	Nationwide Children's Hospital	TCGA-A5-A0R8-F17165	5E775960-9F68-42FD-9BB7-95DC075C209A	TCGA-A5-A0R8	Never Used	Stage IB	NO	22	3		0		NO	F69BACE4-1DC6-4E3D-A053-6359ED57B2F3	Scheduled Follow-up Submission	No	Yes, I have taken menopausal hormone therapy in the past, but no longer do.	NO	YES		Office Endometrial Biopsy		Post (prior bilateral ovariectomy OR >12 mo since LMP with no prior hysterectomy)	12	10	G2				NO	No	A0R8	57		TUMOR FREE	0	0	NO	0	Complete Remission/Response	Never Used
TCGA-AP-A0LF-01A					82	0	0	92.87.0	Nationwide Children's Hospital	TCGA-AP-A0LF-F68473	8DE60958-887B-4893-9AA8-0D9D8FAF5042	TCGA-AP-A0LF		Stage IVB		22	19		0			0E88616B-E324-4937-A62C-9692C9801BE0		No			YES		Office Endometrial Biopsy	YES	Post (prior bilateral ovariectomy OR >12 mo since LMP with no prior hysterectomy)	12	11	G3					Yes	A0LF	17			0	14
TCGA-D1-A17S-01A				Complete Response	59			94.82.0	Nationwide Children's Hospital	TCGA-D1-A17S-F20288	9C13CC04-C9C2-4EBC-88DB-69049BCD8AB4	TCGA-D1-A17S		Stage IA	NO	22	9		0		NO	C215A7FE-C7D2-493A-B119-E03269421F61	Scheduled Follow-up Submission	No	No, I have never taken menopausal hormone therapy.	NO	YES		Office Endometrial Biopsy		Post (prior bilateral ovariectomy OR >12 mo since LMP with no prior hysterectomy)	12	1	G1				NO	No	A17S	18	negative	TUMOR FREE		0	NO	2	Complete Remission/Response	Never Used
TCGA-D1-A16O-01A				Complete Response	44	0	0	94.82.0	Nationwide Children's Hospital	TCGA-D1-A16O-F18652	DCCFF20F-414C-4A27-A1DF-42EEFB8C4DAD	TCGA-D1-A16O		Stage IB	NO	22	21		0		NO	C1D8B0E6-20D8-47A8-B5F3-803A26A06F51	Scheduled Follow-up Submission	No	No, I have never taken menopausal hormone therapy.	YES	YES		Dilation and curettage procedure		Post (prior bilateral ovariectomy OR >12 mo since LMP with no prior hysterectomy)	12	11	G1				NO	No	A16O	12	negative	TUMOR FREE	0	0	NO	2	Complete Remission/Response	Never Used
TCGA-BS-A0T9-01A	YES	YES	YES	Progressive Disease	39	0	0	94.82.0	Nationwide Children's Hospital	TCGA-BS-A0T9-F9188	2909E61B-01FB-4C5D-ADF7-EC1866E50E96	TCGA-BS-A0T9	Never Used	Stage IVB	NO	22	19	922	0	634	NO	8F8A753F-A091-4EE6-8A61-BA0BD3AD5C22		No	No, I have never taken menopausal hormone therapy.	YES	YES		Tumor resection		Pre (<6 months since LMP AND no prior bilateral ovariectomy AND not on estrogen replacement)	12	11	G3					No	A0T9	67	positive	WITH TUMOR	0	0	YES	0	Complete Remission/Response	Never Used
TCGA-AP-A1DM-01A				Complete Response	60	0	0	104.85.0	Nationwide Children's Hospital	TCGA-AP-A1DM-F13618	E3583008-C51F-4CD4-9F56-D86D9F4A890F	TCGA-AP-A1DM	Former User	Stage IA	NO	22	23		0		NO	48A2C069-896D-42F8-AEDA-8428960792DA	Scheduled Follow-up Submission	No	No, I have never taken menopausal hormone therapy.	YES	YES		Dilation and curettage procedure		Post (prior bilateral ovariectomy OR >12 mo since LMP with no prior hysterectomy)	12	9	G1				NO	No	A1DM	23	negative	TUMOR FREE	0	0	NO	0	Complete Remission/Response	Never Used
TCGA-DI-A1BU-01A				Complete Response	55	0	0	104.85.0	Nationwide Children's Hospital	TCGA-DI-A1BU-F20903	607B5723-05D6-44FC-B600-64B281E8CC9B	TCGA-DI-A1BU	Former User	Stage IIB	NO	22	24		0		NO	514861B4-AA8B-4860-B434-A5E3F416F7A8	Scheduled Follow-up Submission	No	No, I have never taken menopausal hormone therapy.	NO	YES	endometrial biopsy	Other method, specify:			12	1	G3				NO	No	A1BU	15.8		TUMOR FREE	0	0	YES	3	Complete Remission/Response	Never Used
TCGA-BG-A0RY-01A				Complete Response	68	0	0	73.85.0	Nationwide Children's Hospital	TCGA-BG-A0RY-F19333	36702A39-947C-48CB-99DD-003FF92273A3	TCGA-BG-A0RY	Never Used	Stage IB		22	8		0		NO	B881959B-EE20-4546-B4B4-25053FBCB759	Scheduled Follow-up Submission	No	No, I have never taken menopausal hormone therapy.	NO	YES		Office Endometrial Biopsy		Post (prior bilateral ovariectomy OR >12 mo since LMP with no prior hysterectomy)	12	12	G2				NO	No	A0RY	96	negative	TUMOR FREE	0	0	NO		Complete Remission/Response	Never Used
TCGA-AP-A056-01A				Complete Response	64	0	0	49.86.0	Nationwide Children's Hospital	TCGA-AP-A056-F29046	1B967873-179D-42D0-9DFA-BA7CEBD471ED	TCGA-AP-A056		Stage II		22	6		0			B916F9A3-2B90-499E-9BC2-F8E3603AFEFE		No			YES	Pap Smear	Other method, specify:		Post (prior bilateral ovariectomy OR >12 mo since LMP with no prior hysterectomy)	12	3	G3				NO	No	A056	96	negative	TUMOR FREE	0	0	NO
TCGA-EO-A1Y7-01A				Stable Disease	65		0	137.81.0	Nationwide Children's Hospital	TCGA-EO-A1Y7-F68567	CFD9F504-804B-448F-B591-940F2BFA214B	TCGA-EO-A1Y7		Stage IB		22	26		0			60B46A6D-5ED9-4D56-9B81-BCF7B2919F5F		No			YES		Dilation and curettage procedure	NO	Post (prior bilateral ovariectomy OR >12 mo since LMP with no prior hysterectomy)	12	11	G3					No	A1Y7	60				0	YES		Stable Disease
TCGA-D1-A16X-01A				Complete Response	54	0	0	94.82.0	Nationwide Children's Hospital	TCGA-D1-A16X-F20231	7ECCB0A6-3CE2-44B7-B5B4-72D2559B7B78	TCGA-D1-A16X		Stage IB	NO	22	9		0		NO	B3CCF94E-BDBE-4901-B7EE-A326670FBA1E	Scheduled Follow-up Submission	No	No, I have never taken menopausal hormone therapy.	NO	YES		Office Endometrial Biopsy		Post (prior bilateral ovariectomy OR >12 mo since LMP with no prior hysterectomy)	12	1	G2				NO	No	A16X	18	negative	TUMOR FREE	0	0	NO	3	Complete Remission/Response	Never Used
TCGA-BG-A0VT-01A				Complete Response	56		0	81.83.0	Nationwide Children's Hospital	TCGA-BG-A0VT-F34081	50A40C8C-C734-4802-B81B-E4E30101504B	TCGA-BG-A0VT	Former User	Stage IIIA	NO	22	30		0		NO	42BEF774-6D0C-4D08-B023-E6E4763D6508		No	No, I have never taken menopausal hormone therapy.	NO	YES		Dilation and curettage procedure	NO	Pre (<6 months since LMP AND no prior bilateral ovariectomy AND not on estrogen replacement)	12	7	G2					No	A0VT	20		TUMOR FREE		0	YES	0	Complete Remission/Response	Never Used
TCGA-D1-A15X-01A				Complete Response	45	0	0	92.87.0	Nationwide Children's Hospital	TCGA-D1-A15X-F18473	A3ACB8A4-619B-43A9-953E-5C4249919BB7	TCGA-D1-A15X	Current User	Stage IA	NO	22	17		0		NO	CAFFDA60-4A20-4208-9C0D-7DA1B679FCFF	Scheduled Follow-up Submission	No	No, I have never taken menopausal hormone therapy.	NO	YES		Office Endometrial Biopsy		Pre (<6 months since LMP AND no prior bilateral ovariectomy AND not on estrogen replacement)	12	11	High Grade				NO	No	A15X	0	negative	TUMOR FREE	0	0	NO	2	Complete Remission/Response	Never Used
TCGA-AP-A0LQ-01A				Complete Response	59	0	0	73.85.0	Nationwide Children's Hospital	TCGA-AP-A0LQ-F29049	3CC5B215-4E89-4742-B4AA-C96CA959DD93	TCGA-AP-A0LQ		Stage IA		22	6		0			43E5FF89-1F4E-43F6-8489-DE05DA5C6292		No			YES		Office Endometrial Biopsy		Post (prior bilateral ovariectomy OR >12 mo since LMP with no prior hysterectomy)	12	3	G2				NO	No	A0LQ	5	negative	TUMOR FREE	0	0	NO
TCGA-AJ-A3NH-01A				Complete Response	90			228.63.0	Nationwide Children's Hospital	TCGA-AJ-A3NH-F46995	AF305DF6-8B78-48C6-B0F4-BD84D5B80CE5	TCGA-AJ-A3NH	Never Used	Stage IB	NO	22	21		0		NO	86224740-03FD-44A7-AD81-53B286F33100		No	No, I have never taken menopausal hormone therapy.	YES	YES		Dilation and curettage procedure	NO	Post (prior bilateral ovariectomy OR >12 mo since LMP with no prior hysterectomy)	12	8	G3					Yes	A3NH		positive	TUMOR FREE			YES	3	Complete Remission/Response	Never Used
TCGA-AJ-A3NH-11A				Complete Response	90			228.63.0	Nationwide Children's Hospital	TCGA-AJ-A3NH-F46995	AF305DF6-8B78-48C6-B0F4-BD84D5B80CE5	TCGA-AJ-A3NH	Never Used	Stage IB	NO	22	21		0		NO	86224740-03FD-44A7-AD81-53B286F33100		No	No, I have never taken menopausal hormone therapy.	YES	YES		Dilation and curettage procedure	NO	Post (prior bilateral ovariectomy OR >12 mo since LMP with no prior hysterectomy)	12	8	G3					Yes	A3NH		positive	TUMOR FREE			YES	3	Complete Remission/Response	Never Used
TCGA-EY-A2OM-01A				Complete Response	55			178.78.0	Nationwide Children's Hospital	TCGA-EY-A2OM-F34170	117D6A26-9225-4237-B6A7-BBE56D830AF8	TCGA-EY-A2OM	Never Used	Stage IA	NO	22	1		0		NO	96E0E32B-61F0-4689-AE5F-2D28DD7EE88C		No	No, I have never taken menopausal hormone therapy.	NO	YES		Office Endometrial Biopsy	NO	Post (prior bilateral ovariectomy OR >12 mo since LMP with no prior hysterectomy)	12	8	G3					No	A2OM	20	negative	TUMOR FREE		0	YES	2	Complete Remission/Response	Never Used
TCGA-AJ-A3OK-01A				Complete Response	73		0	228.63.0	Nationwide Children's Hospital	TCGA-AJ-A3OK-F45615	6BECE9ED-AE4D-41B3-99F1-17B7417DAAD0	TCGA-AJ-A3OK		Stage IA	NO	22	17		0			1688F1CE-44E6-4023-AE4D-CA52DAF7EF12		No			YES		Office Endometrial Biopsy	NO	Post (prior bilateral ovariectomy OR >12 mo since LMP with no prior hysterectomy)	12	7	G3					No	A3OK	20	negative			0	YES	2	Complete Remission/Response
TCGA-AP-A1DV-01A				Complete Response	59	0	0	104.85.0	Nationwide Children's Hospital	TCGA-AP-A1DV-F13635	D235D382-5680-4E9D-9B27-8614CCEBAC18	TCGA-AP-A1DV	Former User	Stage II	NO	22	23		0		NO	0A9C37B5-75A0-493A-BF0A-CE154DE0F17E	Scheduled Follow-up Submission	No	No, I have never taken menopausal hormone therapy.	YES	YES		Dilation and curettage procedure		Post (prior bilateral ovariectomy OR >12 mo since LMP with no prior hysterectomy)	12	9	G3				NO	No	A1DV	94	negative	TUMOR FREE	0	0	NO	0	Complete Remission/Response	Never Used
TCGA-A5-A0GM-01A				Complete Response	53	0	0	59.83.0	Nationwide Children's Hospital	TCGA-A5-A0GM-F17150	7EFF3711-FC41-4273-B68F-C678C0D5A534	TCGA-A5-A0GM	Former User	Stage IA	NO	22	3		0		NO	E594A795-6638-4F1F-98B4-3A54B223DF6D	Scheduled Follow-up Submission	No	No, I have never taken menopausal hormone therapy.	NO	YES		Office Endometrial Biopsy		Post (prior bilateral ovariectomy OR >12 mo since LMP with no prior hysterectomy)	12	10	G1				NO	Yes	A0GM	49		TUMOR FREE	0	0	NO	2	Complete Remission/Response	Never Used
TCGA-EY-A1GI-01A				Complete Response	52			110.75.0	Nationwide Children's Hospital	TCGA-EY-A1GI-F19727	5B608B16-4E05-4EB3-A204-0AF06751DE45	TCGA-EY-A1GI	Never Used	Stage IB	NO	22	21		0		NO	56DC9B40-D7F8-443C-96CF-315CF8F1F2DC	Scheduled Follow-up Submission	No	No, I have never taken menopausal hormone therapy.	NO	YES		Excisional Biopsy		Pre (<6 months since LMP AND no prior bilateral ovariectomy AND not on estrogen replacement)	12	12	G2				NO	No	A1GI	76	negative	TUMOR FREE		0	NO	2	Complete Remission/Response	Never Used
TCGA-D1-A101-01A				Complete Response	60	0	0	81.83.0	Nationwide Children's Hospital	TCGA-D1-A101-F17752	EB146824-102A-40B1-977D-05DD35E34109	TCGA-D1-A101		Stage IB	NO	22	24		0		YES	6A8580B2-6C2E-44E8-8832-8C8F10B485BA	Scheduled Follow-up Submission	No		YES	YES		Office Endometrial Biopsy		Post (prior bilateral ovariectomy OR >12 mo since LMP with no prior hysterectomy)	12	10	G2				NO	No	A101	10	negative	TUMOR FREE	0	0	NO	2	Complete Remission/Response	Never Used
TCGA-DI-A2QT-01A					51	0	10	186.74.0	Nationwide Children's Hospital			TCGA-DI-A2QT		Stage IIIC		22			0			44A01091-0101-478A-8985-8FAA6661C448		No			YES		Dilation and curettage procedure		Post (prior bilateral ovariectomy OR >12 mo since LMP with no prior hysterectomy)	12		G3					No	A2QT	96			0	7
TCGA-AX-A05T-01A				Complete Response	82		0	49.86.0	Nationwide Children's Hospital	TCGA-AX-A05T-F62985	04F3D9DD-DE5B-4F95-B5C2-1E6C1A2DE595	TCGA-AX-A05T		Stage IB		22	29		0			04FA2D0F-39CD-4203-BE69-65282246C216		No			YES		Office Endometrial Biopsy	NO	Post (prior bilateral ovariectomy OR >12 mo since LMP with no prior hysterectomy)	12	7	G1					No	A05T	50	negative	TUMOR FREE		0	NO
TCGA-A5-A0GV-01A				Complete Response	67			59.83.0	Nationwide Children's Hospital	TCGA-A5-A0GV-F61694	578016D3-5E8F-4257-91CA-BEC9D29F7178	TCGA-A5-A0GV	Former User	Stage IA	NO	22	7		0		NO	DE8587A9-4DA9-48A6-B7BC-EBBDF01449CC		No	No, I have never taken menopausal hormone therapy.	YES	YES		Office Endometrial Biopsy	NO	Post (prior bilateral ovariectomy OR >12 mo since LMP with no prior hysterectomy)	12	7	G1					No	A0GV		negative	TUMOR FREE	0	0	NO	4+	Complete Remission/Response	Never Used
TCGA-KP-A3W4-01A					63			228.63.0	Nationwide Children's Hospital			TCGA-KP-A3W4		Stage IIIA		22			0			800F166C-9D63-4CA9-800E-E886549639AE		No			YES		Office Endometrial Biopsy		Post (prior bilateral ovariectomy OR >12 mo since LMP with no prior hysterectomy)	12		G3					No	A3W4	75	positive		0	0
TCGA-A5-A0GQ-01A				Complete Response	76			92.87.0	Nationwide Children's Hospital	TCGA-A5-A0GQ-F51570	9ACF5909-80CA-457D-B15B-EEA7EEC4AAF9	TCGA-A5-A0GQ	Never Used	Stage IB	NO	22	26		0		NO	A098D6B7-F478-4EBE-9125-65551B372B87		No	Yes, I have taken menopausal hormone therapy in the past, but no longer do.	YES	YES		Office Endometrial Biopsy	NO	Post (prior bilateral ovariectomy OR >12 mo since LMP with no prior hysterectomy)	12	11	G1					No	A0GQ	50		TUMOR FREE	0	0	NO	2	Complete Remission/Response	Never Used
TCGA-FI-A2EW-01A	YES		NO		71	0	0	156.80.0	Nationwide Children's Hospital	TCGA-FI-A2EW-F31518	9E4E0AD1-5AAB-4582-A2E2-0885209D60DE	TCGA-FI-A2EW	Never Used	Stage IIB	NO	22	4		0	1169	NO	499AC4A0-7572-4144-9F22-E22ED292640C	Scheduled Follow-up Submission	No	No, I have never taken menopausal hormone therapy.	NO	YES		Office Endometrial Biopsy		Post (prior bilateral ovariectomy OR >12 mo since LMP with no prior hysterectomy)	12	5	G3	Liver	Metastatic		YES	No	A2EW	75	negative	TUMOR FREE	0	0	YES	4+	Complete Remission/Response	Never Used
TCGA-AP-A05D-01A				Complete Response	67	0	1	49.86.0	Nationwide Children's Hospital	TCGA-AP-A05D-F29055	910221B2-96B4-4DA2-B0AC-AC9BD96EAFC1	TCGA-AP-A05D		Stage IIIC2		22	6		0			67693493-D1BD-4240-A9BD-D572BBDC3891		No			YES		Office Endometrial Biopsy		Post (prior bilateral ovariectomy OR >12 mo since LMP with no prior hysterectomy)	12	3	G3				NO	Yes	A05D	73	negative	TUMOR FREE	0	1	NO
TCGA-B5-A5OC-01A				Complete Response	71			289.58.0	Nationwide Children's Hospital	TCGA-B5-A5OC-F59471	8FF1AF67-8DEA-40EF-8AC9-04C39F0B8DA9	TCGA-B5-A5OC	Never Used	Stage IIIB	NO	22	13		0		YES	CEFBA89E-602D-4B9E-8986-5A4A8C0C7109		No	No, I have never taken menopausal hormone therapy.	YES	YES			NO		12	5	G3					No	A5OC			TUMOR FREE			YES	3		Never Used
TCGA-AX-A1CJ-01A					59			104.85.0	Nationwide Children's Hospital	TCGA-AX-A1CJ-F65232	0BEE706E-E073-4918-967A-41E379069265	TCGA-AX-A1CJ		Stage IC		22	19		0			2B21EF49-AA87-4486-ACE6-2E60C7EED80C		No			YES		Dilation and curettage procedure	NO	Indeterminate (neither Pre or Postmenopausal)	12	9	G2					No	A1CJ	50	negative				NO
TCGA-AX-A1CJ-11A					59			104.85.0	Nationwide Children's Hospital	TCGA-AX-A1CJ-F65232	0BEE706E-E073-4918-967A-41E379069265	TCGA-AX-A1CJ		Stage IC		22	19		0			2B21EF49-AA87-4486-ACE6-2E60C7EED80C		No			YES		Dilation and curettage procedure	NO	Indeterminate (neither Pre or Postmenopausal)	12	9	G2					No	A1CJ	50	negative				NO
TCGA-D1-A16V-01A				Stable Disease	78	0	7	94.82.0	Nationwide Children's Hospital	TCGA-D1-A16V-F20230	D610C06B-3D5F-4C46-9AC2-3F67F006014F	TCGA-D1-A16V		Stage IIIC	NO	22	8		0		YES	055EDD30-8522-4F6B-BEA3-76A56A2D2AF1	Scheduled Follow-up Submission	No	No, I have never taken menopausal hormone therapy.	YES	YES		Tumor resection		Post (prior bilateral ovariectomy OR >12 mo since LMP with no prior hysterectomy)	12	1	G3				NO	No	A16V	73			0	15	NO	2	Complete Remission/Response	Never Used
TCGA-B5-A0K1-01A				Complete Response	69			59.83.0	Nationwide Children's Hospital	TCGA-B5-A0K1-F72221	30DD0D03-DD8F-45B8-942F-EF00A175C445	TCGA-B5-A0K1		Stage IA	NO	22	29		0		YES	602350D1-A9F7-465C-BE54-93782447906E		No	Yes, I have taken menopausal hormone therapy in the past, but no longer do.	YES	YES		Office Endometrial Biopsy	NO	Post (prior bilateral ovariectomy OR >12 mo since LMP with no prior hysterectomy)	12	4	G1					No	A0K1	45	negative	TUMOR FREE			NO	4+	Complete Remission/Response
TCGA-D1-A168-01A				Complete Response	67	0	0	94.82.0	Nationwide Children's Hospital	TCGA-D1-A168-F18501	94CCB1C0-B431-4F3B-87A8-B01C349866F0	TCGA-D1-A168		Stage IB	NO	22	18		0		NO	2A4CEDEA-BA53-4343-A531-401D476782BE	Scheduled Follow-up Submission	No	No, I have never taken menopausal hormone therapy.	YES	YES		Office Endometrial Biopsy		Post (prior bilateral ovariectomy OR >12 mo since LMP with no prior hysterectomy)	12	11	G3				NO	No	A168	35	negative	TUMOR FREE	0	0	NO	3	Complete Remission/Response	Never Used
TCGA-B5-A0K7-01A				Complete Response	64			73.85.0	Nationwide Children's Hospital	TCGA-B5-A0K7-F72225	8FEAFE5B-4925-459C-A849-35ADAC50E788	TCGA-B5-A0K7		Stage IA	NO	22	29		0			EBBFE998-AF1C-4D1C-8EF1-8EBA1F3C2A7E		No	No, I have never taken menopausal hormone therapy.		YES		Office Endometrial Biopsy	NO	Post (prior bilateral ovariectomy OR >12 mo since LMP with no prior hysterectomy)	12	4	G1					No	A0K7	0	negative	TUMOR FREE			NO	2	Complete Remission/Response
TCGA-EY-A1GK-01A				Complete Response	74		0	110.75.0	Nationwide Children's Hospital	TCGA-EY-A1GK-F19756	67312EF9-72B5-4721-AE05-83AAAEEA77AD	TCGA-EY-A1GK	Never Used	Stage IB	NO	22	22		0		NO	5270AEF4-724B-48C4-B8F8-302BD5BF23C9	Scheduled Follow-up Submission	No	No, I have never taken menopausal hormone therapy.	YES	YES		Dilation and curettage procedure		Post (prior bilateral ovariectomy OR >12 mo since LMP with no prior hysterectomy)	12	12	G3				NO	Yes	A1GK	58	negative	TUMOR FREE		0	NO	3	Complete Remission/Response	Never Used
TCGA-AP-A054-01A	NO	NO	YES	Progressive Disease	64	0	0	59.83.0	Nationwide Children's Hospital	TCGA-AP-A054-F3409	AAFAE529-AAAF-435C-98B0-D2997006D7A8	TCGA-AP-A054	Never Used	Stage IIIC1	NO	22	23	604	0	566	NO	45E480E8-A8A2-49F4-9B0A-F6886A334006		No	No, I have never taken menopausal hormone therapy.	YES	YES		Dilation and curettage procedure		Post (prior bilateral ovariectomy OR >12 mo since LMP with no prior hysterectomy)	12	9	G3					No	A054	100	positive	WITH TUMOR	0	1	YES	2	Complete Remission/Response	Never Used
TCGA-DF-A2KN-01A				Complete Response				168.78.0	Nationwide Children's Hospital	TCGA-DF-A2KN-F51114	A397E1C5-D765-4241-9F24-1F94F7EDBD1A	TCGA-DF-A2KN		Stage IC	NO	22	7					151A33D8-47EB-4FCB-8859-DC60AAB82F44		No			YES		Tumor resection	NO	Post (prior bilateral ovariectomy OR >12 mo since LMP with no prior hysterectomy)	12	11	G3					No	A2KN			TUMOR FREE			NO		Complete Remission/Response
TCGA-BG-A0M6-01A				Complete Response	73	0	3	73.85.0	Nationwide Children's Hospital	TCGA-BG-A0M6-F19331	900487CB-AB7E-4527-842D-AAA793170E73	TCGA-BG-A0M6	Never Used	Stage IIIC2		22	8		0		NO	F60B88C3-25C6-4B0E-94ED-5FE325B09820	Scheduled Follow-up Submission	No	No, I have never taken menopausal hormone therapy.	YES	YES		Tumor resection		Post (prior bilateral ovariectomy OR >12 mo since LMP with no prior hysterectomy)	12	12	G3				NO	Yes	A0M6	100	positive	TUMOR FREE	0	5	YES		Complete Remission/Response	Never Used
TCGA-EY-A215-01A				Complete Response	60		0	125.76.0	Nationwide Children's Hospital	TCGA-EY-A215-F21735	F2277409-0272-4331-8C66-F909C5ADDD3F	TCGA-EY-A215		Stage IB	NO	22	17		0		NO	2D6F133B-6FA1-452C-AF58-D45F77B0BA46	Scheduled Follow-up Submission	No		NO	YES		Office Endometrial Biopsy		Post (prior bilateral ovariectomy OR >12 mo since LMP with no prior hysterectomy)	12	2	G3				NO	Yes	A215	50	negative	TUMOR FREE		0	NO	2	Complete Remission/Response
TCGA-AX-A2H5-01A				Complete Response	67			156.80.0	Nationwide Children's Hospital	TCGA-AX-A2H5-F31616	6A69BD72-F643-48C8-9F37-FF5D4B6DA2C7	TCGA-AX-A2H5		Stage IIIC	NO	22	7		0			374F12A1-5022-4DE1-B868-CE1BB0C9878A	Scheduled Follow-up Submission	No			YES		Office Endometrial Biopsy			12	5	G3				NO	No	A2H5		negative	TUMOR FREE			YES		Complete Remission/Response
TCGA-AX-A2H5-11A				Complete Response	67			156.80.0	Nationwide Children's Hospital	TCGA-AX-A2H5-F31616	6A69BD72-F643-48C8-9F37-FF5D4B6DA2C7	TCGA-AX-A2H5		Stage IIIC	NO	22	7		0			374F12A1-5022-4DE1-B868-CE1BB0C9878A	Scheduled Follow-up Submission	No			YES		Office Endometrial Biopsy			12	5	G3				NO	No	A2H5		negative	TUMOR FREE			YES		Complete Remission/Response
TCGA-AX-A1CA-01A				Complete Response	70		0	104.85.0	Nationwide Children's Hospital	TCGA-AX-A1CA-F63035	4A7BD11F-BB16-4F03-9697-1A366A173633	TCGA-AX-A1CA		Stage IB		22	30		0			7EC7A9CD-EDC0-4C0D-A935-236FDEEE8320		No			YES		Office Endometrial Biopsy	NO		12	7	G3					No	A1CA	50	negative			0	YES
TCGA-D1-A0ZO-01A				Complete Response	75	0	0	92.87.0	Nationwide Children's Hospital	TCGA-D1-A0ZO-F17744	7D4EFFA0-A409-4C83-A409-1479AA928EE0	TCGA-D1-A0ZO		Stage IB	NO	22	24		0		NO	4ECA058A-3742-4042-97A8-EBCF39AB3F0E	Scheduled Follow-up Submission	No		YES	YES		Dilation and curettage procedure		Post (prior bilateral ovariectomy OR >12 mo since LMP with no prior hysterectomy)	12	10	G1				NO	Yes	A0ZO	30	negative	TUMOR FREE	0	0	NO	3	Complete Remission/Response	Never Used
TCGA-FI-A2D4-01A				Partial Response	44			156.80.0	Nationwide Children's Hospital	TCGA-FI-A2D4-F31734	96ABE770-A261-45A8-809A-C3CE4FF6C342	TCGA-FI-A2D4		Stage IIIC	NO	22	8		0		NO	35AD78EC-D509-4FAA-A841-FD2D063A4DAF	Scheduled Follow-up Submission	No		NO	YES		Office Endometrial Biopsy		Pre (<6 months since LMP AND no prior bilateral ovariectomy AND not on estrogen replacement)	12	5	G3				NO	No	A2D4	100		WITH TUMOR	0	1	YES		Partial Remission/Response	Never Used
TCGA-FI-A2D5-01A	YES	YES	NO	Progressive Disease	56			156.80.0	Nationwide Children's Hospital	TCGA-FI-A2D5-F31743	63C5272D-EDE5-40DF-87C0-F1AE38B0B315	TCGA-FI-A2D5	Never Used	Stage IVB	NO	22	8		0	280	NO	AE66DDAE-EE9A-438E-A1BF-C79B226DC954	Scheduled Follow-up Submission	No	No, I have never taken menopausal hormone therapy.	NO	YES		Dilation and curettage procedure		Post (prior bilateral ovariectomy OR >12 mo since LMP with no prior hysterectomy)	12	5	G3	Other, specify	Metastatic	vaginal cuff	YES	Yes	A2D5	100	positive	WITH TUMOR	0	1	YES	1	Partial Remission/Response	Never Used
TCGA-AX-A1CC-01A					65		0	104.85.0	Nationwide Children's Hospital	TCGA-AX-A1CC-F62990	1C338D3E-2EC7-4662-B8AF-1F19DE2C1101	TCGA-AX-A1CC		Stage IC		22	29		0			C3B1B023-ECDF-404D-8E94-437C21189A5C		No			YES		Office Endometrial Biopsy	NO	Post (prior bilateral ovariectomy OR >12 mo since LMP with no prior hysterectomy)	12	7	G3					No	A1CC	50	negative	TUMOR FREE		0	YES
TCGA-BG-A0M9-01A				Complete Response	73	0	0	73.85.0	Nationwide Children's Hospital	TCGA-BG-A0M9-F71764	02F92BAB-C3EB-4680-85E4-25E2CCDA3A0E	TCGA-BG-A0M9		Stage IB		22	30		0			85B0EE9E-6C6A-449D-A4A8-9C3674BD0D1C		No			YES		Office Endometrial Biopsy	NO	Post (prior bilateral ovariectomy OR >12 mo since LMP with no prior hysterectomy)	12	3	G2					No	A0M9	75	negative	TUMOR FREE	0	0	NO
TCGA-AP-A0LI-01A				Complete Response	67	0	2	59.83.0	Nationwide Children's Hospital	TCGA-AP-A0LI-F29045	36549C6B-BA29-45C6-9668-91E42974509D	TCGA-AP-A0LI		Stage IIIC2		22	6		0			72FB9A18-C80D-49B6-B2FA-9BE7DB5D86A3		No			YES	Cervical biopsy	Other method, specify:		Post (prior bilateral ovariectomy OR >12 mo since LMP with no prior hysterectomy)	12	3	G3				NO	No	A0LI	83	negative	TUMOR FREE	0		NO
TCGA-EO-A3AV-01A				Complete Response	51		0	186.74.0	Nationwide Children's Hospital	TCGA-EO-A3AV-F38255	0864D947-9468-4ECC-AD33-52BD7DEE24AA	TCGA-EO-A3AV		Stage IIIC1	NO	22	5		0		NO	C50BBD9E-32BF-4D18-AB30-A5462D9A1BE8		No	No, I have never taken menopausal hormone therapy.	NO	YES		Office Endometrial Biopsy	NO	Peri (6-12 months since last menstrual period)	12	2	G3					No	A3AV	51	negative	TUMOR FREE		6	YES	1	Complete Remission/Response	Never Used
TCGA-AP-A0LV-01A				Complete Response	39	0	0	59.83.0	Nationwide Children's Hospital	TCGA-AP-A0LV-F29062	A409FEE7-F916-4348-85C0-72FA0789A9BD	TCGA-AP-A0LV		Stage IA		22	6		0			CB183BEA-345D-4F08-A30F-5993007687FA		No			YES		Office Endometrial Biopsy		Pre (<6 months since LMP AND no prior bilateral ovariectomy AND not on estrogen replacement)	12	3	G1				NO	No	A0LV	36	negative	TUMOR FREE	0	0	NO
TCGA-A5-A0GA-01A					67	0	3	59.83.0	Nationwide Children's Hospital	TCGA-A5-A0GA-F3146	47343D22-1C53-46DE-AE33-14B5A65EF584	TCGA-A5-A0GA	Former User	Stage IIIC2	NO	22	13		0		NO	D20001E1-AF4A-4194-ACDE-B7DC54137099		No	No, I have never taken menopausal hormone therapy.	NO	YES		Dilation and curettage procedure		Post (prior bilateral ovariectomy OR >12 mo since LMP with no prior hysterectomy)	12	9	G3					No	A0GA	46		WITH TUMOR	0	3	YES	1	Partial Remission/Response	Never Used
TCGA-AX-A1C8-01A					77		0	104.85.0	Nationwide Children's Hospital	TCGA-AX-A1C8-F65226	0D4F2608-FDA0-4808-A3EC-AC1020DA7F23	TCGA-AX-A1C8		Stage IIIC		22	19		0			2BCB4302-576F-4AC4-8F7A-C2C9A330C547		No			YES		Office Endometrial Biopsy	NO	Post (prior bilateral ovariectomy OR >12 mo since LMP with no prior hysterectomy)	12	9	G3					No	A1C8	50	negative			1	YES
TCGA-A5-A1OH-01A				Complete Response	86	0	0	228.63.0	Nationwide Children's Hospital	TCGA-A5-A1OH-F33809	8B4D95DB-4858-44AF-A4F4-C0EE6D2B7903	TCGA-A5-A1OH	Former User	Stage IIIA	NO	22	3		0		NO	3E034B77-985E-4867-A2CC-1C198B90D007		No	Yes, I have taken menopausal hormone therapy in the past, but no longer do.	YES	YES		Office Endometrial Biopsy	NO	Post (prior bilateral ovariectomy OR >12 mo since LMP with no prior hysterectomy)	12	8	G3					No	A1OH	100	positive	TUMOR FREE	0	0	YES	4+	Complete Remission/Response	Never Used
TCGA-D1-A16N-01A				Complete Response	51	0	0	94.82.0	Nationwide Children's Hospital	TCGA-D1-A16N-F18584	C8138BB8-F495-4B41-87B0-298CBBE2AF6B	TCGA-D1-A16N		Stage IIIA	NO	22	21		0		YES	2E4C2705-97AD-4B35-89EF-E8EC734E3252	Scheduled Follow-up Submission	No	No, I have never taken menopausal hormone therapy.	YES	YES		Office Endometrial Biopsy		Peri (6-12 months since last menstrual period)	12	11	G3				NO	No	A16N	42	positive	TUMOR FREE	0	0	YES	2	Complete Remission/Response	Never Used
TCGA-B5-A11R-01A				Complete Response	51			92.87.0	Nationwide Children's Hospital	TCGA-B5-A11R-F72229	9DB16D35-194E-4D49-B292-F6A5D3BB87A5	TCGA-B5-A11R		Stage II	NO	22	29		0			CBE7B063-0819-4608-959F-029AA77595FD		No			YES		Office Endometrial Biopsy	NO	Post (prior bilateral ovariectomy OR >12 mo since LMP with no prior hysterectomy)	12	4	G3					No	A11R	60	negative	TUMOR FREE			YES	2	Complete Remission/Response
TCGA-D1-A17K-01A	NO	NO	YES	Progressive Disease	74			94.82.0	Nationwide Children's Hospital	TCGA-D1-A17K-F20268	1DCA7583-C655-4F41-8AB6-EE85A0C8B4A9	TCGA-D1-A17K		Stage IA	NO	22	9	832	0	815	NO	66B36B63-56F5-44ED-BB81-03A2BF3A577E	Scheduled Follow-up Submission	No	No, I have never taken menopausal hormone therapy.	NO	YES		Dilation and curettage procedure		Post (prior bilateral ovariectomy OR >12 mo since LMP with no prior hysterectomy)	12	1	G2	Other, specify	Locoregional Disease	Vagina, apex	YES	No	A17K	0		TUMOR FREE			NO	2	Complete Remission/Response	Never Used
TCGA-AP-A0L9-01A				Complete Response	71	0	0	59.83.0	Nationwide Children's Hospital	TCGA-AP-A0L9-F29042	7FFFDCE1-495E-40BE-93EC-6DE1FFE1083E	TCGA-AP-A0L9		Stage IA		22	6		0			15AB2082-D370-4FC0-8485-00F855F24EB9		No			YES		Office Endometrial Biopsy		Post (prior bilateral ovariectomy OR >12 mo since LMP with no prior hysterectomy)	12	3	G3				NO	No	A0L9	0	negative	TUMOR FREE	0	0	NO
TCGA-D1-A17F-01A				Complete Response	68			94.82.0	Nationwide Children's Hospital	TCGA-D1-A17F-F20300	486D3CCA-8DA8-4773-953A-35CCC7968D3D	TCGA-D1-A17F		Stage IA	NO	22	9		0		NO	2DB9ACB2-AD1D-4512-A6DB-5F72F6D11123	Scheduled Follow-up Submission	No	No, I have never taken menopausal hormone therapy.	NO	YES		Dilation and curettage procedure		Post (prior bilateral ovariectomy OR >12 mo since LMP with no prior hysterectomy)	12	1	G2				NO	No	A17F	21	negative	TUMOR FREE		0	NO	2	Complete Remission/Response	Never Used
TCGA-A5-A0GE-01A				Complete Response	38	0	0	59.83.0	Nationwide Children's Hospital	TCGA-A5-A0GE-F17140	6A30AED4-B8F5-4FB0-A107-7BEC2CAEF592	TCGA-A5-A0GE	Never Used	Stage IA	NO	22	3		0		NO	536EECCB-AEA4-454A-AD85-98934B383BC4	Scheduled Follow-up Submission	No	No, I have never taken menopausal hormone therapy.	NO	YES		Office Endometrial Biopsy		Pre (<6 months since LMP AND no prior bilateral ovariectomy AND not on estrogen replacement)	12	10	G2				NO	No	A0GE			TUMOR FREE	0	0	NO	1	Complete Remission/Response	Never Used
TCGA-BS-A0WQ-01A					55	0	0	75.82.0	Nationwide Children's Hospital	TCGA-BS-A0WQ-F16701	90BC14A5-31F4-4B2F-8025-D7750FF4CCCF	TCGA-BS-A0WQ		Stage IA	NO	22	25		0		YES	A2644F97-7D88-47B5-97C4-6779B0B680B8	Scheduled Follow-up Submission	No	Yes, I have taken menopausal hormone therapy in the past, but no longer do.	YES	YES		Dilation and curettage procedure		Post (prior bilateral ovariectomy OR >12 mo since LMP with no prior hysterectomy)	12	3	G2				NO	No	A0WQ	0	negative	TUMOR FREE	0	0	NO	0	Complete Remission/Response	Former User
TCGA-B5-A1MW-01A	NO	YES		Complete Response	55			156.80.0	Nationwide Children's Hospital	TCGA-B5-A1MW-F21619	03789953-AA4B-4472-BA02-D71B0608D64E	TCGA-B5-A1MW	Former User	Stage IA	NO	22	16		0	311		21938C08-9658-4BA5-96D3-3158E3F15893	Scheduled Follow-up Submission	No	Yes, I have taken menopausal hormone therapy in the past, but no longer do.	NO	YES		Office Endometrial Biopsy		Post (prior bilateral ovariectomy OR >12 mo since LMP with no prior hysterectomy)	12	2	G3	Other, specify	Locoregional Disease	vaginal cuff	YES	No	A1MW	31	negative	TUMOR FREE			NO	1	Complete Remission/Response
TCGA-H5-A2HR-01A				Complete Response	71			168.78.0	Nationwide Children's Hospital	TCGA-H5-A2HR-F37038	BEB02729-9141-4984-95E8-895BD8F2515D	TCGA-H5-A2HR		Stage IB		22	21		0		NO	02A53AD4-235A-42D1-9062-E14551947F71		No		NO	YES		Office Endometrial Biopsy	YES	Post (prior bilateral ovariectomy OR >12 mo since LMP with no prior hysterectomy)	12	11	G3					No	A2HR	18	negative	TUMOR FREE		0		4+
TCGA-FI-A2D2-01A				Progressive Disease	66			156.80.0	Nationwide Children's Hospital	TCGA-FI-A2D2-F71666	FDAE270C-01EB-4BF7-BD6D-62073B65CDB5	TCGA-FI-A2D2		Stage IB		22	27		0			77DE36B9-1192-4A5E-BBA7-51C56389DF13		No			YES		Office Endometrial Biopsy	NO	Post (prior bilateral ovariectomy OR >12 mo since LMP with no prior hysterectomy)	12	3	G3					No	A2D2	33	negative	WITH TUMOR			YES
TCGA-E6-A2P9-01A					65		0	186.74.0	Nationwide Children's Hospital	TCGA-E6-A2P9-F68580	EC90A893-2056-4CB4-BA6A-CC908D046442	TCGA-E6-A2P9		Stage IA	NO	22	1		0		NO	3574E6BF-4C06-4414-A48B-74C1D2A31BFF		No	No, I have never taken menopausal hormone therapy.	NO	YES		Office Endometrial Biopsy	NO	Post (prior bilateral ovariectomy OR >12 mo since LMP with no prior hysterectomy)	12	12	G3					No	A2P9	20	negative			0	NO	4+	Complete Remission/Response
TCGA-B5-A0JY-01A				Complete Response	50			73.85.0	Nationwide Children's Hospital	TCGA-B5-A0JY-F72218	82BD3617-A0B2-46F5-A4D2-8307021F3332	TCGA-B5-A0JY		Stage IIIC1	NO	22	29		0		NO	22BB847E-560A-41D5-B206-E2AFFE127423		No		NO	YES		Dilation and curettage procedure	NO	Post (prior bilateral ovariectomy OR >12 mo since LMP with no prior hysterectomy)	12	4	G3					No	A0JY	100	negative	TUMOR FREE			YES	2	Complete Remission/Response
TCGA-D1-A2G7-01A				Complete Response	65	0	0	168.78.0	Nationwide Children's Hospital	TCGA-D1-A2G7-F41607	7AA242ED-02E2-4D24-9218-F6C7AA8DA44F	TCGA-D1-A2G7	Never Used	Stage IB		22	18		0		YES	F6A04C4F-0E11-49E1-AD07-A892A008510B		No	No, I have never taken menopausal hormone therapy.	YES	YES		Office Endometrial Biopsy	NO	Peri (6-12 months since last menstrual period)	12	5	G3					No	A2G7	8	negative		0	0	NO	4+	Complete Remission/Response	Never Used
TCGA-D1-A0ZV-01A				Complete Response	58	0	0	81.83.0	Nationwide Children's Hospital	TCGA-D1-A0ZV-F19531	B3F57583-E342-4248-B392-8A0BDCF1E122	TCGA-D1-A0ZV		Stage IB	NO	22	13		0		NO	AD2B9CB1-8B39-4BA1-8863-4BE416DF3DC7	Scheduled Follow-up Submission	No	No, I have never taken menopausal hormone therapy.	NO	YES		Office Endometrial Biopsy		Post (prior bilateral ovariectomy OR >12 mo since LMP with no prior hysterectomy)	12	12	G2				NO	No	A0ZV	30		TUMOR FREE	0	0	NO	2	Complete Remission/Response	Never Used
TCGA-AP-A05N-01A				Complete Response	58	0	0	49.86.0	Nationwide Children's Hospital	TCGA-AP-A05N-F16693	1EFE188C-29B3-4E0E-90E9-11B29E98880A	TCGA-AP-A05N		Stage IA		22	23		0			B6DAA4B8-C9AF-4FA5-8688-28396B903C4B	Scheduled Follow-up Submission	No			YES		Office Endometrial Biopsy		Pre (<6 months since LMP AND no prior bilateral ovariectomy AND not on estrogen replacement)	12	9	G1				NO	No	A05N	23	negative	TUMOR FREE	0	0	NO
TCGA-D1-A17N-01A				Complete Response	46			94.82.0	Nationwide Children's Hospital	TCGA-D1-A17N-F20274	981AD167-D52B-47A5-AC3F-59B2C6307D64	TCGA-D1-A17N		Stage IA	NO	22	9		0		NO	81BB5BAF-F23D-47E8-BEF7-DD99B9B5C87D	Scheduled Follow-up Submission	No	No, I have never taken menopausal hormone therapy.	NO	YES		Office Endometrial Biopsy		Peri (6-12 months since last menstrual period)	12	1	G2				NO	No	A17N	0	negative	TUMOR FREE			NO	1	Complete Remission/Response	Never Used
TCGA-AX-A064-01A				Complete Response	81		0	49.86.0	Nationwide Children's Hospital	TCGA-AX-A064-F65211	DAEBC9D1-93CF-472A-B526-B75CF077C3F5	TCGA-AX-A064		Stage IIA		22	19		0			F53878FB-C6CF-4A4C-9E93-6CEDD6F18617		No			YES		Office Endometrial Biopsy	NO	Post (prior bilateral ovariectomy OR >12 mo since LMP with no prior hysterectomy)	12	9	G2					No	A064	50	negative	TUMOR FREE		0	NO
TCGA-AP-A1E0-01A				Complete Response	40	0	1	104.85.0	Nationwide Children's Hospital	TCGA-AP-A1E0-F68436	5091DA35-13AC-4CB8-9C6B-CE05E6D25C76	TCGA-AP-A1E0		Stage IIIC2		22	17		0			9F814318-E738-41D0-89A7-64FF25B49DB8		No			YES		Office Endometrial Biopsy	NO	Pre (<6 months since LMP AND no prior bilateral ovariectomy AND not on estrogen replacement)	12	11	G2					No	A1E0	35	positive	TUMOR FREE	0	0	YES
TCGA-BG-A0VV-01A				Complete Response	53		0	92.87.0	Nationwide Children's Hospital	TCGA-BG-A0VV-F34083	6E8F46B4-6E10-4288-B5A5-90F2F85E75A5	TCGA-BG-A0VV		Stage IA	NO	22	30		0		YES	1401BE00-1886-4EA3-9031-AEF8CB448623		No		NO	YES		Office Endometrial Biopsy	NO	Pre (<6 months since LMP AND no prior bilateral ovariectomy AND not on estrogen replacement)	12	7	G1					No	A0VV	50	negative	TUMOR FREE		0	NO	3	Complete Remission/Response
TCGA-FI-A2EU-01A				Complete Response	68	0	0	156.80.0	Nationwide Children's Hospital	TCGA-FI-A2EU-F31382	71A5001D-9AE4-4052-A903-C6E58184EB93	TCGA-FI-A2EU		Stage IA	NO	22	1		0		YES	A952B755-4176-4C7D-A546-3DD730BE0CB4	Scheduled Follow-up Submission	No	No, I have never taken menopausal hormone therapy.	YES	YES		Office Endometrial Biopsy		Post (prior bilateral ovariectomy OR >12 mo since LMP with no prior hysterectomy)	12	5	G3				NO	No	A2EU	0	negative	TUMOR FREE	0	0	YES	2	Complete Remission/Response	Never Used
TCGA-PG-A917-01A				Complete Response	74			381.43.0	Nationwide Children's Hospital	TCGA-PG-A917-F67180	41689F92-DDD0-4058-9FB3-057F03A72958	TCGA-PG-A917	Former User	Stage IA	NO	22	31		0		NO	2BE9A732-4CCE-46FD-8848-327B0FD6782E		No	No, I have never taken menopausal hormone therapy.	YES	YES		Cytology (e.g. Peritoneal or pleural fluid)	YES	Post (prior bilateral ovariectomy OR >12 mo since LMP with no prior hysterectomy)	12	10	G2					No	A917		positive	TUMOR FREE			NO	2	Complete Remission/Response	Never Used
TCGA-PG-A917-11A				Complete Response	74			381.43.0	Nationwide Children's Hospital	TCGA-PG-A917-F67180	41689F92-DDD0-4058-9FB3-057F03A72958	TCGA-PG-A917	Former User	Stage IA	NO	22	31		0		NO	2BE9A732-4CCE-46FD-8848-327B0FD6782E		No	No, I have never taken menopausal hormone therapy.	YES	YES		Cytology (e.g. Peritoneal or pleural fluid)	YES	Post (prior bilateral ovariectomy OR >12 mo since LMP with no prior hysterectomy)	12	10	G2					No	A917		positive	TUMOR FREE			NO	2	Complete Remission/Response	Never Used
TCGA-BS-A0TE-01A	YES	YES	NO	Progressive Disease	35			73.85.0	Nationwide Children's Hospital	TCGA-BS-A0TE-F4407	647F6BA1-E59B-41C8-9885-F4B78E9FD75F	TCGA-BS-A0TE	Former User	Stage IVB	NO	22	19		0	58	NO	25BFD8AF-B373-4BEE-AFB8-343400C454FC		No	No, I have never taken menopausal hormone therapy.	NO	YES	biopsy of cervical tissue	Other method, specify:		Pre (<6 months since LMP AND no prior bilateral ovariectomy AND not on estrogen replacement)	12	11	G3					No	A0TE	100	positive	WITH TUMOR	4	0	YES	1	Progressive Disease	Never Used
TCGA-EY-A54A-01A				Complete Response	67		1	289.58.0	Nationwide Children's Hospital	TCGA-EY-A54A-F57555	0620141A-0A16-4894-8171-9B57E014A234	TCGA-EY-A54A		Stage IIIC2		22	17		0			540AA171-0B71-4DFA-B921-6C5017ED2789		No			YES		Office Endometrial Biopsy	NO	Post (prior bilateral ovariectomy OR >12 mo since LMP with no prior hysterectomy)	12	3	G3					No	A54A	41				4	YES		Complete Remission/Response
TCGA-BS-A0V8-01A				Complete Response	68	0	0	92.87.0	Nationwide Children's Hospital	TCGA-BS-A0V8-F68989	3D4D1D92-C922-47E3-A8E2-DA50149A2FD8	TCGA-BS-A0V8	Never Used	Stage IIB	NO	22	24		0		YES	4D3B21D4-D164-45A4-B605-B8E2FDDDD443		No	No, I have never taken menopausal hormone therapy.	YES	YES		Office Endometrial Biopsy	NO	Post (prior bilateral ovariectomy OR >12 mo since LMP with no prior hysterectomy)	12	12	G2					No	A0V8	75	negative	TUMOR FREE	0	0	NO	4+	Complete Remission/Response	Never Used
TCGA-AX-A1CK-01A					58		0	104.85.0	Nationwide Children's Hospital	TCGA-AX-A1CK-F65233	753FAA6C-DEA3-4E61-9A64-C54E300B038E	TCGA-AX-A1CK		Stage IB		22	25		0			3F8BCF63-D8A7-42B3-B370-BB1DD2FE46BC		No			YES		Office Endometrial Biopsy	NO	Post (prior bilateral ovariectomy OR >12 mo since LMP with no prior hysterectomy)	12	9	G2					No	A1CK	50	negative	WITH TUMOR		0	NO
TCGA-AX-A1CK-11A					58		0	104.85.0	Nationwide Children's Hospital	TCGA-AX-A1CK-F65233	753FAA6C-DEA3-4E61-9A64-C54E300B038E	TCGA-AX-A1CK		Stage IB		22	25		0			3F8BCF63-D8A7-42B3-B370-BB1DD2FE46BC		No			YES		Office Endometrial Biopsy	NO	Post (prior bilateral ovariectomy OR >12 mo since LMP with no prior hysterectomy)	12	9	G2					No	A1CK	50	negative	WITH TUMOR		0	NO
TCGA-AP-A1E3-01A				Partial Response	45	0	0	104.85.0	Nationwide Children's Hospital	TCGA-AP-A1E3-F13655	11D4B8BB-23CF-49ED-821A-E58498739171	TCGA-AP-A1E3	Never Used	Stage IIIC1	NO	22	23		0		NO	1D4A8F36-519E-405B-8F0C-2DEF06725A5D	Scheduled Follow-up Submission	No	No, I have never taken menopausal hormone therapy.	YES	YES		Dilation and curettage procedure		Pre (<6 months since LMP AND no prior bilateral ovariectomy AND not on estrogen replacement)	12	9	G3				NO	No	A1E3	77	negative	WITH TUMOR	0	1	YES	0	Partial Remission/Response	Never Used
TCGA-D1-A1NU-01A				Complete Response	74	0	0	121.83.0	Nationwide Children's Hospital	TCGA-D1-A1NU-F21638	D620AD97-427C-4CDF-BFDE-7E4E246A6446	TCGA-D1-A1NU		Stage IA	NO	22	16		0		NO	C22A09C1-4BBC-43FC-B599-B81D0AC1651A	Scheduled Follow-up Submission	No	No, I have never taken menopausal hormone therapy.	YES	YES		Dilation and curettage procedure		Post (prior bilateral ovariectomy OR >12 mo since LMP with no prior hysterectomy)	12	2	G3				NO	No	A1NU	16	negative	TUMOR FREE	0	0	YES	2	Complete Remission/Response	Never Used
TCGA-D1-A169-01A	YES	NO	YES	Stable Disease	63	0	0	94.82.0	Nationwide Children's Hospital	TCGA-D1-A169-F18503	FC03FCC6-C924-417C-A0B9-13E94813215D	TCGA-D1-A169		Stage IV	NO	22	18	519	0	519	NO	16848B55-0105-42EE-9658-233DF53BA4A3	Scheduled Follow-up Submission	No	Yes, I have taken menopausal hormone therapy in the past, but no longer do.	NO	YES		Dilation and curettage procedure		Post (prior bilateral ovariectomy OR >12 mo since LMP with no prior hysterectomy)	12	11	G2	Other, specify	Metastatic	Bladder nodule	YES	No	A169	45	positive	WITH TUMOR	0	0	YES	0	Complete Remission/Response	Never Used
TCGA-BG-A2AD-01A				Complete Response	63		0	143.82.0	Nationwide Children's Hospital	TCGA-BG-A2AD-F49552	30ED5651-6B78-43E6-BA48-46BD752B8A0B	TCGA-BG-A2AD		Stage IIIB		22	3		0			2F346E78-FFA1-4B44-B055-D2A3ADD05F21		No			YES		Dilation and curettage procedure	NO	Post (prior bilateral ovariectomy OR >12 mo since LMP with no prior hysterectomy)	12	10	G3					No	A2AD		positive	TUMOR FREE		0	YES		Complete Remission/Response
TCGA-BG-A2AD-11A				Complete Response	63		0	143.82.0	Nationwide Children's Hospital	TCGA-BG-A2AD-F49552	30ED5651-6B78-43E6-BA48-46BD752B8A0B	TCGA-BG-A2AD		Stage IIIB		22	3		0			2F346E78-FFA1-4B44-B055-D2A3ADD05F21		No			YES		Dilation and curettage procedure	NO	Post (prior bilateral ovariectomy OR >12 mo since LMP with no prior hysterectomy)	12	10	G3					No	A2AD		positive	TUMOR FREE		0	YES		Complete Remission/Response
TCGA-BG-A0VX-01A				Complete Response	58			92.87.0	Nationwide Children's Hospital	TCGA-BG-A0VX-F34087	E11DD91E-F74A-4DB1-A44B-5B471A7CBE82	TCGA-BG-A0VX		Stage IB	NO	22	30		0		NO	2C6F43B6-C08F-462C-9A3F-6E95548A4FDF		No		NO	YES		Excisional Biopsy	NO	Post (prior bilateral ovariectomy OR >12 mo since LMP with no prior hysterectomy)	12	7	G1					No	A0VX	15		TUMOR FREE			NO		Complete Remission/Response
TCGA-BG-A18A-01A				Complete Response	74		0	94.82.0	Nationwide Children's Hospital	TCGA-BG-A18A-F28647	A0859925-EB52-4491-919C-643A4CF9571A	TCGA-BG-A18A	Former User	Stage IA	NO	22	22		0		NO	108E0574-92C5-48EC-8D5B-AAC97FC09A87	Scheduled Follow-up Submission	No	No, I have never taken menopausal hormone therapy.	YES	YES		Dilation and curettage procedure		Post (prior bilateral ovariectomy OR >12 mo since LMP with no prior hysterectomy)	12	2	G1				NO	No	A18A	50	negative	TUMOR FREE		0	NO	2	Complete Remission/Response	Never Used
TCGA-EY-A210-01A				Complete Response	82		7	137.81.0	Nationwide Children's Hospital	TCGA-EY-A210-F21703	740B88E8-7679-4895-9D47-374A9537FB46	TCGA-EY-A210	Never Used	Stage IIIC2	NO	22	17		0		NO	EC48EE33-208F-4CCC-96CF-1615C803A7A3	Scheduled Follow-up Submission	No	No, I have never taken menopausal hormone therapy.	NO	YES		Office Endometrial Biopsy		Post (prior bilateral ovariectomy OR >12 mo since LMP with no prior hysterectomy)	12	2	G3				NO	No	A210	38	positive	TUMOR FREE		6	NO	4+	Complete Remission/Response	Never Used
TCGA-BG-A0M4-01A				Complete Response	60	0	0	73.85.0	Nationwide Children's Hospital	TCGA-BG-A0M4-F71768	4FF99487-DE45-479A-9938-FF79D2CCEB37	TCGA-BG-A0M4		Stage IA		22	30		0			1A4B23DF-36D1-4B81-A63B-EFFCCA2703FC		No			YES		Dilation and curettage procedure	NO	Post (prior bilateral ovariectomy OR >12 mo since LMP with no prior hysterectomy)	12	3	G3					No	A0M4	5	negative	TUMOR FREE	0	0	YES
TCGA-AX-A2HC-01A	YES	YES	NO	Progressive Disease	53			156.80.0	Nationwide Children's Hospital	TCGA-AX-A2HC-F31735	91E6730C-2A9C-4364-B3A7-89382808846B	TCGA-AX-A2HC		Stage IIIC	NO	22	8		0	756		39A6276A-6794-4B23-B089-86198B1573C6	Scheduled Follow-up Submission	No		YES	YES		Office Endometrial Biopsy			12	5	G3	Other, specify	Metastatic	Abdomen	YES	No	A2HC		negative	WITH TUMOR			YES	2	Complete Remission/Response
TCGA-AX-A2HC-11A	YES	YES	NO	Progressive Disease	53			156.80.0	Nationwide Children's Hospital	TCGA-AX-A2HC-F31735	91E6730C-2A9C-4364-B3A7-89382808846B	TCGA-AX-A2HC		Stage IIIC	NO	22	8		0	756		39A6276A-6794-4B23-B089-86198B1573C6	Scheduled Follow-up Submission	No		YES	YES		Office Endometrial Biopsy			12	5	G3	Other, specify	Metastatic	Abdomen	YES	No	A2HC		negative	WITH TUMOR			YES	2	Complete Remission/Response
TCGA-AX-A1CR-01A					70			104.85.0	Nationwide Children's Hospital	TCGA-AX-A1CR-F65236	2463B22C-C30D-42DB-91F5-8A454BAC0582	TCGA-AX-A1CR		Stage IIB		22	19		0			F36BA0CB-D881-4931-9E18-A89ACA0A7F6B		No			YES		Dilation and curettage procedure	NO	Post (prior bilateral ovariectomy OR >12 mo since LMP with no prior hysterectomy)	12	9	G3					Yes	A1CR	50	negative				YES
TCGA-B5-A0JT-01A				Complete Response	63			92.87.0	Nationwide Children's Hospital	TCGA-B5-A0JT-F13514	75859A37-AE29-4126-9352-B9F972AFC79B	TCGA-B5-A0JT	Former User	Stage IIIA	NO	22	29		0		YES	DEB60E8B-67CD-4B35-817F-AEC72FF5524E	Scheduled Follow-up Submission	No	No, I have never taken menopausal hormone therapy.	YES	YES		Office Endometrial Biopsy		Post (prior bilateral ovariectomy OR >12 mo since LMP with no prior hysterectomy)	12	6	G1				NO	No	A0JT	12	positive	TUMOR FREE			YES	0	Complete Remission/Response
TCGA-AX-A063-01A					63		0	49.86.0	Nationwide Children's Hospital	TCGA-AX-A063-F65210	B768BBCF-E00A-4724-AF67-9AB1B457168E	TCGA-AX-A063		Stage IB		22	19		0			72741F70-C983-422D-AF3B-57CE82566AF0		No			YES		Office Endometrial Biopsy	YES	Post (prior bilateral ovariectomy OR >12 mo since LMP with no prior hysterectomy)	12	9	G2					No	A063	50	negative			0	NO
TCGA-D1-A17B-01A				Complete Response	69			94.82.0	Nationwide Children's Hospital	TCGA-D1-A17B-F20251	6F7A24AB-EDE0-4B55-A4A0-EE2CD9D4FA7B	TCGA-D1-A17B		Stage IB	NO	22	9		0		NO	417BFE75-E1C0-4CB9-AE27-E8CB89A77657	Scheduled Follow-up Submission	No	No, I have never taken menopausal hormone therapy.	YES	YES		Office Endometrial Biopsy		Post (prior bilateral ovariectomy OR >12 mo since LMP with no prior hysterectomy)	12	1	G2				NO	No	A17B	8	negative	TUMOR FREE		0	NO	3	Complete Remission/Response	Never Used
TCGA-AJ-A3BG-01A				Partial Response	65	0	0	186.74.0	Nationwide Children's Hospital	TCGA-AJ-A3BG-F43755	54422ED4-8DA9-43FA-A271-E8E88E2A07E5	TCGA-AJ-A3BG		Stage IA	NO	22	3		0		NO	3FE1C403-F50D-4F79-9592-1B5BF76036A8		No		NO	YES		Office Endometrial Biopsy	NO	Post (prior bilateral ovariectomy OR >12 mo since LMP with no prior hysterectomy)	12	6	G3					Yes	A3BG	33	negative	WITH TUMOR	0	0	YES		Complete Remission/Response	Never Used
TCGA-B5-A11H-01A				Complete Response	67			92.87.0	Nationwide Children's Hospital	TCGA-B5-A11H-F17659	2DB96620-D2EB-4530-8E4B-2923AA6D09C2	TCGA-B5-A11H		Stage IIIA	NO	22	20		0		YES	92F7E259-A029-4669-9E8C-273F25826B37	Scheduled Follow-up Submission	No		YES	YES		Dilation and curettage procedure		Post (prior bilateral ovariectomy OR >12 mo since LMP with no prior hysterectomy)	12	10	G2				NO	No	A11H	0	positive	TUMOR FREE			YES		Complete Remission/Response
TCGA-BG-A0MG-01A				Complete Response	73	0	0	73.85.0	Nationwide Children's Hospital	TCGA-BG-A0MG-F19272	F0501075-109C-4D7D-A3ED-9E4233626110	TCGA-BG-A0MG	Never Used	Stage IA	NO	22	6		0		NO	D25084A3-9755-44C0-BAAF-DEEF3AF62FF1	Scheduled Follow-up Submission	No	No, I have never taken menopausal hormone therapy.	NO	YES		Dilation and curettage procedure		Post (prior bilateral ovariectomy OR >12 mo since LMP with no prior hysterectomy)	12	12	G1				NO	No	A0MG	36	negative	TUMOR FREE	0	0	NO	4+	Complete Remission/Response	Never Used
TCGA-AX-A2H4-01A	NO	NO		Progressive Disease	66			178.78.0	Nationwide Children's Hospital	TCGA-AX-A2H4-F31597	6766E5E3-3C2B-4CB8-8F42-6B62D5162DEF	TCGA-AX-A2H4		Stage IIIA	NO	22	7		0	520	YES	25FBC9A6-BBCD-46BF-8453-1C186F9CEF3D	Scheduled Follow-up Submission	No		YES	YES		Office Endometrial Biopsy		Post (prior bilateral ovariectomy OR >12 mo since LMP with no prior hysterectomy)	12	5	G3	Other, specify	Locoregional Disease	Vaginal cuff, iliac	YES	No	A2H4		negative	WITH TUMOR			NO		Complete Remission/Response
TCGA-AX-A2H4-11A	NO	NO		Progressive Disease	66			178.78.0	Nationwide Children's Hospital	TCGA-AX-A2H4-F31597	6766E5E3-3C2B-4CB8-8F42-6B62D5162DEF	TCGA-AX-A2H4		Stage IIIA	NO	22	7		0	520	YES	25FBC9A6-BBCD-46BF-8453-1C186F9CEF3D	Scheduled Follow-up Submission	No		YES	YES		Office Endometrial Biopsy		Post (prior bilateral ovariectomy OR >12 mo since LMP with no prior hysterectomy)	12	5	G3	Other, specify	Locoregional Disease	Vaginal cuff, iliac	YES	No	A2H4		negative	WITH TUMOR			NO		Complete Remission/Response
TCGA-DI-A1NO-01A				Progressive Disease	68	0	0	137.81.0	Nationwide Children's Hospital	TCGA-DI-A1NO-F20801	8A7777DB-6F54-4869-8664-DF27CFE2AEA1	TCGA-DI-A1NO	Never Used	Stage IIIA	NO	22	23		0		YES	44954FE0-FAC5-4159-97B6-134B5619BA66	Scheduled Follow-up Submission	No	No, I have never taken menopausal hormone therapy.	YES	YES		Dilation and curettage procedure		Post (prior bilateral ovariectomy OR >12 mo since LMP with no prior hysterectomy)	12	1	G3				NO	No	A1NO	1.03		WITH TUMOR	0	0	NO	1	Complete Remission/Response	Never Used
TCGA-DI-A1NO-11A				Progressive Disease	68	0	0	137.81.0	Nationwide Children's Hospital	TCGA-DI-A1NO-F20801	8A7777DB-6F54-4869-8664-DF27CFE2AEA1	TCGA-DI-A1NO	Never Used	Stage IIIA	NO	22	23		0		YES	44954FE0-FAC5-4159-97B6-134B5619BA66	Scheduled Follow-up Submission	No	No, I have never taken menopausal hormone therapy.	YES	YES		Dilation and curettage procedure		Post (prior bilateral ovariectomy OR >12 mo since LMP with no prior hysterectomy)	12	1	G3				NO	No	A1NO	1.03		WITH TUMOR	0	0	NO	1	Complete Remission/Response	Never Used
TCGA-AJ-A3BK-01A				Complete Response	68			186.74.0	Nationwide Children's Hospital	TCGA-AJ-A3BK-F46662	BA2E84B8-71FA-4E8D-8869-E65CB31065CD	TCGA-AJ-A3BK		Stage IC	NO	22	13		0		NO	56D661E9-B709-4B3F-B876-01524C0D9FCF		No	No, I have never taken menopausal hormone therapy.	YES	YES		Office Endometrial Biopsy	NO	Post (prior bilateral ovariectomy OR >12 mo since LMP with no prior hysterectomy)	12	8	G3					No	A3BK	66	negative	TUMOR FREE		0	NO	2	Complete Remission/Response	Never Used
TCGA-A5-A0G9-01A				Complete Response	79	0	0	59.83.0	Nationwide Children's Hospital	TCGA-A5-A0G9-F17142	6BAB507C-8DFB-4785-99F7-A595317FD0E3	TCGA-A5-A0G9	Never Used	Stage IB	NO	22	3		0		NO	C6650D3C-6CA1-477F-9803-73C6EA30ABC9	Scheduled Follow-up Submission	No	No, I have never taken menopausal hormone therapy.	NO	YES		Office Endometrial Biopsy		Post (prior bilateral ovariectomy OR >12 mo since LMP with no prior hysterectomy)	12	10	G3				NO	No	A0G9	70	negative	TUMOR FREE	0	0	NO	0	Complete Remission/Response	Never Used
TCGA-AJ-A2QM-01A				Complete Response	67	0	0	178.78.0	Nationwide Children's Hospital	TCGA-AJ-A2QM-F60105	15913BAD-2D76-460D-841E-3AE824DC3B90	TCGA-AJ-A2QM		Stage II	NO	22	29		0		NO	E9F647A0-1DDF-459B-939B-CF5ED487EF19		No		YES	YES		Office Endometrial Biopsy	NO	Post (prior bilateral ovariectomy OR >12 mo since LMP with no prior hysterectomy)	12	5	G3					Yes	A2QM		negative	TUMOR FREE	0	0	YES		Complete Remission/Response	Never Used
TCGA-D1-A17Q-01A				Complete Response	54			94.82.0	Nationwide Children's Hospital	TCGA-D1-A17Q-F20277	F5A047DC-9EFC-4CBB-9FAC-F6FC4CB59DA3	TCGA-D1-A17Q		Stage IA	NO	22	9		0		NO	5654EFA4-26AD-45CC-9DCC-0BFC44AB8F4F	Scheduled Follow-up Submission	No	No, I have never taken menopausal hormone therapy.	NO	YES		Office Endometrial Biopsy		Peri (6-12 months since last menstrual period)	12	1	G2				NO	No	A17Q	12	negative	TUMOR FREE		0	NO	2	Complete Remission/Response	Never Used
TCGA-B5-A3FH-01A				Complete Response	74			186.74.0	Nationwide Children's Hospital	TCGA-B5-A3FH-F37053	96D9BC7C-415A-42FB-A1A9-1D11F33D33CC	TCGA-B5-A3FH		Stage IA		22	21		0			D9BC4BB0-8E6A-49DB-8733-4EB2D304B2A3		No	No, I have never taken menopausal hormone therapy.	YES	YES		Office Endometrial Biopsy	NO	Post (prior bilateral ovariectomy OR >12 mo since LMP with no prior hysterectomy)	12	11	G3					No	A3FH	6	negative	TUMOR FREE			NO	3	Complete Remission/Response
TCGA-2E-A9G8-01A				Partial Response	59	0	0	421.41.0	Nationwide Children's Hospital	TCGA-2E-A9G8-F66642	016726CE-E55C-4B6C-BB00-D44C75C8205D	TCGA-2E-A9G8	Never Used	Stage III	NO	22	21		0		NO	610EE675-B949-42EC-B1D8-B678C356FE9D		No	No, I have never taken menopausal hormone therapy.	NO	YES		Office Endometrial Biopsy	NO	Post (prior bilateral ovariectomy OR >12 mo since LMP with no prior hysterectomy)	12	10	G2					Yes	A9G8	280		TUMOR FREE	0	0	YES	2	Progressive Disease	Never Used
TCGA-AX-A2H8-01A				Complete Response	64			156.80.0	Nationwide Children's Hospital	TCGA-AX-A2H8-F31709	E5083E6B-C604-45A9-A422-11D88BEEB5FB	TCGA-AX-A2H8		Stage IB	NO	22	8		0			F222581A-2BDB-49B4-BEF6-046F9E1F1AF5	Scheduled Follow-up Submission	No		YES	YES		Office Endometrial Biopsy		Post (prior bilateral ovariectomy OR >12 mo since LMP with no prior hysterectomy)	12	5	G3				NO	Yes	A2H8		negative	TUMOR FREE			NO	3	Complete Remission/Response
TCGA-AX-A2H8-11A				Complete Response	64			156.80.0	Nationwide Children's Hospital	TCGA-AX-A2H8-F31709	E5083E6B-C604-45A9-A422-11D88BEEB5FB	TCGA-AX-A2H8		Stage IB	NO	22	8		0			F222581A-2BDB-49B4-BEF6-046F9E1F1AF5	Scheduled Follow-up Submission	No		YES	YES		Office Endometrial Biopsy		Post (prior bilateral ovariectomy OR >12 mo since LMP with no prior hysterectomy)	12	5	G3				NO	Yes	A2H8		negative	TUMOR FREE			NO	3	Complete Remission/Response
TCGA-BK-A6W3-01A				Complete Response	34			354.48.0	Nationwide Children's Hospital	TCGA-BK-A6W3-F57503	9A14BE2B-FB06-4792-906F-665C8153E724	TCGA-BK-A6W3		Stage II	NO	22	12		0		NO	CA5C5B57-6021-4B97-B690-181DAA952BC5		No	No, I have never taken menopausal hormone therapy.	NO	YES		Office Endometrial Biopsy	NO	Pre (<6 months since LMP AND no prior bilateral ovariectomy AND not on estrogen replacement)	12	3	G2					No	A6W3		negative	TUMOR FREE			NO	3	Complete Remission/Response	Never Used
TCGA-B5-A11P-01B				Complete Response	87			121.83.0	Nationwide Children's Hospital	TCGA-B5-A11P-F37003	D488D35E-2E32-49EC-9357-8F6876C64A46	TCGA-B5-A11P	Never Used	Stage IB	NO	22	21		0		NO	F8FAF382-16F8-46B0-AF77-B66C870BE514		No		YES	YES		Office Endometrial Biopsy	NO	Post (prior bilateral ovariectomy OR >12 mo since LMP with no prior hysterectomy)	12	11	G3					No	A11P	20		TUMOR FREE			NO	4+		Never Used
TCGA-B5-A3S1-01A				Complete Response	71			228.63.0	Nationwide Children's Hospital	TCGA-B5-A3S1-F59469	DCAC3E81-1A53-47A5-A7B2-6D270F4554FD	TCGA-B5-A3S1	Former User	Stage IIIC1	NO	22	13		0		NO	823E3F89-F10F-44BF-9FA0-B6040B5A9B83		No	Yes, I have taken menopausal hormone therapy in the past, but no longer do.	NO	YES		Office Endometrial Biopsy	NO	Post (prior bilateral ovariectomy OR >12 mo since LMP with no prior hysterectomy)	12	5	G3					No	A3S1	87.6	negative				YES	1	Complete Remission/Response	Never Used
TCGA-AP-A1DO-01A				Complete Response	62	0	0	104.85.0	Nationwide Children's Hospital	TCGA-AP-A1DO-F13624	AC6B54FB-C06B-4254-AE6B-75970CCBB75F	TCGA-AP-A1DO	Never Used	Stage IA	NO	22	23		0		NO	3C196710-8C80-4999-A788-4022196F7931	Scheduled Follow-up Submission	No	No, I have never taken menopausal hormone therapy.	NO	YES		Office Endometrial Biopsy		Post (prior bilateral ovariectomy OR >12 mo since LMP with no prior hysterectomy)	12	9	G2				NO	No	A1DO	24	negative	TUMOR FREE	0	0	NO	0	Complete Remission/Response	Never Used
TCGA-B5-A11X-01A	YES		NO	Complete Response	66			81.83.0	Nationwide Children's Hospital	TCGA-B5-A11X-F17790	E96A1B8D-C9BC-421A-82A6-D4784157F716	TCGA-B5-A11X		Stage IIIC2	NO	22	25		0	397		26C367E3-2B0E-4AF0-A4EA-7DF56BD21FB9	Scheduled Follow-up Submission	No	Yes, I have taken menopausal hormone therapy in the past, but no longer do.	YES	YES		Dilation and curettage procedure		Post (prior bilateral ovariectomy OR >12 mo since LMP with no prior hysterectomy)	12	10	G3	Other, specify	Metastatic	lymph nodes	YES	No	A11X	100	negative	TUMOR FREE			YES	2
TCGA-D1-A0ZZ-01A				Complete Response	80	0	0	81.83.0	Nationwide Children's Hospital	TCGA-D1-A0ZZ-F17753	6374B70F-A4CB-4C9A-AE39-BC77C598AF77	TCGA-D1-A0ZZ		Stage IB	NO	22	24		0		NO	D2294072-411E-4F16-AF91-A10FB1472EC2	Scheduled Follow-up Submission	No		NO	YES		Dilation and curettage procedure		Post (prior bilateral ovariectomy OR >12 mo since LMP with no prior hysterectomy)	12	10	G3				NO	No	A0ZZ	11	negative	TUMOR FREE	0	0	YES	4+	Complete Remission/Response	Never Used
TCGA-AX-A3GI-01A					66			201.70.0	Nationwide Children's Hospital	TCGA-AX-A3GI-F58292	AD3A9BE4-1949-4C84-9965-6CAEDA1FBAD1	TCGA-AX-A3GI		Stage IIIC		22	3		0			811C3F34-7DE2-4CA9-B2A1-7A8A42089847		No			YES	Exploratory Laparotomy, TAH, BSO, bilateral pelvic and periaortic LND.	Other method, specify:	YES		12	4	G3					No	A3GI
TCGA-BK-A13C-01A				Complete Response	47	0	0	92.87.0	Nationwide Children's Hospital	TCGA-BK-A13C-F40813	409A6F8F-B26A-4594-8719-AFCF0AEF7181	TCGA-BK-A13C		Stage IB	NO	22	1		0		NO	56CA9272-32BF-4EC2-AEF0-6DF96BF3F936		No	No, I have never taken menopausal hormone therapy.	YES	YES		Dilation and curettage procedure	NO	Peri (6-12 months since last menstrual period)	12	3	G2					No	A13C	17	negative	TUMOR FREE	0	0	NO	0	Complete Remission/Response	Never Used
TCGA-BK-A13C-11A				Complete Response	47	0	0	92.87.0	Nationwide Children's Hospital	TCGA-BK-A13C-F40813	409A6F8F-B26A-4594-8719-AFCF0AEF7181	TCGA-BK-A13C		Stage IB	NO	22	1		0		NO	56CA9272-32BF-4EC2-AEF0-6DF96BF3F936		No	No, I have never taken menopausal hormone therapy.	YES	YES		Dilation and curettage procedure	NO	Peri (6-12 months since last menstrual period)	12	3	G2					No	A13C	17	negative	TUMOR FREE	0	0	NO	0	Complete Remission/Response	Never Used
TCGA-A5-A0GI-01A				Complete Response	63	0	0	59.83.0	Nationwide Children's Hospital	TCGA-A5-A0GI-F53353	1246DF02-DF4E-4DD0-BB23-7889E7EFD056	TCGA-A5-A0GI	Never Used	Stage IA	NO	22	11		0		NO	5D8074CC-7AA6-4AED-8A86-4C9BA636EF6A		No	Yes, I have taken menopausal hormone therapy in the past, but no longer do.	NO	YES		Office Endometrial Biopsy	NO	Post (prior bilateral ovariectomy OR >12 mo since LMP with no prior hysterectomy)	12	12	G2					Yes	A0GI	19		TUMOR FREE	0	0	NO	2	Complete Remission/Response	Never Used
TCGA-B5-A1MV-01A				Complete Response	84			121.83.0	Nationwide Children's Hospital	TCGA-B5-A1MV-F72234	BBED1082-A2A5-4C2E-AB61-424397467BF7	TCGA-B5-A1MV	Former User	Stage IA	NO	22	29		0			DED52356-3CD1-471C-AD80-8ED9386CDB6B		No	No, I have never taken menopausal hormone therapy.	YES	YES		Dilation and curettage procedure	NO	Post (prior bilateral ovariectomy OR >12 mo since LMP with no prior hysterectomy)	12	4	G2					No	A1MV	47	negative	TUMOR FREE			NO	2	Complete Remission/Response
TCGA-AX-A2HH-01A				Partial Response	60			156.80.0	Nationwide Children's Hospital	TCGA-AX-A2HH-F31851	B8D3CF05-770C-441C-8595-C00B2B197E13	TCGA-AX-A2HH		Stage IA	NO	22	9		0			BA52D566-376D-4256-BAA2-1507EE63ADC3	Scheduled Follow-up Submission	No		NO	YES		Office Endometrial Biopsy			12	5	G3				NO	No	A2HH		negative	WITH TUMOR			NO		Partial Remission/Response
TCGA-FI-A2D6-01A					74			156.80.0	Nationwide Children's Hospital	TCGA-FI-A2D6-F71667	AA0C46B6-A861-44BA-863D-3FB73DDC0E70	TCGA-FI-A2D6		Stage IB		22	27		0			4A8BE521-7E42-4BD4-8BE3-D2F0FD0F3306		No			YES		Dilation and curettage procedure	NO	Post (prior bilateral ovariectomy OR >12 mo since LMP with no prior hysterectomy)	12	3	G3					No	A2D6	74	negative				NO
TCGA-AX-A2HG-01A				Complete Response	56			156.80.0	Nationwide Children's Hospital	TCGA-AX-A2HG-F62992	3E049A1A-104B-4145-BCCB-36CB39A39DF6	TCGA-AX-A2HG		Stage IC		22	29		0			DBC08BAE-7E59-4991-847B-F1D2540F1370		No			YES		Office Endometrial Biopsy	NO	Post (prior bilateral ovariectomy OR >12 mo since LMP with no prior hysterectomy)	12	7	G3					No	A2HG	67		TUMOR FREE			NO
TCGA-BG-A0MC-01A				Complete Response	74			59.83.0	Nationwide Children's Hospital	TCGA-BG-A0MC-F19280	42382E50-2066-4FD9-BCD3-70C666D7A19C	TCGA-BG-A0MC	Never Used	Stage IA		22	7		0		YES	F333CB78-7108-4C21-B433-62A2CED1D48A	Scheduled Follow-up Submission	No	No, I have never taken menopausal hormone therapy.	YES	YES		Tumor resection		Post (prior bilateral ovariectomy OR >12 mo since LMP with no prior hysterectomy)	12	12	G1				NO	No	A0MC	0	negative	TUMOR FREE			NO		Complete Remission/Response	Never Used
TCGA-B5-A0JX-01A				Complete Response	62			125.76.0	Nationwide Children's Hospital	TCGA-B5-A0JX-F72217	95273968-B76C-4CDA-B5E0-E6620712E2D0	TCGA-B5-A0JX	Never Used	Stage IB		22	29		0			17BFE9A7-0331-470C-913D-B7D09C4666CE		No	No, I have never taken menopausal hormone therapy.	YES	YES		Office Endometrial Biopsy	NO	Post (prior bilateral ovariectomy OR >12 mo since LMP with no prior hysterectomy)	12	4	G3					No	A0JX	23	negative	TUMOR FREE			NO	1	Complete Remission/Response
TCGA-EO-A3AZ-01A				Complete Response	80			186.74.0	Nationwide Children's Hospital	TCGA-EO-A3AZ-F38251	99B27495-4541-43B4-9F08-B6214B1049A6	TCGA-EO-A3AZ	Never Used	Stage IB	NO	22	5		0		NO	9ACA475B-4808-4DC9-A73F-0A2057682301		No	No, I have never taken menopausal hormone therapy.	YES	YES		Dilation and curettage procedure	NO	Post (prior bilateral ovariectomy OR >12 mo since LMP with no prior hysterectomy)	12	2	G3					No	A3AZ	51	negative	TUMOR FREE			NO	2	Complete Remission/Response	Never Used
TCGA-QS-A744-01A					86			354.48.0	Nationwide Children's Hospital	TCGA-QS-A744-F64971	B57A982D-4B8B-421C-96BA-2B1E76632435	TCGA-QS-A744		Stage IIIB	NO	22	16		0		NO	DFA6A1E8-EEB0-4B59-B242-AF607B6BDB42		No		YES	YES		Office Endometrial Biopsy	NO	Post (prior bilateral ovariectomy OR >12 mo since LMP with no prior hysterectomy)	12	9	G2					No	A744	86					YES	4+		Never Used
TCGA-AX-A3FW-01A					66			228.63.0	Nationwide Children's Hospital	TCGA-AX-A3FW-F58282	6B882E61-1C9A-48EA-A826-3B1160EFCA46	TCGA-AX-A3FW		Stage IB		22	3		0			D1D5CCB9-7F2C-417B-B952-7157374477CF		No			YES	Robotic hysterectomy with Lymph Node Dissection	Other method, specify:	YES	Post (prior bilateral ovariectomy OR >12 mo since LMP with no prior hysterectomy)	12	4	G3					No	A3FW	27
TCGA-D1-A1NW-01A				Complete Response	72	0	2	125.76.0	Nationwide Children's Hospital	TCGA-D1-A1NW-F21642	BE8A5DA3-EAFF-461F-880D-6ADB3F84B95C	TCGA-D1-A1NW		Stage IVB	NO	22	12		0		NO	2EA9FEEB-14BA-48D2-8BE2-B39301156D00	Scheduled Follow-up Submission	No	No, I have never taken menopausal hormone therapy.	NO	YES		Dilation and curettage procedure		Post (prior bilateral ovariectomy OR >12 mo since LMP with no prior hysterectomy)	12	2	G3				NO	No	A1NW	0	positive	TUMOR FREE	0	0	NO	4+	Complete Remission/Response	Never Used
TCGA-BG-A18C-01A				Complete Response	72		0	94.82.0	Nationwide Children's Hospital	TCGA-BG-A18C-F28650	8CAECF65-A756-4BB8-8000-3ACB94105F4E	TCGA-BG-A18C	Never Used	Stage IA	NO	22	22		0		YES	A4BD00C9-64CB-4D73-8694-D7D159CF497E	Scheduled Follow-up Submission	No	No, I have never taken menopausal hormone therapy.	YES	YES		Dilation and curettage procedure			12	2	G2				NO	No	A18C	13		TUMOR FREE		0	NO	2	Complete Remission/Response	Never Used
TCGA-BS-A0U7-01A					63	0	0	73.85.0	Nationwide Children's Hospital	TCGA-BS-A0U7-F16698	C5886896-2D0C-4F81-847F-DDDE97E17D08	TCGA-BS-A0U7		Stage IC	NO	22	25		0		NO	CB9748EC-0C10-4433-A285-DDADFE6DF41F	Scheduled Follow-up Submission	No	Yes, I have taken menopausal hormone therapy in the past, but no longer do.	NO	YES		Office Endometrial Biopsy		Post (prior bilateral ovariectomy OR >12 mo since LMP with no prior hysterectomy)	12	3	G2				NO	No	A0U7	51		TUMOR FREE	0	0	NO	0	Complete Remission/Response	Never Used
TCGA-BS-A0U5-01A					76	0	0	75.82.0	Nationwide Children's Hospital	TCGA-BS-A0U5-F16697	9FD12112-A5A5-46B3-AF1A-5D02B00B3D89	TCGA-BS-A0U5		Stage IA	NO	22	25		0		NO	C33A781E-4CBD-4124-9015-F835CE72C8BF	Scheduled Follow-up Submission	No	Yes, I am currently taking menopausal hormone therapy.	NO	YES		Dilation and curettage procedure		Post (prior bilateral ovariectomy OR >12 mo since LMP with no prior hysterectomy)	12	3	G1				NO	No	A0U5	0		TUMOR FREE	0	0	NO		Complete Remission/Response	Never Used
TCGA-A5-A0GP-01A				Complete Response	58	0	0	59.83.0	Nationwide Children's Hospital	TCGA-A5-A0GP-F17152	4CE153EC-9BD9-439A-B494-7313462C5661	TCGA-A5-A0GP	Never Used	Stage IA	NO	22	3		0		NO	4415E562-9CAE-45E4-9066-D9D94DFA5837	Scheduled Follow-up Submission	No	No, I have never taken menopausal hormone therapy.	NO	YES		Office Endometrial Biopsy		Post (prior bilateral ovariectomy OR >12 mo since LMP with no prior hysterectomy)	12	10	G1				NO	No	A0GP			TUMOR FREE	0	0	NO	2	Complete Remission/Response	Never Used
TCGA-A5-A7WK-01A				Progressive Disease	71	0	0	354.48.0	Nationwide Children's Hospital	TCGA-A5-A7WK-F63886	60686FB4-6850-4C0D-9F48-1FE2E14E8666	TCGA-A5-A7WK	Never Used	Stage IA	NO	22	20		0		YES	0EFD6A7C-A88A-4180-ABF6-D609F24E598D		No	No, I have never taken menopausal hormone therapy.	NO	YES		Office Endometrial Biopsy	NO	Post (prior bilateral ovariectomy OR >12 mo since LMP with no prior hysterectomy)	12	8	G3					No	A7WK	49	negative	WITH TUMOR	0	0	YES	4+	Complete Remission/Response	Never Used
TCGA-BS-A0TD-01A					65			73.85.0	Nationwide Children's Hospital	TCGA-BS-A0TD-F4393	15E23316-E206-4B9E-844E-FA9B56CEA9FF	TCGA-BS-A0TD	Former User	Stage IB	NO	22	19		0		YES	9148B3B7-9A19-4FA9-BDDD-3C676D5348AE		No	No, I have never taken menopausal hormone therapy.	YES	YES		Tumor resection		Post (prior bilateral ovariectomy OR >12 mo since LMP with no prior hysterectomy)	12	11	G1					No	A0TD	3	negative	TUMOR FREE	0	0	NO	2	Complete Remission/Response	Never Used
TCGA-A5-A0R9-01A				Complete Response	51	0	0	73.85.0	Nationwide Children's Hospital	TCGA-A5-A0R9-F17161	1F4E23B1-50E9-446F-AF93-CEB2C6E48D63	TCGA-A5-A0R9	Never Used	Stage IA	NO	22	3		0		NO	D0207CDD-301A-4D2B-8D9E-CFFA486FBBA9	Scheduled Follow-up Submission	No	No, I have never taken menopausal hormone therapy.	NO	YES		Office Endometrial Biopsy		Post (prior bilateral ovariectomy OR >12 mo since LMP with no prior hysterectomy)	12	10	G2				NO	No	A0R9	49		TUMOR FREE	0	0	NO	1	Complete Remission/Response	Never Used
TCGA-EY-A1GL-01A				Complete Response	51		0	110.75.0	Nationwide Children's Hospital	TCGA-EY-A1GL-F70250	B9B0DD46-8DD9-41DA-B3E8-6CC4837CD35A	TCGA-EY-A1GL		Stage II		22	2		0			D4689F64-E01D-4C07-B692-183A300395A7		No			YES		Office Endometrial Biopsy	NO	Post (prior bilateral ovariectomy OR >12 mo since LMP with no prior hysterectomy)	12	2	G2					No	A1GL	83	negative	TUMOR FREE		0	NO		Complete Remission/Response
TCGA-B5-A3FA-01A				Complete Response	73			186.74.0	Nationwide Children's Hospital	TCGA-B5-A3FA-F37049	C493F1AA-008A-4465-8550-56CB308DBBB0	TCGA-B5-A3FA		Stage IC		22	21		0			063790A7-D9FD-47B6-A9E4-6FC0C9D830A0		No		YES	YES		Office Endometrial Biopsy	NO	Post (prior bilateral ovariectomy OR >12 mo since LMP with no prior hysterectomy)	12	11	G3					No	A3FA	52	negative	TUMOR FREE			NO	4+
TCGA-PG-A7D5-01A				Complete Response	62			354.48.0	Nationwide Children's Hospital	TCGA-PG-A7D5-F71179	2DFD5F43-3A9A-4AD1-9445-5E7411CA361C	TCGA-PG-A7D5	Former User	Stage IA	NO	22	20		0		YES	075708EA-0101-4AC1-BF4E-521F7A1B377C		No	No, I have never taken menopausal hormone therapy.	YES	YES		Office Endometrial Biopsy	NO	Post (prior bilateral ovariectomy OR >12 mo since LMP with no prior hysterectomy)	12	3	G3					No	A7D5	47	negative	TUMOR FREE			YES	4+	Stable Disease	Never Used
TCGA-B5-A0K3-01A	YES	NO	NO	Progressive Disease	62			59.83.0	Nationwide Children's Hospital	TCGA-B5-A0K3-F13266	3BFDA979-1209-49BE-B1DE-D4361E9B72A3	TCGA-B5-A0K3	Never Used	Stage IA	NO	22	22		0	256	YES	9DEBB218-13AE-4B7D-A305-666A3CEC72BA	Scheduled Follow-up Submission	No	No, I have never taken menopausal hormone therapy.	YES	YES		Office Endometrial Biopsy		Post (prior bilateral ovariectomy OR >12 mo since LMP with no prior hysterectomy)	12	6	G3	Other, specify	Locoregional Disease	vaginal cuff	YES	No	A0K3	10	negative	WITH TUMOR			YES	4+
TCGA-FL-A1YH-11A								143.82.0	Nationwide Children's Hospital			TCGA-FL-A1YH				1						503A7F61-CF4D-4EA5-B3A3-737ED0C6308F										7								A1YH
TCGA-FL-A1YQ-11A								156.80.0	Nationwide Children's Hospital			TCGA-FL-A1YQ				1						0967D478-6B0C-4B86-969F-C48C3BCD0E11										7								A1YQ
TCGA-FL-A1YF-11A								143.82.0	Nationwide Children's Hospital			TCGA-FL-A1YF				1						F576FB1D-DFD5-48AB-83D8-542ECC592904										7								A1YF
TCGA-FL-A1YG-11A								143.82.0	Nationwide Children's Hospital			TCGA-FL-A1YG				1						CF73047B-A9B0-4D2E-83C6-70F2C51C2785										7								A1YG
TCGA-FL-A1YU-11A								156.80.0	Nationwide Children's Hospital			TCGA-FL-A1YU				1						360A2A41-1CAA-48B5-9D15-8B518A70C5F1										7								A1YU
TCGA-FL-A3WE-11A								228.63.0	Nationwide Children's Hospital			TCGA-FL-A3WE				1						66DC8A54-F98A-4D39-9E54-24108B88C436										7								A3WE
TCGA-FL-A1YM-11A								156.80.0	Nationwide Children's Hospital			TCGA-FL-A1YM				1						FC7679A3-A4CF-4B6F-B9FD-4F5AEFFDD9C8										7								A1YM
TCGA-FL-A1YI-11A								143.82.0	Nationwide Children's Hospital			TCGA-FL-A1YI				1						DF628369-448F-4402-A800-ADF0CE6E8875										7								A1YI
TCGA-FL-A1YT-11A								156.80.0	Nationwide Children's Hospital			TCGA-FL-A1YT				1						3CBA9931-FA4E-4FC6-B565-1F2A0F69D2A0										7								A1YT
TCGA-FL-A1YN-11A								156.80.0	Nationwide Children's Hospital			TCGA-FL-A1YN				1						3E50EBF1-38B5-4A9C-85EA-AD77B9100C5B										7								A1YN
TCGA-FL-A1YV-11A								156.80.0	Nationwide Children's Hospital			TCGA-FL-A1YV				1						12EB7DBF-EAC3-4B17-875D-03805781CAAF										7								A1YV
TCGA-FL-A1YL-11A								143.82.0	Nationwide Children's Hospital			TCGA-FL-A1YL				1						4B06C579-0C3F-441D-BCD7-B845D4F22CE3										7								A1YL
[truncated: 74 more columns]
