# Supplementary material for: RNA modification regulator DDC in endometrial cancer affects the tumor microenvironment and patient prognosis
Source: Sci Rep. 2023 Oct 23;13:18057. doi: 10.1038/s41598-023-44269-2 (PMC10593861; doi:10.1038/s41598-023-44269-2)
Supplement: Supplementary file 3 — Supplementary Information 3. [file 41598_2023_44269_MOESM3_ESM.zip]

Archive with 2 entries (1 files):
- 3 DEGs/DEGs.txt
- 3 DEGs/
