# Supplementary material for: RNA modification regulator DDC in endometrial cancer affects the tumor microenvironment and patient prognosis
Source: Sci Rep. 2023 Oct 23;13:18057. doi: 10.1038/s41598-023-44269-2 (PMC10593861; doi:10.1038/s41598-023-44269-2)
Supplement: Supplementary file 3 — Supplementary Information 3. [file 41598_2023_44269_MOESM3_ESM.zip › 3 DEGs/DEGs.txt]

	baseMean	log2FoldChange	lfcSE	stat	pvalue	padj
OVGP1	3758.31100992297	-4.8848575028768	0.213904565437689	-22.8366210551957	1.98494240866543e-115	3.68028171990658e-111
TUBA3D	136.276978103164	-3.89236222245026	0.194261432462411	-20.0367215103462	2.63566440242364e-89	2.44339268426683e-85
IGF2BP2	1187.58491708053	2.89186286625249	0.144981507872781	19.9464256420208	1.60994670599759e-88	9.95000729196712e-85
SLC25A35	1707.42537689901	-2.56696053695716	0.133656383749875	-19.2056710269894	3.31808541648181e-82	1.53801554267473e-78
HMGA2	883.736486859796	2.88870602430736	0.155665509472733	18.5571359647486	7.14116341771826e-77	2.64808621855829e-73
ARHGAP29	1167.32040867362	1.89846774329664	0.103203018854896	18.3954671516528	1.42824562115239e-75	4.41351701029776e-72
L1CAM	1365.99380075167	3.59661521284622	0.202951352053054	17.7215632044966	2.85857309752702e-70	7.57154340017835e-67
ELP3	3559.80609696963	-1.50740694916271	0.085623187430684	-17.605125368441	2.25008853467969e-69	4.66382216328023e-66
SLC47A1	2401.06881717421	-2.75075760239487	0.156250612434965	-17.6047796519184	2.26386923410399e-69	4.66382216328023e-66
SCGB3A1	1289.5923137318	-3.91396506908114	0.22704803568174	-17.2384890154586	1.36559621757146e-66	2.53195194699925e-63
ANAPC4	1932.07631562315	-1.60447044443805	0.0940217169801989	-17.0648919842205	2.70889898421711e-65	4.56597236966995e-62
COL4A4	148.811407826327	2.63929740172011	0.155476329723488	16.9755576711519	1.24565360172118e-64	1.92463861912603e-61
COL4A3	68.2597843495607	2.97630360934735	0.179525934273383	16.5786833049704	9.93824872141111e-62	1.41742361187449e-58
MYH7B	665.841676124453	-3.10007676898981	0.187383456673173	-16.5440259456674	1.76801283134638e-61	2.34148042185666e-58
ADRA1B	55.1001685013378	2.74417358686506	0.167426438918206	16.3903240407908	2.24246024723435e-60	2.77183036293147e-57
RANGRF	810.409952775221	-1.48320056776747	0.0920556901903462	-16.1119922592576	2.10142814011197e-58	2.29191642034212e-55
C1ORF64	204.317893766483	-3.74445869539471	0.232358979511466	-16.11497306137	2.00251218999702e-58	2.29191642034212e-55
GCK	40.7119871692701	2.79524501211787	0.174341287427794	16.0331786770564	7.49489093133153e-58	7.72015404210099e-55
NAPSA	165.240715761277	2.84066173170955	0.177234835692118	16.0276715388174	8.18942973535737e-58	7.99159035385584e-55
SLC43A1	1365.75896875949	-2.15898041257778	0.135199559943184	-15.9688420101741	2.10660603729817e-57	1.95292912687727e-54
HIF3A	332.145026563553	2.88966415063677	0.182292886599606	15.851765828821	1.36685461105508e-56	1.20680244493202e-53
IHH	1841.21561695633	-3.39323086763011	0.219933135353368	-15.4284658479414	1.05344668590968e-53	8.8781613652052e-51
IGF2BP1	122.10876205763	3.3460031951594	0.219672265109113	15.2317963011735	2.17531695641382e-52	1.75358920386385e-49
TUBA3E	38.4820016971943	-3.48132306988297	0.228884316790408	-15.2099677195046	3.03692851123106e-52	2.31044546853035e-49
PLAG1	127.903315384252	2.21109642751443	0.145387488361608	15.2082992314647	3.11531938478285e-52	2.31044546853035e-49
DLGAP3	125.028271340522	2.55029358872713	0.16798976915434	15.1812434862272	4.70771680927608e-52	3.23280656891807e-49
SLC14A2	52.815125704388	3.03455643432251	0.199867325694349	15.1828540447035	4.59351845039541e-52	3.23280656891807e-49
UPK2	131.894387145835	2.7130467681492	0.179055387392332	15.1519974219183	7.34984260912206e-52	4.86690827913329e-49
GNB5	1211.47050132333	-1.06715049632238	0.070993818273824	-15.0315974301645	4.55878167372027e-51	2.91463348318785e-48
CYS1	399.020544271556	2.78008174289963	0.185268781897882	15.0056675194851	6.7409357191645e-51	4.16612297230097e-48
VWA5B2	502.870978465199	-2.71865899067657	0.181570862241665	-14.972991575367	1.10248322058732e-50	6.59391657835791e-48
PCSK1	80.2206592492109	3.17700582768461	0.212656112466135	14.9396402992674	1.81954730848968e-50	1.0542570827096e-47
LRCH2	77.9894702701914	2.13605333408129	0.14342309685183	14.8933706004691	3.63949375051925e-50	2.04484404934477e-47
MLPH	4327.34239495714	-1.94542980840776	0.131050638355589	-14.8448709050091	7.50992392621494e-50	4.09533822105739e-47
CORO6	104.564734728632	2.26723836493167	0.153309702944812	14.7886162544313	1.73483767286952e-49	9.19017865504967e-47
SOWAHC	368.949855434111	1.01195884330604	0.0684556511786756	14.7826925298648	1.89439030643579e-49	9.75663629767386e-47
OBP2B	383.462069258125	-4.68054928574582	0.316669962521675	-14.7805281197943	1.9562622362048e-49	9.80298868147926e-47
FXYD2	57.0601505684003	3.20395350154174	0.217027453312903	14.7628949823338	2.54133685085337e-49	1.2399717513598e-46
DLK1	43.4013210167415	4.61285639712205	0.312800968603893	14.7469377019846	3.21944947051849e-49	1.53055929827906e-46
VMAC	372.903810681141	-1.17811447684493	0.080310880876146	-14.6694254127507	1.01198373001206e-48	4.69079758453839e-46
CREB3L4	2369.02637876628	-1.26215497277413	0.0862830327374937	-14.6280784614293	1.85965422958843e-48	8.40971928556073e-46
ADAMTS16	121.876765293547	2.5909781847691	0.177652041444487	14.584567470781	3.52146740116732e-48	1.55456016869151e-45
LRRC26	177.262109773284	-3.00634873724084	0.206626254452805	-14.549693818931	5.86650331017573e-48	2.52955436916205e-45
LRRC36	79.6580508935498	-1.97790206481002	0.136393951213595	-14.5013913535842	1.18718830552125e-47	4.891479638371e-45
PMM1	1258.88263927216	-1.08308950998252	0.0747701116434923	-14.4855943929406	1.49424442177846e-47	6.02277952699878e-45
COL9A3	484.389207452645	2.70496637958918	0.188012095262207	14.3871934186827	6.22720878540598e-47	2.45656761894069e-44
SLC38A1	3932.53752032583	1.24382640703885	0.0865999084062996	14.3629067273744	8.8438662676938e-47	3.41612759311064e-44
ZDBF2	98.3391344959404	2.12512754745992	0.14809369649843	14.3498852260902	1.06713693388367e-46	4.03791548798717e-44
KLK4	113.58404118104	-3.18864138315837	0.22238366401837	-14.3384694969994	1.2579920417347e-46	4.6648860891606e-44
TSHR	35.4869899246903	2.95233292939732	0.206294915372893	14.3112248988821	1.86204500478858e-46	6.76944635956571e-44
ANO1	3504.12018725212	-1.81715483104788	0.12703879680879	-14.3039360942858	2.06775832126688e-46	7.37275135280946e-44
KCNRG	74.0775375444898	-1.9907880197353	0.140307354981819	-14.1887645162527	1.07536613540049e-45	3.76195538046425e-43
SLC6A13	49.8433170090552	2.73410077922817	0.193003951957231	14.1660352106885	1.48659948364448e-45	5.10426685671337e-43
CAPS	22566.8844062221	-1.98774896011492	0.14040967883841	-14.1567801917881	1.69588132108795e-45	5.6148813525521e-43
SOX11	139.265587251474	3.40628706310053	0.240606449303266	14.157089608214	1.68843240527342e-45	5.6148813525521e-43
LAMC1	11214.8163812808	1.06261180215249	0.0753253512253058	14.106961134162	3.44088906828913e-45	1.11925481079208e-42
SLC39A5	63.9525669940584	2.61418814218622	0.185345453376144	14.1044093316977	3.56763867732049e-45	1.14047566752068e-42
PLPP2	5722.29871228503	-1.3517399447137	0.0959247302560846	-14.0916731389814	4.27316103975318e-45	1.32047798063439e-42
GFRA1	221.422685203616	2.56220208273606	0.183015090202302	13.9999498396763	1.55980787300605e-44	4.74104881531233e-42
P3H2	476.683684509452	1.52209501380208	0.109026208063598	13.9608176862778	2.70314610535875e-44	8.0837148289446e-42
ZDHHC1	868.22942953178	-1.21904721816189	0.0874316548490101	-13.9428587994488	3.47727906709851e-44	1.02336874893767e-41
B4GALT1	17505.0847658509	-1.29746937803712	0.0931280842932969	-13.9320956495881	4.0431567405313e-44	1.17131514259673e-41
RASGRF1	385.693418353965	-2.53748709763639	0.182822583585705	-13.8795057364828	8.43234022947166e-44	2.40529261837899e-41
MGAT4A	1005.58769796028	1.16485591212837	0.0842500355923897	13.8261770922456	1.77190110943042e-43	4.97769976817416e-41
SERINC2	14620.430974705	-1.32500483573003	0.0958556580345531	-13.8229173206698	1.8540108139116e-43	5.13062902996045e-41
ITM2C	11922.6248370871	1.67674128224711	0.121674591103828	13.78053763761	3.33777134074036e-43	9.10082623950985e-41
FBXO17	357.148956871349	2.08177849058148	0.151149714134737	13.7729568494305	3.70723580199097e-43	9.96171869633545e-41
PNOC	227.615915544893	3.18681470555543	0.232677106312618	13.6962967954128	1.06835762290646e-42	2.82977409804408e-40
MMP26	246.054220854501	-4.65869942153261	0.340256769235754	-13.6917170876466	1.13788132180156e-42	2.97147289965109e-40
PARD6B	451.640895594194	1.08563455694318	0.0793956336224313	13.6737312546173	1.4572688697212e-42	3.75266973798623e-40
RNF183	824.476091174404	-1.73394156043582	0.127169911250314	-13.6348413188936	2.48530847022614e-42	6.22704112790039e-40
LIPC	32.0667719059174	2.08158703911815	0.152854775943211	13.6180700032003	3.12723194815346e-42	7.7309343400951e-40
SLC6A12	325.452528855728	2.17455606578912	0.159932531852209	13.5967088159311	4.18862095531516e-42	1.00858728743504e-39
TRHDE	97.7797517356036	3.27807796973236	0.241488400673315	13.5744738074063	5.67497795797442e-42	1.34032893957795e-39
COL9A1	638.536342105906	3.21589335659407	0.236915476399041	13.5740113118549	5.71091021124307e-42	1.34032893957795e-39
CLDN1	2074.23135795857	1.79885016950843	0.13255662371704	13.5704283880096	5.99705098389762e-42	1.38989152865557e-39
MEOX1	139.382347863686	2.24792615688251	0.165808651588469	13.5573514128912	7.16778293009454e-42	1.64071436181337e-39
TTC21A	480.900903370197	-1.35395638120937	0.100013713956594	-13.5377072567968	9.36669960138646e-42	2.09238526878682e-39
IRS2	595.779183342667	1.74655775999778	0.129011712390043	13.537978278417	9.33221085673212e-42	2.09238526878682e-39
CATSPERD	54.3374703136058	-2.89732246148319	0.214331754414995	-13.5179337723019	1.22570231207406e-41	2.68502026694239e-39
SLC35E3	938.120701157562	-1.20221315639333	0.0889367433494574	-13.5176206269381	1.23092995356293e-41	2.68502026694239e-39
HOXD1	35.454559113417	3.04135307047005	0.225008368858632	13.5166220078724	1.2477494508653e-41	2.69006076377833e-39
KIRREL1	1246.5267484428	1.16836057330148	0.086613162446616	13.4894113123003	1.80536285769442e-41	3.81858429612738e-39
TCTEX1D4	46.8141348886389	-2.5892256286674	0.191949119033633	-13.4891248352837	1.81239101482773e-41	3.81858429612738e-39
LRRC46	924.545706636214	-2.1773947241157	0.161596745198504	-13.4742486393584	2.21731012540632e-41	4.6192300039504e-39
NEIL1	794.239598111676	-1.1802709373536	0.0876289295437011	-13.4689644561388	2.38183043177801e-41	4.90683533728845e-39
PLA2G2C	13.6636440930899	-2.1814438365241	0.16200104199213	-13.4656160830747	2.49230691645323e-41	5.07800687230322e-39
SLC7A10	28.1505352031878	3.28266996449988	0.244151682014597	13.4452072474504	3.28484183710076e-41	6.62002744583534e-39
MUC6	2766.78358652728	-3.2934637015411	0.245141198204974	-13.4349661568811	3.77240759790608e-41	7.44087332689113e-39
ADAMTS8	685.1805897532	-2.5105005421804	0.186961694242296	-13.4278872062791	4.15085849982096e-41	8.10116499422951e-39
GREM2	471.572007852863	-2.91059611020243	0.216857821713622	-13.4216791776416	4.51368572803246e-41	8.71752573785936e-39
BTBD17	20.1432221953038	4.29881627462167	0.320702008228791	13.4043946227953	5.69863756211571e-41	1.08926225813595e-38
PIK3R1	5150.88699064836	-1.40030514283886	0.104843281254962	-13.35617434019	1.09025082431065e-40	2.06268780954529e-38
TREML2	24.6093196696266	2.56852440235129	0.192446008163168	13.3467273593617	1.23767982937437e-40	2.3179617895384e-38
KIAA1324	14583.4211063755	-2.33750797991311	0.175216498931946	-13.3406842058921	1.34221940715958e-40	2.48860900281458e-38
IQSEC3	100.842627843551	1.94352430708246	0.145817453524086	13.3284751592609	1.58096053462288e-40	2.8737832620042e-38
RIIAD1	90.0302330050643	-2.71240629740269	0.203848318625944	-13.3060027950483	2.13607789939781e-40	3.84514760511988e-38
NPDC1	5288.17136715557	-1.21299201552697	0.0912157362899293	-13.2980565071741	2.37563305706375e-40	4.2352512029826e-38
SHISA6	182.66406327206	-2.64764359030621	0.199197199359593	-13.2915703575061	2.59083081506343e-40	4.5749137278182e-38
ITLN2	21.8143750489765	-3.13066346090434	0.235928537154333	-13.2695412715436	3.47702679057097e-40	6.08184469094117e-38
TFF3	20900.1516366513	-2.90096697931115	0.219066996854825	-13.2423734335191	4.99451371476379e-40	8.654512036022e-38
TRPM4	3625.3584047021	-1.14147828847378	0.0864465800113657	-13.2044354828577	8.27174926897042e-40	1.40703213941267e-37
SLC8A1	418.819185500458	1.48772655183986	0.112766933526747	13.1929325850382	9.63623920784242e-40	1.62423191956915e-37
IGF2BP3	234.501202778234	2.19684811536519	0.166784404927192	13.1717837547473	1.275481361224e-39	2.13051350616704e-37
CALCB	103.617303190269	3.25336465502028	0.247326575738678	13.154124846081	1.61138419441568e-39	2.66756020970189e-37
PPP1R32	298.456143443363	-1.86201434589944	0.141813019291326	-13.1300663028288	2.21462540240148e-39	3.63374952087839e-37
MB21D2	194.490728985096	1.3448378480855	0.102474608412972	13.1236202695776	2.4113454154887e-39	3.92182064461193e-37
CNGA4	124.845012584953	-2.61831799678028	0.199770329575061	-13.1066410229677	3.01665888658188e-39	4.86364107966214e-37
DBH	61.8889706824008	-2.62929845849258	0.200984668010626	-13.0820847406807	4.16848571255488e-39	6.66274944797242e-37
TEKT3	56.1013593639045	-2.00969947237612	0.153727069501487	-13.0731658314522	4.68733987179995e-39	7.42803150111477e-37
EGFL6	485.323707072162	1.88611364403851	0.144408017432472	13.0610036587511	5.49978788078046e-39	8.64165822860598e-37
GAL3ST3	105.299279238564	3.22618866815933	0.247534054365617	13.0333124322124	7.90977626182736e-39	1.23239631655917e-36
DRC3	566.356841262719	-1.59992168830964	0.123218743383159	-12.9844019211797	1.50005364289526e-38	2.31770788274342e-36
CCDC17	417.396572794783	-2.18634800781553	0.168400089607202	-12.983057271022	1.52662865997447e-38	2.33927454418071e-36
GRB7	2324.77505479807	1.61078198926431	0.124103691869412	12.9793237010166	1.60289648331644e-38	2.43600849976804e-36
C5AR2	152.568183404484	-1.72220747015152	0.132890150847698	-12.9596321410252	2.07238954108835e-38	3.12391662449749e-36
FIGNL2	11.9287690145084	2.10047308760348	0.162169284642414	12.9523484810029	2.27874537060876e-38	3.40727563842395e-36
CCDC78	959.385399115264	-2.17910926340478	0.168482292275721	-12.9337584025666	2.90274556309954e-38	4.30558443883429e-36
LRRC71	250.541598998266	-2.5603503549195	0.198342913787224	-12.9087059680195	4.01999901612612e-38	5.91546045698369e-36
OTOF	37.7823301968488	2.14650577743631	0.16641029172498	12.8988763566604	4.56707878484641e-38	6.66757541337302e-36
SCGB2A2	495.577921882742	-3.3590826410106	0.260487593156832	-12.8953651891904	4.77993429685291e-38	6.92380951546484e-36
PZP	181.588563568003	-2.74013160812199	0.213315640293426	-12.8454322634421	9.1240852972729e-38	1.30130511920567e-35
DNAJC10	9118.60547911173	-1.15029511001621	0.0897218532101145	-12.8206793424385	1.25595253228136e-37	1.77760426725409e-35
MUC7	14.503939462201	-4.13649087432571	0.323032230555441	-12.8051955286727	1.53339092007514e-37	2.15383341281161e-35
CLDN16	218.173762246455	2.85989442895899	0.223619448678524	12.7891131377861	1.88613964838105e-37	2.62939212185211e-35
C22ORF15	103.326376191011	-2.44151371118342	0.190916919504105	-12.7883569330843	1.90458008485923e-37	2.63528502637127e-35
ZNF334	83.6531550251713	2.20569557971538	0.172596464090986	12.7794945935429	2.13452054586945e-37	2.9315663289604e-35
DNAAF1	683.437594306624	-2.16424062328831	0.169623569134303	-12.7590796157268	2.77459970907303e-37	3.72781544970457e-35
TKTL1	62.0585714630365	3.09860233562357	0.242910917216492	12.7561262833731	2.88179298355395e-37	3.84398012288301e-35
GADD45G	550.850615486243	-1.31065628666414	0.102897986706025	-12.7374337304444	3.66244683440786e-37	4.85038762548259e-35
CDHR3	506.037207371312	-2.20351699028977	0.173222659212747	-12.7207202585632	4.53659084727058e-37	5.96545609214495e-35
VGF	127.383424575792	2.42863944593682	0.191097568325946	12.7088976966698	5.27730787190257e-37	6.89060318682714e-35
GDF5	266.091365053326	-2.04906340042648	0.161399186734459	-12.6956240727389	6.25295118016415e-37	8.10741033786178e-35
SFTPB	76.1080711583256	2.99790672608336	0.23648073683519	12.6771709451019	7.91369082867619e-37	1.0119154596861e-34
TMED6	63.1318148210881	-1.63665388021164	0.129235824946997	-12.6640881573115	9.35004805145083e-37	1.18739206110925e-34
TMEM190	185.289750709728	-2.89405241713569	0.228577414443859	-12.6611477524018	9.70696925930758e-37	1.22433276895797e-34
CLDN19	41.6290322935255	3.50048187625383	0.277234727439153	12.6264191668488	1.50994479380325e-36	1.87891855180577e-34
CPVL	607.864342471863	1.56851758743237	0.124297249226441	12.6190852749676	1.65735162457189e-36	2.04859709807916e-34
PCP2	96.5756010344833	-1.72659826916382	0.13688410199472	-12.613577793208	1.7773728602098e-36	2.18240200007615e-34
BACH2	108.012482676384	1.41347348704118	0.112450820646344	12.5697036172509	3.09883420177416e-36	3.75526045327416e-34
WFDC6	20.5783071844657	-2.61747846165023	0.208490649408988	-12.554416560503	3.75942067270986e-36	4.52619601900737e-34
BMP3	192.699655690323	2.46242176072696	0.196410102317665	12.5371441268553	4.67542850485101e-36	5.52147260563329e-34
EPPIN	44.7506600483102	-2.15341664433917	0.172458773109064	-12.4865589933041	8.83947429587571e-36	1.03077165358385e-33
MYOD1	13.7089357417774	3.86353565905715	0.309596248296925	12.4792715684066	9.68687854358518e-36	1.12252759422883e-33
FBLN1	41811.4359360212	-1.72984785674718	0.138859354653416	-12.4575536236991	1.27213369048419e-35	1.45596486143625e-33
HOMER2	3485.98951389622	-1.21901943275897	0.0979315893354842	-12.4476631190266	1.43999906810442e-35	1.6379768540935e-33
CCDC170	647.137910630034	-1.73798672366214	0.139652913676415	-12.4450444885753	1.48801442163437e-35	1.68227288972701e-33
TRIM71	38.1179504048652	2.87343877103261	0.230955055430131	12.4415495719767	1.55458443415649e-35	1.73635843335515e-33
MYCBPAP	96.4623658720956	-1.67866648246161	0.135052621197283	-12.4297215972538	1.80261044734622e-35	2.0013293595357e-33
TDRD12	31.435262120633	2.20146340386647	0.177263882494903	12.4191311443817	2.0578419823805e-35	2.2710981068641e-33
CACNA1S	24.0158138187368	-3.62772851138533	0.292341512936274	-12.409214397738	2.32926982220493e-35	2.5554433002072e-33
NDUFA11	3088.05590220095	-1.00468723670673	0.0810266526964014	-12.3994661419767	2.63070401193302e-35	2.86916959325001e-33
GLS	1206.02594500831	1.04648866389466	0.0844018458269936	12.3988836220448	2.6498966794895e-35	2.87320083826987e-33
FOLR3	27.6889111061055	3.31161631653012	0.267647512284107	12.3730509888501	3.65663049749968e-35	3.94172011942684e-33
SPDEF	4341.75423373563	-1.97049538010116	0.159275062762136	-12.3716503131688	3.72096678169431e-35	3.98788699996498e-33
ZMYND10	1464.86559359535	-2.01337075217021	0.163338600500378	-12.3263622071106	6.53300739111096e-35	6.92162800220505e-33
TPPP3	4605.33716572552	-2.20560416512777	0.179023466086793	-12.3201958566619	7.05228052888462e-35	7.38736346248868e-33
NTSR1	22.1402487581164	2.38953162688885	0.194258089794935	12.3008088332966	8.96716657003765e-35	9.34046266152068e-33
CD164L2	180.438153431688	-1.9518550704455	0.159256796975165	-12.25602365185	1.55967329433267e-34	1.606550141679e-32
ANKRD33	7.82255482745203	2.78189287755782	0.227714633235131	12.2165749211441	2.53543461527784e-34	2.58293918691573e-32
C1ORF194	679.41121831907	-2.43622597543847	0.199686996823299	-12.2002234206279	3.09972277703002e-34	3.14054426278217e-32
HMGA1	9908.40796706382	1.01076120055375	0.0828797920455916	12.1955084056888	3.28447662157503e-34	3.30964570872949e-32
LRRC23	1018.47461638186	-1.41682403243878	0.116381946735932	-12.173915905132	4.28043530853671e-34	4.28992167867995e-32
EMP1	2178.58081650531	1.28310855707157	0.105457568696718	12.1670599173552	4.6555096802857e-34	4.64074220334286e-32
ATP6V0E2	2396.64805837631	-1.06410845211091	0.0877312809739382	-12.1291794705132	7.39870452370062e-34	7.33579575261675e-32
STAR	19.4634019424255	-1.80465887929548	0.149103038721534	-12.1034346098464	1.01283088586378e-33	9.93592457925946e-32
C15ORF65	118.289791300529	-1.10650839432425	0.0914870297155165	-12.0947023612526	1.12649780292138e-33	1.09928398757713e-31
ANKLE1	120.774426134946	1.63784840059378	0.135458834512227	12.0911154041115	1.17678126332607e-33	1.13639069809004e-31
CCDC96	316.052240937917	-1.49037318757785	0.123260861021715	-12.0912118836757	1.17540003447154e-33	1.13639069809004e-31
SPATA18	883.324619420974	-1.70727088529088	0.14140233809007	-12.0738518779186	1.45176362663856e-33	1.39467095344589e-31
C9ORF116	717.721300722048	-1.31883754321117	0.109236308439378	-12.0732525847217	1.46237772146205e-33	1.39762604812515e-31
NAAA	620.524680287898	-1.04037149834737	0.0863331091869099	-12.0506664030248	1.92388179226604e-33	1.82926627232845e-31
ELFN2	59.4047378903004	2.46525110001566	0.20459065746292	12.0496758287336	1.94714191070811e-33	1.84193664114485e-31
OPN5	6.10046000366958	3.44863717448829	0.286342438914918	12.0437514870543	2.0922011300647e-33	1.96911173363094e-31
TAF4B	247.702183151645	1.04773674899846	0.0870047615048121	12.0422920639868	2.12955303655521e-33	1.99414357832173e-31
C1ORF189	56.831443234201	-2.50194505286682	0.207882663864621	-12.0353713308973	2.31589645883033e-33	2.15774051473232e-31
TTLL10	177.425813689848	-1.96296685392793	0.163285083628965	-12.0217157029996	2.73238337196213e-33	2.52045373629601e-31
FAM166B	458.483394979039	-2.22424035622319	0.185076684710388	-12.0179392650335	2.86015657331821e-33	2.62525559534123e-31
FMO3	66.9048622847652	-2.17157100565317	0.180752343173935	-12.0140683518747	2.9972856858256e-33	2.7375701429011e-31
SPACA9	476.167528628859	-1.15654730682726	0.0964000115105064	-11.9973772689976	3.66734229370934e-33	3.31688748622756e-31
EEF1A2	788.498939450691	3.12046682202013	0.260345603627182	11.9858633237712	4.21430774528154e-33	3.77475748334614e-31
OBP2A	86.9512370390293	-3.2184862226496	0.268556891163907	-11.9843739950254	4.29073357861598e-33	3.8247351577461e-31
MACROD2	457.480672032538	1.63872650680501	0.136818535519761	11.9773720759372	4.66889940770912e-33	4.14191693389162e-31
CITED4	4397.50406887568	-1.28193566365562	0.107057150949062	-11.9743114055553	4.84443004105202e-33	4.27717035195931e-31
FAM149A	674.556352540012	-1.40252949312345	0.117153341545212	-11.9717412634122	4.996880136459e-33	4.39086040806096e-31
GLIS2	910.921342113627	1.11671021232536	0.0934289915349887	11.9525020443698	6.29995340044332e-33	5.45829140175792e-31
SCN8A	58.088251041722	1.58120094336101	0.132530319498277	11.930861929157	8.17229024508644e-33	7.04755504344873e-31
CFAP73	286.726861566824	-2.07700465468173	0.174525033318769	-11.9008981988738	1.17080165476293e-32	1.00036098990597e-30
UGT3A1	36.084260348129	3.47700842624088	0.292220471584833	11.8985792042002	1.20379171487494e-32	1.02383037548148e-30
ANKFN1	91.4827960093754	-2.06634014128312	0.173841759341248	-11.8863278254504	1.39401962809549e-32	1.18020629792322e-30
PLEKHG7	71.135273453786	-1.76474540346153	0.148716742400921	-11.8664877603627	1.76732614503506e-32	1.48945427523159e-30
SLC12A3	73.7930030504235	2.36996526208014	0.199869679601899	11.8575527153525	1.96638796587732e-32	1.64971942422314e-30
CFAP161	133.239040474147	-2.29711529096471	0.193744210114019	-11.8564332302517	1.99284882381065e-32	1.66438783974204e-30
LAMP5	1033.48277747913	-2.20858004124604	0.186336385922527	-11.8526504113067	2.08490540574179e-32	1.73346327927617e-30
CFAP157	536.70260374563	-1.6029065924259	0.135259557484818	-11.8505976378476	2.13661544186782e-32	1.76852620123532e-30
CRACR2B	2095.65141463107	-1.14888146228904	0.0969637587046347	-11.8485656665672	2.18905542499112e-32	1.80387896154491e-30
PPP2R2B	93.8054831915369	2.05045280259381	0.173121692575387	11.8439969716731	2.31167538758893e-32	1.8964943965171e-30
TSNAXIP1	298.861268058589	-1.43806535476621	0.121819382035579	-11.8048977981698	3.68238119625218e-32	2.96847955477007e-30
ACSL5	3530.09298997838	-1.61180685081587	0.136532967535874	-11.8052575865413	3.66666387402449e-32	2.96847955477007e-30
SAXO2	156.808158779598	-1.75825482575223	0.149142748129884	-11.7890735406123	4.44402683140535e-32	3.56695677407301e-30
HPGD	1650.02468539116	-2.55403313783772	0.216746631605201	-11.7834963289756	4.74818353058872e-32	3.79465822588989e-30
KCNQ2	60.9794150359629	3.15426324714031	0.267965458714825	11.7711561119419	5.49660206897379e-32	4.35523499832663e-30
CRB2	103.33636293538	2.11379814510171	0.17960481575648	11.7691618467945	5.62808918240359e-32	4.44044261833808e-30
C10ORF95	157.820417008602	-1.58106748326459	0.134612164363938	-11.7453537036222	7.46096785592845e-32	5.86160190749023e-30
SERPINA6	440.132641343628	-2.97722337726037	0.253795370071395	-11.7308025612243	8.86144523541558e-32	6.93249181898061e-30
CDON	261.401821566643	1.09554498851955	0.0936847786852665	11.6939486210457	1.36871762691467e-31	1.05739139669271e-29
TTC25	347.544204466256	-1.62903591222016	0.139342862704159	-11.6908457355207	1.41965809089493e-31	1.09219421839348e-29
PPARGC1A	105.643896008433	2.07738689834791	0.177773988451753	11.6855503802329	1.5109761097746e-31	1.1576449607988e-29
CLDN6	1308.09143766365	3.10328112943956	0.265755790708255	11.6771910074626	1.66714118839886e-31	1.26165162343278e-29
CFAP74	210.368124401112	-2.08884854332005	0.179514230917337	-11.6361167170191	2.70032654814135e-31	2.01071303329674e-29
RIBC1	367.604891040634	-1.3840101303673	0.11894887722047	-11.6353358073491	2.72515502675177e-31	2.02108397404018e-29
DYNLRB2	102.264349187884	-2.0596761446698	0.17708279005494	-11.631148029861	2.86222013847483e-31	2.11427982420167e-29
TCTE1	104.940089045333	-2.31968461809624	0.199483797839863	-11.6284362099341	2.95460612072808e-31	2.16527083337626e-29
ATP2C2	765.096272641887	-1.43565978302954	0.123496515038435	-11.6251036118933	3.07220406265885e-31	2.2425880128251e-29
FAM183A	473.33929233525	-2.2237569601173	0.191384559563017	-11.619312264243	3.28772115764428e-31	2.38115773374542e-29
CCDC188	79.7163803526613	-1.85687503344961	0.159826459499666	-11.6180702448301	3.33586053615726e-31	2.40662218680512e-29
MYO7B	187.754846631003	2.00490860787486	0.17264505073452	11.6128936181197	3.54415222227021e-31	2.54698164159349e-29
ADAMTS6	332.535845171144	-1.87757939483345	0.161849053367986	-11.6008055392485	4.08217543472825e-31	2.91106210520371e-29
CTSH	6050.56070078863	-1.08180623433278	0.0933745900452051	-11.5856598011199	4.87200609840072e-31	3.43467167568243e-29
SYCE1L	211.036693650816	-1.55848519362392	0.134590214118951	-11.5794837226912	5.23604376846041e-31	3.67732907238729e-29
KMO	107.046329937657	-1.62488944069129	0.140426490729041	-11.5711033741247	5.77353626343956e-31	4.03951456077105e-29
ERBB2	10936.1937838414	1.17391045623343	0.101496934723923	11.5659695480117	6.12949886869854e-31	4.25644339043219e-29
RSPH1	1286.98930064483	-1.68990103319738	0.146310618372837	-11.5500915243969	7.37418661206144e-31	5.10167141694893e-29
ONECUT2	149.939148886426	1.79857216773616	0.155877285767249	11.5383852039977	8.44965424608386e-31	5.81855446808236e-29
FMO2	155.723925434587	-2.53518405550027	0.219774859111777	-11.5353688121847	8.7511308496601e-31	5.98725893297225e-29
TEKT4	177.154998270337	-2.39274541335727	0.207599184634502	-11.5257938877261	9.78064786036177e-31	6.64260043879002e-29
DOK5	105.307984887401	1.8207387788863	0.158144531444211	11.5131314517101	1.13288597478036e-30	7.66599958335862e-29
ERMN	265.900709656241	-2.07914246549419	0.180744905477625	-11.5031871022864	1.27132673012583e-30	8.57151596482294e-29
CHRM2	27.4558541735929	-3.03428640924972	0.263824718326146	-11.5011452622823	1.3017656536109e-30	8.74494093608683e-29
WNT7A	2018.04555953135	2.32399680286999	0.202178366725155	11.4947847314905	1.40129921529311e-30	9.3795988269854e-29
FAM189A2	568.778828889394	-1.65746024170887	0.144580351625186	-11.4639383780565	2.00199475224228e-30	1.33042955918725e-28
ALDH3A1	424.082521841717	-1.77271980926934	0.154939852975992	-11.4413417543647	2.5983564445333e-30	1.71445291238761e-28
TMEM169	53.1525149203518	1.51735259161297	0.132636084091459	11.4399682560493	2.63982100811581e-30	1.73563550749912e-28
PVALB	15.3976282407049	2.42758619654245	0.21226961324597	11.4363340066459	2.75273030700831e-30	1.79712579655779e-28
BMPR1B	1273.72314617452	-1.41310482937273	0.124026758759887	-11.3935480012703	4.50273861895317e-30	2.91906562007031e-28
KCNK6	1309.446458091	-1.20935576700484	0.106177942680617	-11.3898963991286	4.69547659922363e-30	3.0334087674636e-28
IL19	122.560501470969	-2.21417120712083	0.194541222075787	-11.3815014807415	5.17018253403118e-30	3.32848452650945e-28
THPO	33.7090109072462	2.06239183303197	0.181362600859774	11.371648968723	5.78835985956926e-30	3.7135633272067e-28
MAP3K15	22.1165129019041	1.76093990275861	0.154964728295219	11.3634884668973	6.35550405297e-30	4.06335864296954e-28
CDHR4	618.190217854561	-2.62827869417946	0.23141720405172	-11.3573176417431	6.82068124790451e-30	4.3457818219037e-28
KCNIP1	40.7055619181478	1.84303032466336	0.16234331052432	11.3526718083481	7.19305373440889e-30	4.56734278389299e-28
PGR	4634.22486712508	-1.84884079762534	0.162924962927339	-11.3478055443835	7.60473731441308e-30	4.81226739066665e-28
SLC16A4	158.510164104492	1.26193774426716	0.111346529484406	11.3334268262388	8.96281016192787e-30	5.65236269429608e-28
AK8	223.685236060895	-1.35437102932333	0.119549148224254	-11.3289893691484	9.42863466797317e-30	5.92597679250477e-28
MAPRE3	691.074951237986	-1.11443085642222	0.0984827229786047	-11.3160036879193	1.09343727509294e-29	6.80316124748262e-28
DOCK3	76.5236351551016	1.50540649483846	0.133118728201717	11.3087505805891	1.18768685830224e-29	7.36485018052903e-28
IGLON5	94.0372128300723	2.32286879875025	0.205501509615121	11.3034147685859	1.26212847481546e-29	7.80037468385113e-28
MORN5	232.58217465167	-2.24114380691689	0.198360630913365	-11.2983296967619	1.33737467478937e-29	8.23796141038863e-28
MAGEA4	165.71829274267	4.78569749446729	0.42362888380066	11.2969102850863	1.35916183288503e-29	8.34444355745743e-28
MATN1	41.3091762554645	-1.45053693448091	0.128490929399084	-11.289022044316	1.4868173187088e-29	9.0980461736567e-28
NPR1	908.806946044102	1.70700729300153	0.151430383636183	11.2725547674942	1.79290883216537e-29	1.08991221826814e-27
CALCA	162.474787671936	3.38368868469622	0.300220021589063	11.2706962939593	1.83116018403082e-29	1.10952748274887e-27
CREB3L1	3005.06273785747	-1.75097296410057	0.155384908117249	-11.2686166585711	1.87492425084499e-29	1.13234431709827e-27
CPM	3229.00443592671	-1.62680110644807	0.144388274993471	-11.266850487144	1.91290566540972e-29	1.15153194618057e-27
ELOVL2	43.2950208919054	1.79518826872979	0.159395662206196	11.2624662671655	2.01052003551069e-29	1.20637708667973e-27
SCGB1D4	284.800480347159	-3.48516442094685	0.310204340423185	-11.235060141945	2.74306998158763e-29	1.6248965025117e-27
CDK6	591.364900959976	1.14837632247009	0.102219517356238	11.2344134679091	2.76322815970915e-29	1.63162462768049e-27
PRLH	5.65879862888137	-2.76907402719398	0.246723418132091	-11.2233935803835	3.13023247858656e-29	1.83663418941371e-27
CDH6	1408.92334457932	1.77594055731108	0.158442111759594	11.2087660129507	3.69306023169927e-29	2.15323992943195e-27
SCGB2A1	14124.7232444329	-2.04075218927793	0.182095598043552	-11.2070374638592	3.76587680253666e-29	2.18881259548063e-27
TXK	88.6164426617294	-1.31473128454864	0.117388793046304	-11.1998023868433	4.08644014866387e-29	2.36033292200551e-27
MAGEA10	39.4855438534324	4.45946943651978	0.398641975578042	11.1866529611023	4.73989720362301e-29	2.72926813827249e-27
SRD5A3	1805.45441119058	-1.05527676878149	0.0944040686979328	-11.1782975388285	5.20794550604134e-29	2.98948970983011e-27
GRIK5	281.538450004273	1.8288334333715	0.163669469229272	11.173943692636	5.46972377265673e-29	3.13006631076631e-27
DNAH12	232.726723106759	-2.14568889476546	0.192242257193692	-11.1613800528964	6.30058345755849e-29	3.59443439651052e-27
TRIB2	1524.97318701224	1.03501855439732	0.0927480867773046	11.1594598914205	6.43815136017091e-29	3.66164921377083e-27
PIGR	38686.4501836106	-2.27922026482694	0.204249815047396	-11.1589832494979	6.4727590092023e-29	3.67007415258776e-27
ESR1	9124.15381023488	-1.32016001982917	0.118380935133767	-11.1517958388944	7.01755699675836e-29	3.96684525234441e-27
NR1H4	8.16747517207898	4.01739104783589	0.36032475181238	11.1493618676735	7.21217264471737e-29	4.06446483300014e-27
BRINP1	31.1697726051878	2.35760601147885	0.211718301843897	11.1355796402389	8.41954721595009e-29	4.71621827585893e-27
DCDC2B	27.5465654796598	-1.83435838639076	0.164955943383403	-11.1202927810076	9.99434709358949e-29	5.51503540066198e-27
C16ORF71	165.412895844292	-1.29775678702687	0.116911777781699	-11.100308383387	1.25011795714843e-28	6.87787449361693e-27
CYP2W1	107.588071514947	2.51276649243241	0.226600478499594	11.0889725788329	1.41908225178068e-28	7.76141711807247e-27
KCNK2	28.8288159519132	2.25839010519674	0.204125887719863	11.063712351351	1.88145629509205e-28	1.02000237331292e-26
SNX10	318.000448199486	1.17451439597612	0.106291774688688	11.0499086069086	2.19438163392095e-28	1.1758968171829e-26
C4BPB	62.454547198394	-2.0807107579777	0.189027276641986	-11.007463023014	3.51769916032029e-28	1.8634760037571e-26
DOCK5	1128.08013184374	-1.24123143135846	0.112796611314462	-11.0041553278411	3.64919560762567e-28	1.92215158411896e-26
ANG	231.601948079764	-1.31985041455239	0.119947796334312	-11.0035403307767	3.67417676495535e-28	1.92982751838632e-26
KCNJ16	142.690091700414	2.4680717653163	0.224420066064538	10.9975538667141	3.92638451338066e-28	2.05647161758731e-26
AHNAK2	1391.87731310279	1.51355589623064	0.137681766480948	10.9931469860977	4.12294886476465e-28	2.15334070145356e-26
ECI2	1681.30802593865	-1.00473401807678	0.0915268138591514	-10.9774827256954	4.90398775937164e-28	2.54691420298346e-26
SLC47A2	85.0091149745864	-1.94010418396136	0.176909373537516	-10.966655667626	5.52793852106423e-28	2.86294715416346e-26
DPPA2	16.31413201554	3.05454582476487	0.278827926847957	10.954949381489	6.29135322982699e-28	3.24924736028474e-26
OLFM2	891.48235814632	1.41570950240742	0.129373296159096	10.9428262588785	7.19222367704668e-28	3.69797221246287e-26
LRRC74B	65.377509603021	-2.22717023001664	0.203529721965218	-10.9427272268237	7.20008612641764e-28	3.69797221246287e-26
HOXD4	22.865411895198	1.88164118567331	0.171987283029702	10.9405832368917	7.37240952404772e-28	3.77601781727538e-26
DCST2	98.0047837312617	-1.20398915247008	0.110072314072972	-10.9381651745043	7.57167394855571e-28	3.8673941234207e-26
CCDC129	89.5075958638645	-2.2379041220572	0.204654862963605	-10.9350156143379	7.83924853628987e-28	3.99306338217996e-26
ZNF516	2245.18975847253	-1.12167180994603	0.102586928746824	-10.9338667571794	7.93916789243155e-28	4.02186098069873e-26
NYAP1	45.0119434607957	1.53987140566962	0.140863775895287	10.9316351622883	8.13687972884464e-28	4.09961649599208e-26
STON1	222.049656682106	1.14669813525397	0.104953337940659	10.9257900487388	8.67818655325379e-28	4.36049476650077e-26
HOXA4	61.7208494939063	2.04044614138854	0.186783828713411	10.9241049155239	8.84077320987277e-28	4.43018313741219e-26
ITIH2	146.871783150625	-2.20227456111785	0.201611591449076	-10.9233528949853	8.91430190929075e-28	4.45498845552991e-26
ANKRD33B	160.300266888684	1.6457798634544	0.150786063027243	10.9146683082842	9.80866899852572e-28	4.88877773929208e-26
DTNA	160.294060603152	1.57951989981345	0.144761306737537	10.9112022778106	1.01899672917272e-27	5.06520599345612e-26
C8ORF88	12.4816431588023	1.69433137685134	0.155510452851759	10.8952893248048	1.2138016231239e-27	5.98539784423945e-26
CTCFL	206.002047061465	3.34007306745974	0.306633703138062	10.8927134665163	1.24863542667741e-27	6.14083539682382e-26
CES3	691.103765029866	-1.59339135092853	0.146408801245638	-10.8831664310618	1.38660939737521e-27	6.78341024715932e-26
DCHS2	180.206324642085	-1.90280066505403	0.175005127600433	-10.872828077349	1.55310637076846e-27	7.57793295274159e-26
FAM47E	105.782705649016	-1.16833211746396	0.107492017566514	-10.8690128245199	1.61943545222298e-27	7.8808274854767e-26
CPXM2	748.283897253961	1.71288445873835	0.157686252802297	10.8626112187847	1.73709784581842e-27	8.43129087940299e-26
ASB12	45.9047008830405	-1.58976355955906	0.14656492170268	-10.8468216070421	2.06481059543299e-27	9.96970136716748e-26
DDX25	22.1822183139891	2.24137177967062	0.20666157393321	10.8456145814267	2.09224914461761e-27	1.00759458156767e-25
OMG	380.72949556856	-2.32530077284521	0.214794006339692	-10.8257246674183	2.60014120450088e-27	1.24571622926746e-25
APOD	801.075430052492	-1.95098451387344	0.180314410909752	-10.8199034343955	2.77069149895613e-27	1.32400492479756e-25
DWORF	4.51131458006131	-2.45200417967725	0.226717555637675	-10.815237367837	2.91536987066149e-27	1.38955971136079e-25
PTPN13	602.849112714856	1.21379727656337	0.112246275803473	10.8136975402958	2.96473947213843e-27	1.40946755263894e-25
ASRGL1	6842.35666556773	-1.18728957684352	0.109814367298271	-10.8117872556573	3.02714020106636e-27	1.43545285084326e-25
MX2	769.844864195641	1.32405837216328	0.122561665351349	10.8032015424039	3.32406941977817e-27	1.56823336163122e-25
ECT2L	30.8966257554613	-1.51949077063041	0.140666361000339	-10.8020905625528	3.36454397924173e-27	1.58329974414013e-25
ITGB3	107.816791762636	1.61184455327844	0.149442650936436	10.7857063775189	4.0214179835261e-27	1.87811362298634e-25
MPC1L	3.41828402162853	-2.82304387936339	0.261761949869164	-10.7847755595281	4.06233751238704e-27	1.89245728183839e-25
RAB42	136.022718874634	1.28475282066799	0.119232491784199	10.775190566287	4.50847554180537e-27	2.08979112551534e-25
SOHLH1	15.1684883087372	2.60417495651545	0.241843619674839	10.7680118252315	4.87412715606053e-27	2.2536456758234e-25
DNAH10	185.680573483184	-1.57987080046468	0.146899684773786	-10.7547596368063	5.62805554789105e-27	2.59576561973751e-25
AVPR2	42.920433527918	1.74538229548507	0.1623431389309	10.7511922399627	5.85005109603398e-27	2.69145899185027e-25
GRIN1	82.1575053253214	-1.6343200194702	0.152306982359872	-10.7304339837067	7.32513408837259e-27	3.35346447240781e-25
CEL	329.723454494794	-1.63604798446778	0.152539592854994	-10.7253989200235	7.73525710069815e-27	3.53249758384346e-25
PSAT1	2888.46011178056	1.04624382054088	0.0975757026707311	10.7223805917281	7.99194137317665e-27	3.64075147420315e-25
FAM92B	290.982081013776	-2.3768190314767	0.222019639557834	-10.7054449606813	9.59684962355736e-27	4.35596518678614e-25
TMEM89	6.06360642775204	-1.77806241142765	0.166091344409457	-10.7053285512837	9.60891948328317e-27	4.35596518678614e-25
GDF3	16.8460159241842	-1.92036792873236	0.179553363590899	-10.695248979617	1.07131538605132e-26	4.83290962841301e-25
HES6	2186.74436973085	-1.13945572643901	0.106912594181654	-10.6578250687938	1.6030230954037e-26	7.17914280480195e-25
IGFBP1	19.710881182521	2.62999123051783	0.246956470689477	10.6496145785335	1.75088468631684e-26	7.80364254062514e-25
C1ORF228	166.688942248205	-1.18326455779518	0.111114866923698	-10.6490210586106	1.76208288818093e-26	7.83471914382795e-25
GABRE	247.353885597371	1.56790306025633	0.147330450977821	10.642084170993	1.89834825896008e-26	8.40030431250092e-25
CPS1	115.423416029212	1.92533689598801	0.180964001557267	10.6393364394008	1.95516745148682e-26	8.63113326619454e-25
FOXA2	1248.73766750506	-1.6528652681368	0.15539549802264	-10.6365067789544	2.01544303623318e-26	8.87608772798083e-25
PORCN	1405.89387719215	-1.10456375737688	0.103879369494473	-10.6331388297043	2.08959006774809e-26	9.1808268829662e-25
NPY	12.5690948556787	3.10099004108393	0.291747289136995	10.6290277803671	2.18377047205886e-26	9.54936045340645e-25
PAPPA2	25.2122288527007	2.09309000773237	0.196938444477011	10.6281432926454	2.20457691747407e-26	9.61766132397335e-25
PKIA	107.851647678045	1.73415339641239	0.163228294295128	10.6240980088717	2.30226983188405e-26	1.00202781579723e-24
RNF182	142.034859229566	2.05758939843978	0.19399189147165	10.6065742378747	2.77746588241747e-26	1.20320081602575e-24
ORM2	109.824314323609	-2.11414829451676	0.199333082414525	-10.6061084738572	2.79134114273617e-26	1.20639291672428e-24
FGF14	61.6915610653404	-2.21395667180819	0.209077968684471	-10.5891437808513	3.34638660081441e-26	1.43623504550231e-24
LGI2	137.032601204621	1.44359591835066	0.136356835291608	10.586898084452	3.42762324675636e-26	1.46770352466766e-24
C9ORF24	743.057442506098	-2.27182177793656	0.214593650855118	-10.5866215933405	3.43775934231695e-26	1.46865198078107e-24
SPON1	5704.63143759392	1.92249245887427	0.181644974920112	10.5837910447002	3.54325104334483e-26	1.51023948493463e-24
DUOX1	824.508845617046	-1.55247417530915	0.146701458006688	-10.582540871805	3.59085944742472e-26	1.52702121593353e-24
GABRQ	45.5519806294335	2.06359126364247	0.195027586185176	10.5810224287097	3.64953750260987e-26	1.54842276512333e-24
CTSV	2894.19716600785	-1.5464717697887	0.14618141140493	-10.579127365961	3.72410443919371e-26	1.57286151268999e-24
FMO5	176.169567156298	-1.32499470565062	0.125342394042002	-10.5710020602177	4.06131665178286e-26	1.71138345547059e-24
BEST4	109.687351129221	-1.40882423255235	0.133326662206265	-10.5667104331526	4.25146618247907e-26	1.78744749408944e-24
SST	978.174273178827	3.12591973701248	0.296591044336959	10.5394946904098	5.68032815201511e-26	2.38278199697991e-24
PAPLN	560.085376492159	1.20444311729705	0.114418564689849	10.5266406772529	6.51169945352736e-26	2.72535935819076e-24
KCNJ13	10.4056467743907	2.04026808868727	0.193945284057465	10.5198128358859	7.00125214833291e-26	2.92365351536578e-24
GFRA4	6.426712911288	3.9469775675534	0.375350952145012	10.5154324106484	7.3343584585035e-26	3.04902108024918e-24
GATA4	42.4649121871779	3.05452453005115	0.290613046755672	10.5106242274773	7.71809784432677e-26	3.20137029377321e-24
CUBN	169.551757216065	-1.13618100656751	0.108109381420024	-10.5095505278423	7.80647100114775e-26	3.23079863464912e-24
AZU1	38.0988354711173	-2.23545803954737	0.213207593855548	-10.484889394052	1.01364194905478e-25	4.15795030473997e-24
RAMP3	655.062669932737	-1.19089801089926	0.11365587350181	-10.4781035436791	1.08905650715958e-25	4.44762041833606e-24
DUSP5	789.35727302234	1.19244815154212	0.113994916794315	10.4605379351581	1.31109181084611e-25	5.31764273520345e-24
BMX	73.40730719981	-1.72150320584185	0.164728282921814	-10.4505624371677	1.45658831873454e-25	5.88379172497978e-24
KRTAP2-3	17.8331851217029	2.37213920530429	0.227111929265886	10.4448023182753	1.54777511132522e-25	6.23854311719149e-24
TUBA4B	475.912363411964	-2.35194014480393	0.225301671710939	-10.4390709884366	1.64411773957475e-25	6.60701697468754e-24
GAS2L2	235.659332667151	-2.21607500550618	0.212792192926531	-10.414268376243	2.13432289055949e-25	8.5102109062072e-24
VIM	48479.5169081057	-1.10682196663831	0.106482577172924	-10.3943949895284	2.62950364579157e-25	1.04397488429596e-23
PPM1J	133.403062313856	-1.12996695908502	0.108756798401894	-10.3898512616141	2.75782841174906e-25	1.09258326030426e-23
TMEM82	7.75855340436377	2.53315194998214	0.243880926764867	10.3868391168795	2.8462990625151e-25	1.12522880422372e-23
IL11	64.9182903058832	1.50921473068673	0.145367710770286	10.3820492369975	2.99281042769757e-25	1.1756291978801e-23
CFAP65	336.268705494945	-1.88146603685239	0.181230416904155	-10.381623951389	3.00617459344553e-25	1.17838230733771e-23
BIRC7	44.2926786523785	1.80336755181695	0.173908815043135	10.3696155446155	3.40893469157529e-25	1.32228155055434e-23
NEURL1	95.6175485348798	1.73616773345331	0.167503282009699	10.3649774059519	3.578430203227e-25	1.38224321662566e-23
LRRC10B	374.574568106577	-1.80323617835061	0.174041662890572	-10.3609454678929	3.73254077330566e-25	1.4387741887289e-23
SMIM6	392.103059967066	-1.78634882334314	0.172463232225557	-10.3578530930399	3.85517926849051e-25	1.48296429081084e-23
TMEM210	10.3144898067153	-2.02362993482821	0.195556301191624	-10.3480681650103	4.27014912929169e-25	1.63918913056309e-23
OSGIN1	333.653906674734	-1.28988039947253	0.124687815681125	-10.3448792684864	4.4147238771628e-25	1.68769887436032e-23
FMN2	101.189357621975	-2.04833121742602	0.198585602493776	-10.3146008154857	6.05323295484859e-25	2.29515321504801e-23
TP73	431.740134239524	-1.32052990324947	0.128065819598328	-10.3113376183532	6.26235606304737e-25	2.36477278543709e-23
SPAG8	233.021205024913	-1.49689782413963	0.145181533368892	-10.310524964192	6.3155389769534e-25	2.38000829617262e-23
PDE6G	65.4655885601632	1.6165701695231	0.157011162180346	10.2958932796529	7.35338639008675e-25	2.75990155989066e-23
ROPN1L	495.822575860031	-2.00972302788677	0.195306411420661	-10.290102681566	7.80930506929857e-25	2.9192001066505e-23
IGF2	21032.6586134245	2.1351431029822	0.207520095603334	10.288849842588	7.91157279286102e-25	2.95147829280556e-23
DNAI1	355.283435894078	-2.1414359173443	0.208256564900619	-10.282681452881	8.43476685203043e-25	3.14034161051197e-23
IL2	4.84730765979096	-2.78006273157598	0.270404895688327	-10.2811109410546	8.57336151812049e-25	3.18554500816577e-23
TRO	493.012281556357	1.52133067750992	0.148013936114012	10.2782935002693	8.82767321542489e-25	3.27347778174386e-23
FLRT3	237.859433733133	1.56551592748817	0.152355121589312	10.2754401109546	9.09284644589057e-25	3.36507916074366e-23
SGCG	14.9516806291565	2.2228040093065	0.216434751785585	10.2700882874325	9.61166588359683e-25	3.52193472624049e-23
ARL4C	2357.11258009267	1.01136595240145	0.0984980372016518	10.2678792505369	9.83427113124085e-25	3.59639489239323e-23
CFAP58	53.348550713645	-1.57470935596691	0.153365855540428	-10.2676658400788	9.85604524267372e-25	3.59726249693727e-23
DUSP27	27.1322058663876	2.44023472577676	0.237841635003218	10.2599140211248	1.0680179017941e-24	3.89039684030736e-23
UPK3B	323.084712146475	1.88452684347056	0.183723467802258	10.2574094970757	1.09607681367356e-24	3.98477651025913e-23
ANKRD2	26.0798662682884	1.84412945012322	0.179920368507649	10.2496980493057	1.18713806273114e-24	4.29059002360587e-23
AC010255.3	9.63564122884581	-2.60310347226513	0.254154502358067	-10.2422087671606	1.28273934206383e-24	4.60916088007858e-23
SHC4	24.2819827225396	1.25179437168815	0.122263549415997	10.2384919926459	1.33297770504826e-24	4.78041385479686e-23
VWA3A	473.327242112867	-1.91127385533832	0.1869596076289	-10.2229239758143	1.56546212366838e-24	5.58177562210296e-23
PIK3C2G	48.1420315712475	-2.47139255581024	0.241800671441061	-10.2207845043666	1.60040369845799e-24	5.68449903699419e-23
FREM3	11.1771327871064	2.60832734086702	0.25520391291349	10.2205617111803	1.60408645065275e-24	5.68668582821275e-23
ANKK1	44.2452529004306	-1.44040570184988	0.140979899392043	-10.2170997997689	1.6624022109951e-24	5.87097131315431e-23
IL12RB2	20.8776889938083	1.39068389841361	0.136163097145393	10.2133685820076	1.72760750755166e-24	6.08965224287365e-23
ELOVL3	43.8815059884718	1.78398102094047	0.174815266482113	10.2049498126813	1.88418540022577e-24	6.61641695181552e-23
GLYATL2	813.981793001468	-2.29227702755376	0.224836857505219	-10.1952902784213	2.08121863384622e-24	7.23975134899489e-23
ADH6	89.4625624774716	-1.75220689473354	0.171992082833952	-10.1877183290186	2.2498250622767e-24	7.81161170031315e-23
EPHB2	965.747031117583	1.20369811005885	0.118205153035931	10.1831272084472	2.35857452740608e-24	8.1738935163806e-23
TMC1	20.2826311489393	-1.44732554995388	0.142411487482417	-10.1629831661759	2.90062860755146e-24	9.99638569007652e-23
TMEM100	87.8238920676841	1.76170643593756	0.17338181966765	10.1608486940241	2.96484265455684e-24	1.01987286935322e-22
BAIAP3	1118.25809917425	-1.41144290675686	0.138941758821066	-10.1585219500105	3.03644593484121e-24	1.04256933477576e-22
WDR38	492.956574602637	-2.2215837809482	0.218898524314405	-10.1489207746203	3.35047946836854e-24	1.14403756580149e-22
CST2	63.4165126918831	-2.17194074480365	0.214103641926384	-10.1443428297704	3.5113374086896e-24	1.19675931791386e-22
FAM110B	259.078989570763	1.39576529203574	0.137600079297858	10.143637265022	3.5368004799527e-24	1.20322601282207e-22
NLRP4	6.50765074193298	2.93764119442387	0.290236798264653	10.1215325278815	4.43417514833803e-24	1.49752352323015e-22
PTX3	68.1886169781202	1.74485197889283	0.172440217769131	10.1185906713995	4.56947655046109e-24	1.53761641963882e-22
PEBP4	19.706648203967	-1.98545749334583	0.196258289861697	-10.1165535211021	4.66555718323108e-24	1.56144577137703e-22
COL21A1	416.736187068178	-1.71350917009145	0.16947374414379	-10.1107648193435	4.94963534880547e-24	1.65056095327702e-22
CA6	29.6486086477597	-2.73544487984668	0.270564449027559	-10.11014155658	4.98122512742115e-24	1.65811301772919e-22
SLCO4C1	26.9987241173979	1.72262039339456	0.170627920078182	10.0957709184127	5.76760906575042e-24	1.90618965575897e-22
CALB1	124.631397657133	2.30047801184568	0.228207786673988	10.0806289100559	6.72940040855336e-24	2.20831527389359e-22
CROCC2	259.77562938379	-2.16071923096292	0.214354986405298	-10.0800978190331	6.76587323222447e-24	2.216361406337e-22
AC009336.2	6.65170000181634	1.83648875409447	0.182362024247248	10.0705657423749	7.45480258452027e-24	2.42490341613316e-22
HEY2	768.34130780771	-1.38355740488551	0.137423001168084	-10.06787359558	7.66165959095731e-24	2.48782540238073e-22
PALMD	788.635732338774	-1.08142607819661	0.107435545505397	-10.0658126982962	7.82384572102213e-24	2.5323205657645e-22
KCNK9	37.7415591590775	1.99116838912739	0.197815498967911	10.0657855401431	7.82600552388252e-24	2.5323205657645e-22
LBP	175.172757462424	2.67395821996928	0.265858955342054	10.0578075939889	8.48672055174196e-24	2.74132902003219e-22
MYOM3	64.7790418248071	1.74360779335274	0.173572113961985	10.0454373317975	9.62199184693718e-24	3.09187783074631e-22
TNFAIP6	45.0213854424842	1.26600078620452	0.126099485725721	10.0396982503021	1.01985655468716e-23	3.27148103468072e-22
MAGEL2	40.705871672526	1.70644084873615	0.170263567966624	10.022348698053	1.21578815734524e-23	3.879849952726e-22
SPOCK3	37.4229509987899	2.42986409570258	0.242776523030902	10.0086452568286	1.39651736638381e-23	4.44130848887174e-22
ELOVL7	240.888192626376	1.13197942390468	0.113105044658883	10.0082134030242	1.40262579505652e-23	4.45309672365462e-22
LIPH	134.043631864762	1.69079881412692	0.16896125075462	10.0070211754199	1.41962715348374e-23	4.49936872696445e-22
MS4A8	903.514088633486	-2.64514446265776	0.26443198947603	-10.0031182607637	1.47672362241276e-23	4.67234346128925e-22
CNMD	4.15132450136609	2.99717671920362	0.300147259258226	9.9856874475907	1.76076293565566e-23	5.54266648386953e-22
KIF19	273.499354331726	-1.96994165211062	0.197449944754132	-9.97691670445198	1.9235117278522e-23	6.01413675313788e-22
SLC6A2	112.989629983605	-2.43689528520729	0.244396728934135	-9.97106342558306	2.04032415395462e-23	6.35792439302059e-22
SNTN	254.777765688603	-2.6186637786876	0.262719109047053	-9.96754209538142	2.11395445715995e-23	6.55431932946533e-22
AMN	317.636969398806	1.53861129935154	0.154406936171666	9.96465144312524	2.17635910654899e-23	6.73653993230797e-22
COL8A2	377.775104515669	1.33462142534888	0.1339681804327	9.96222700822113	2.23010287474633e-23	6.87992302839794e-22
SPATS1	8.15562528576915	-2.77998303989291	0.279060214633423	-9.96194689932683	2.23639627198786e-23	6.88787762108419e-22
MRAP2	247.775726091046	-1.27228753011202	0.127750496031915	-9.95915921762191	2.29999537025574e-23	7.06030035760126e-22
ADAM33	373.132799531099	1.62506936311549	0.163203164437621	9.95733979004204	2.34246693006968e-23	7.17878997527634e-22
HOXD8	238.559969571968	1.23529791093731	0.124113905890568	9.95293719969205	2.44847835530727e-23	7.49129326497559e-22
NXPE2	6.94179403443609	-2.08300395979466	0.209304332347844	-9.95203461117521	2.47079187483521e-23	7.5471090858846e-22
LRRC43	166.503998687811	-1.30438957977485	0.131138549986552	-9.94665245199532	2.60809009210339e-23	7.94032814411969e-22
MYLK3	120.002721129494	-1.48987816365802	0.150113113453597	-9.92503672318125	3.23983449306177e-23	9.78335038043294e-22
TMEM114	15.4739715683923	-1.75062443985153	0.176475754264267	-9.91991476194533	3.41047299610326e-23	1.0281882897683e-21
GIPR	81.467528726353	-1.45258326944583	0.146579590102879	-9.90986035931954	3.77172961165394e-23	1.13341391782294e-21
MAP1LC3C	31.2355141124167	2.02184339700159	0.204159091509895	9.90327387356933	4.0286651648066e-23	1.20671212957478e-21
ANKRD35	423.471285586694	-1.36212832286044	0.137552851496081	-9.90258150263971	4.0566607236719e-23	1.21313784641291e-21
NPFFR2	4.69006625143562	3.16836510631135	0.320018321630868	9.9005740988979	4.13892219292514e-23	1.23177779099559e-21
IFIT2	474.675733573211	1.07508292922771	0.108598135956596	9.89964440694815	4.17757756218905e-23	1.24128951250877e-21
WDR93	116.6376377423	-1.22619862951188	0.123897071987407	-9.89691370298494	4.29319551313282e-23	1.27360220814393e-21
SCGB1D2	2536.62459178552	-2.07714546321554	0.209908706937124	-9.89547071926714	4.35556505545927e-23	1.29004044238451e-21
CR2	80.6931777688037	1.63526894762887	0.165607581693013	9.87436040615685	5.3774914512976e-23	1.5826042698176e-21
RIPPLY3	292.797334943449	-1.57572376055906	0.159703007723311	-9.86658788098116	5.8107669094902e-23	1.70008132452792e-21
GDPD2	14.7630541177852	1.68409828166011	0.170739547284643	9.86355128875042	5.98927603890426e-23	1.74602463895163e-21
CPNE8	205.154977541376	1.24361276557082	0.126098452236475	9.86223655813514	6.06823800044331e-23	1.76626688800972e-21
PCK1	240.157482461331	2.35332478180064	0.238688024978633	9.85941704453464	6.24106817247445e-23	1.81372484303838e-21
GCNT1	1847.21962935026	-1.06231074537613	0.107964443208736	-9.83945004303206	7.6125822548595e-23	2.19509934039425e-21
TMEM26	195.812908596664	-1.51843185307748	0.154328954106777	-9.83893049665135	7.65199286558543e-23	2.20303726274564e-21
PIFO	1144.90742277459	-1.49910231520006	0.152539392339425	-9.82764053408781	8.56007606654415e-23	2.44926497453388e-21
ENKUR	357.069726265288	-1.81038399435089	0.184242689797114	-9.82608317510168	8.69343709072935e-23	2.48359040214504e-21
SCEL	168.699710647308	1.82036374471875	0.185528175304007	9.81179134509296	1.00174218832922e-22	2.84430350900644e-21
MROH9	35.3375223961877	-2.64578301147888	0.26990236794198	-9.80274101206714	1.09571186310882e-22	3.10161735174054e-21
LHFPL3	13.039949730441	2.08900167459104	0.213342817465194	9.79176003866104	1.22150805017772e-22	3.44194236449015e-21
CFAP45	804.087688992468	-1.56333045341224	0.159666104127954	-9.7912481922864	1.22770820683292e-22	3.4523851553639e-21
CFAP43	523.556580690187	-1.51081459870136	0.154342000112469	-9.78874575682849	1.25847233988512e-22	3.53000539391982e-21
RSPH4A	358.902803599939	-1.69810008771955	0.173553229711959	-9.78431856634321	1.31477925752285e-22	3.68237495675698e-21
BOC	999.467623966321	1.17542908144683	0.120140071652941	9.7838220443416	1.32124771917062e-22	3.69491009971982e-21
NPAS3	1672.33081912904	-1.60313612227145	0.163868707148807	-9.78305223837313	1.33133873087721e-22	3.7175228025895e-21
CWH43	144.150879730296	-1.82297458852984	0.186538453994929	-9.77264767391822	1.47544876093319e-22	4.10755187334267e-21
SLC18A3	35.8758546724642	2.66983225933173	0.273218691920602	9.77177747453527	1.48817901612723e-22	4.13678068036206e-21
FAM133A	10.4242415700977	2.37937670293043	0.243711406536126	9.76309125924202	1.62136249512054e-22	4.48681821224328e-21
C1ORF158	197.244616366073	-2.21454649857141	0.226881931188794	-9.7607882962202	1.65860921869294e-22	4.58305119579521e-21
NRIP3	79.9336286465924	1.02234287329651	0.104814047711375	9.75387264989258	1.77562465523907e-22	4.85573108153209e-21
TULP1	11.8963366167768	1.31462475270263	0.134812829393564	9.75148106167845	1.81796362216338e-22	4.95689169390164e-21
NHLRC4	181.745397165935	-1.30798670813821	0.134323107804599	-9.73761499057145	2.08387686032051e-22	5.64046144046752e-21
ADGRF1	268.539340784622	1.6044133059303	0.164804651612872	9.73524284799367	2.13307580742604e-22	5.76521261596008e-21
RUNDC3A	70.9075264103092	1.43005644882016	0.147029272123619	9.72633835538413	2.32823259326874e-22	6.26527728763364e-21
MAGEH1	268.164249893244	1.01565148679227	0.104486599106038	9.72039951038633	2.46811206371968e-22	6.61289967824083e-21
AOC1	3789.62018777232	2.09644052885539	0.215815193024293	9.71405441608279	2.62675713400619e-22	6.98747546938432e-21
KCNQ3	120.836391450051	1.27470964954247	0.131229733316795	9.71357342063069	2.63918689539482e-22	7.01048198101939e-21
MESP1	455.227200192545	-1.50504910762676	0.15495542117533	-9.71278769217	2.65961682202837e-22	7.05464313265064e-21
CFAP99	34.7293064391799	-1.35057940827516	0.139083267453068	-9.71058153153394	2.71782025585895e-22	7.19872933769725e-21
SPINK4	15.813849870246	-2.00969582217991	0.207280026197266	-9.69555947598785	3.14906995366598e-22	8.31722307847877e-21
MMP10	720.885933548156	2.08752454110902	0.215613902269921	9.68177153296775	3.60415808865062e-22	9.49214419341919e-21
TOGARAM2	221.030927787984	-1.55150086423543	0.160331753851783	-9.67681589555674	3.78314951950308e-22	9.93532227211142e-21
TP53AIP1	71.5077835806213	-1.54089322916707	0.159411565386418	-9.66613197374923	4.19951220082348e-22	1.09666416500659e-20
CASR	12.7176653712903	2.23699161083382	0.231462672949648	9.66458903427788	4.26327579281986e-22	1.11056629798171e-20
PGBD5	232.099811478026	1.3927970992365	0.144113952472014	9.6645541624915	4.26472792278183e-22	1.11056629798171e-20
DNAH9	559.90671251491	-1.79598904405642	0.18600707671168	-9.65548771480505	4.65936838202007e-22	1.20824264574873e-20
C1QTNF8	3.76683914752635	-3.14434533792473	0.325761852195221	-9.65228223236036	4.80737177982198e-22	1.243144772241e-20
LEF1	2021.09987411279	-1.24821048465901	0.129373795937396	-9.64809353868706	5.00780354003997e-22	1.28957896438724e-20
NEK10	95.631936200136	-1.37781358837337	0.142967879314246	-9.63722477371932	5.56727284359618e-22	1.42967875059718e-20
AGBL2	138.822335269591	-1.39506864750409	0.144850068564189	-9.63112176150527	5.90809416788911e-22	1.51301069014961e-20
DLEC1	349.999977306656	-1.63572957752253	0.169851488301728	-9.63035174950471	5.95253632724222e-22	1.52228932473652e-20
TEKT1	505.210775728985	-2.22935968890721	0.231590671869555	-9.62629310977993	6.19230991750109e-22	1.58142724766374e-20
KNG1	9.31953143635246	2.4734587597925	0.256958805585293	9.62589608150818	6.21627229331296e-22	1.58536319931658e-20
LRRC66	45.601994035295	-1.2217843863214	0.127141674256503	-9.609629521289	7.28104870165872e-22	1.85182337417633e-20
NME9	97.7142002166293	-1.35008407035768	0.140580337791542	-9.60364793232776	7.71639822614499e-22	1.95717837908282e-20
CLDN9	336.066062250557	1.76547221312677	0.184014247699833	9.59421476975323	8.45584955152471e-22	2.12727145908846e-20
PRR29	382.011673164713	-1.47976626156878	0.154565180352884	-9.57373619459677	1.03110608998816e-21	2.58697402090265e-20
NTNG1	51.0988803411625	1.87461030957043	0.195924385301317	9.56802955735915	1.08962494131474e-21	2.7227407057839e-20
ODF3B	1042.06166614901	-1.22783267625587	0.128360312195801	-9.56551643768935	1.11642680717006e-21	2.78595820077254e-20
COL11A2	158.695230798079	1.31125398290864	0.137084854007121	9.56527249057378	1.11906292253477e-21	2.78878301703187e-20
SLC40A1	7842.58995654049	-1.15297975993593	0.120569557012651	-9.56277677801337	1.14638813366088e-21	2.85304461559817e-20
VGLL1	149.347587994416	1.8234532637484	0.190800923312422	9.55683668659525	1.21410942536527e-21	3.00946562241945e-20
EFCAB10	85.8782489615645	-1.39449815319332	0.145965786368864	-9.55359600276018	1.25270894322377e-21	3.10099819977463e-20
ADCY1	469.280330258461	-1.54013744282955	0.161370106525555	-9.54413104130687	1.3725338572331e-21	3.38406253284028e-20
TMEM171	23.1162734052883	1.60063094737376	0.168009150901395	9.52704622805442	1.61821971119686e-21	3.96870524673292e-20
CDH17	35.9257370413528	1.73423310904812	0.182072386946845	9.52496497755267	1.65097581567958e-21	4.03835654333972e-20
BEND6	38.8273329484569	1.25314226604652	0.131582602971893	9.52361663125181	1.67254625035151e-21	4.08572859390875e-20
ABCA4	187.627025501242	1.35088219435514	0.141860901696393	9.52258288366342	1.68927243999279e-21	4.12115793551399e-20
NR5A2	298.616854202889	-1.26894507464635	0.133373768575777	-9.51420274163872	1.8311155743558e-21	4.44381071520037e-20
RYR1	282.540009285478	1.47757400063819	0.155407800004898	9.50772098048892	1.94885179347919e-21	4.72335439253565e-20
FGF12	81.4903712970355	1.47306818673627	0.154974495917944	9.50522973480895	1.99606929917924e-21	4.83147792115956e-20
KLK2	21.9363274472793	-2.07246613285279	0.218074120354556	-9.50349417658209	2.02963107603669e-21	4.89992054437451e-20
C6ORF201	9.8020076617034	-1.41503817295785	0.149125706748205	-9.48889499881542	2.33496219079448e-21	5.59195483744021e-20
SLC17A9	376.018180889756	1.22855867342056	0.129624676064443	9.47781480132525	2.59663631224319e-21	6.19616909463332e-20
CALML3	180.889096922196	-2.87149045786437	0.303195841772556	-9.47074485282167	2.77855221916565e-21	6.59630431441104e-20
TMEM178A	711.402338719456	-1.49768780856786	0.158280068807366	-9.46226407312607	3.01346402851559e-21	7.13571348055015e-20
CFAP53	250.076587471109	-1.30265586170945	0.137708493576449	-9.45951718647097	3.09368346348079e-21	7.30700447087865e-20
CFAP100	192.320523918468	-1.78348369454492	0.188750006044009	-9.44891993343346	3.42344825783198e-21	8.05509570411963e-20
CCDC113	768.047112431182	-1.03565733485235	0.109613205510194	-9.44828982996974	3.44411568120176e-21	8.0934535925427e-20
NQO1	4526.69124739007	-1.40524724283604	0.148810698292445	-9.443186941267	3.6161013726478e-21	8.48685260129908e-20
SSC4D	216.922113174712	1.30868730147543	0.138625053599851	9.4404818428639	3.71069048921526e-21	8.67590319805045e-20
EFCAB12	286.345793591974	-1.33056201194186	0.1409402509663	-9.44061049146279	3.7061371126379e-21	8.67590319805045e-20
AKAP12	1220.26633505615	1.19349232108801	0.126452881011837	9.43823748053855	3.79102345891632e-21	8.85256498133093e-20
SHISA3	19.9424892134262	2.07257646234224	0.219598087880436	9.43804421225513	3.79802106731464e-21	8.85774951057619e-20
ACOXL	42.1392567276858	1.06900280199876	0.113271742368259	9.43750647468026	3.81755807169056e-21	8.89212866924807e-20
CCDC65	316.364375002282	-1.31779778247194	0.139647050786094	-9.43663167287713	3.84955385515832e-21	8.95540502239528e-20
RSPH14	91.1824615295081	-1.27379327676927	0.134997112348604	-9.43570758372925	3.88364042205928e-21	9.02338058463674e-20
STOML3	156.620347950782	-2.3100348848406	0.244989896427105	-9.42910266312932	4.13612172782705e-21	9.58597911945518e-20
CST1	1285.09315202706	-2.54859029805154	0.270315789509775	-9.42819619480413	4.17201623898195e-21	9.6459123520079e-20
XKR7	17.6938684677905	2.13442396116824	0.226427034096413	9.42654206325644	4.23831275834741e-21	9.77394985727853e-20
EYA2	7085.19663905499	-1.24237430942627	0.13180172811995	-9.42608512913892	4.25680934659719e-21	9.80441019816875e-20
DNAH3	270.188363686191	-1.49145260373331	0.158446445866743	-9.41297607260725	4.82284022453399e-21	1.10531867247324e-19
TTC16	56.3429307781656	-1.29371592663426	0.137453390993925	-9.41203354300251	4.86629355567302e-21	1.11390060266338e-19
CATIP	157.893649371808	-1.61507383358282	0.171650324709347	-9.40909279558665	5.0043746759848e-21	1.14268609442653e-19
LHX1	151.109948849611	2.93474521810307	0.31206375180575	9.40431306462615	5.23711727797391e-21	1.19289178686627e-19
C6	141.44419172805	-2.59993326782886	0.276609965725414	-9.39927547805625	5.49400711910509e-21	1.24528589236342e-19
SCHIP1	22.5274451738214	1.19103024469707	0.126725024282348	9.39854027601855	5.53252617165967e-21	1.2524855646977e-19
ERICH2	131.207726916349	-1.02119300013697	0.108763013452448	-9.38915691760823	6.04824290857518e-21	1.36092805543559e-19
SPEF1	352.482834548379	-1.38998768320467	0.148115994266664	-9.38445365125238	6.32434657620216e-21	1.4196090783216e-19
C5ORF49	638.608726358638	-1.68815332671884	0.179969294710918	-9.38022971880007	6.5829146766175e-21	1.47586240651953e-19
COMP	883.313235543057	2.04601940526347	0.218265033747359	9.3740136481583	6.98255621706105e-21	1.56168365284112e-19
BPIFB2	146.85487665203	-2.86212145589536	0.305367258992998	-9.37271882170247	7.06877439670611e-21	1.57906200107624e-19
NKAIN4	269.632404986468	1.89273300541028	0.202137944705758	9.36357104137691	7.70862814468191e-21	1.71785666382869e-19
GREB1	1668.80529274927	-1.07021919885804	0.114313628481731	-9.36213129678655	7.81442045210467e-21	1.73934177193845e-19
VWA3B	233.974626585385	-1.57243071980361	0.168067638265501	-9.35593988248704	8.28596984851589e-21	1.83329554846459e-19
PHACTR3	16.3448942316237	1.80055144534845	0.19246380861328	9.35527286050087	8.33842086130678e-21	1.84182847237207e-19
GPR55	31.2128426655269	-1.61438320579868	0.172565387897985	-9.35519703842955	8.34440384441262e-21	1.84182847237207e-19
BARX2	80.3486168897829	1.65149920508927	0.176541073819759	9.35475903344385	8.37904922081589e-21	1.84727647566168e-19
EYA4	83.3082410946369	2.57738242295868	0.27575791344854	9.34654019798292	9.056165674282e-21	1.9894593337306e-19
UTS2R	6.44426067198295	2.38720414208253	0.255500101023896	9.34326104966689	9.34117849714502e-21	2.04721974604688e-19
EREG	69.7628779136633	2.04068492315119	0.218602361258165	9.33514583925825	1.00852311636714e-20	2.20247669029012e-19
COL25A1	128.190030234725	1.81171863671112	0.19421319257668	9.32850447837528	1.07375218478627e-20	2.34216932448498e-19
DRC7	324.116442925869	-1.70947024766571	0.183300001793213	-9.32607872854373	1.0986029351922e-20	2.39075082410782e-19
ZG16B	179.266153404229	-1.53521279536241	0.164684049721603	-9.32217053174052	1.13984221652636e-20	2.47758669831362e-19
PCDH10	129.066364989865	1.98613150046753	0.213085538513659	9.32081789464196	1.15446887761126e-20	2.50644115454219e-19
NT5E	1973.41670172877	-1.32156299147547	0.141800438989824	-9.31987940862658	1.16472604624823e-20	2.52575270450157e-19
COL22A1	161.16034683151	1.72526750035897	0.185131043627609	9.31916909532115	1.17254927254595e-20	2.53974720353674e-19
IGFBP4	11948.2000697454	-1.03971561949916	0.111690646847461	-9.30888708093097	1.29178766530959e-20	2.78176946602846e-19
CYP27C1	24.9937390949683	1.60129744901931	0.172038405290363	9.30779058499564	1.30519026191895e-20	2.80737037659387e-19
CCDC60	118.104120147429	-2.31067397707784	0.248288557533638	-9.30640541807808	1.32231803662531e-20	2.8377850624934e-19
TCEAL5	44.6518287003757	1.89923160121258	0.204146605160496	9.30327300676608	1.36187462269929e-20	2.91576413157825e-19
LDLRAD1	381.918873484717	-1.74792046483011	0.187920057924772	-9.30140445960181	1.38602575362919e-20	2.96404884637126e-19
GPC5	6.05997954717559	1.96664486646424	0.211518089155777	9.29776206996584	1.43432776827905e-20	3.06381004051405e-19
RNASE4	27.5291499371254	-1.20583469771811	0.129770986345702	-9.29202074881233	1.51386410506657e-20	3.22998324189174e-19
PLPPR3	188.054132685258	-2.04206374971855	0.219855499458319	-9.288208640447	1.56906775390888e-20	3.33624830564501e-19
ERICH3	358.107656427346	-1.839653860252	0.198119695068836	-9.28556779583587	1.60847255581999e-20	3.41611565377531e-19
SLC46A2	38.8644585023104	-1.94998173947484	0.210195455840508	-9.2769928430539	1.74329175949366e-20	3.6897685516863e-19
HERC5	372.982664754755	1.14841429710784	0.123849940838821	9.27262693328527	1.8161674698597e-20	3.83525752376637e-19
LRGUK	89.1204262198416	-1.07595629960036	0.116062562010218	-9.2704855119916	1.85300507162357e-20	3.90415534465597e-19
LIN28A	11.14921387679	2.29669778435061	0.247748582750109	9.27027617617967	1.85664554821318e-20	3.90540375134199e-19
ARL4D	1259.58875967873	-1.03286788369047	0.111464964058753	-9.2663007826032	1.92713791988034e-20	4.04655313391862e-19
LRRC18	50.6954465927083	-2.30843150310505	0.249163108185159	-9.26474035389539	1.95552528090051e-20	4.10151518474845e-19
SEMA6C	567.423108539942	1.05384325538451	0.11380393131212	9.26016564835732	2.04115299381068e-20	4.2666310775923e-19
STMND1	120.512168222171	-1.8075023513312	0.195188706147053	-9.26028143231529	2.03894074117085e-20	4.2666310775923e-19
CARD11	262.695189681936	1.21500875433439	0.131270218292193	9.2557837576678	2.12664396518892e-20	4.44032722506393e-19
TMTC1	741.621984271914	1.23597205358189	0.133604758319738	9.25095834254651	2.22488769984975e-20	4.62981401155042e-19
APOBEC4	104.72047916952	-2.43592705400464	0.263500085360627	-9.24450195403472	2.36338778823367e-20	4.90700705281527e-19
PLAC1	18.3042943004886	2.01117761697169	0.217733603812012	9.23687286555965	2.53806357781535e-20	5.2403381733045e-19
TMCO5A	3.57342823182491	-2.52677177207041	0.273595923629397	-9.23541454328493	2.57287791749008e-20	5.30631028567114e-19
MBOAT2	713.110583152106	1.01278186128987	0.109792628929102	9.2244977752001	2.8489282330456e-20	5.84313920009939e-19
DEGS2	1385.15658161854	-1.30124853674992	0.141126274522681	-9.22045551865537	2.95840726784844e-20	6.04761071148598e-19
ART3	27.0089441390572	-1.59591109495802	0.173115549602609	-9.21876225804947	3.00549358902461e-20	6.13709874824949e-19
XG	266.876353609842	-1.6008219598748	0.1737609005665	-9.21278581462085	3.17768651575802e-20	6.46734200753782e-19
HPSE	151.750063224564	1.01997062132419	0.110935544798174	9.19426341827443	3.77572475010982e-20	7.61759658234887e-19
SDR42E2	14.2028664347807	-1.35004774593905	0.146969137382054	-9.18592685503439	4.07998362717045e-20	8.19577209440599e-19
SRD5A2	144.158686315596	-1.82236738644261	0.19839550482241	-9.18552760594987	4.09514800175567e-20	8.2173310714883e-19
ANKUB1	36.1447627235397	-1.98289132678521	0.215897208508881	-9.18442318212579	4.13738734209446e-20	8.27522100429055e-19
GTSF1	18.581865444655	1.54558866292518	0.16847635351956	9.17392043831088	4.56121720859927e-20	9.08373021102459e-19
PKDCC	2322.66640787756	-1.35634377597589	0.147854148428732	-9.17352533148344	4.57797253433772e-20	9.10731639046734e-19
PROK2	31.2172793092046	2.14836037547042	0.23449544943681	9.16162927950266	5.11195867263592e-20	1.0126156597152e-18
FGF11	7.23849998267447	1.33084922661485	0.145281619059939	9.16047904219586	5.16674423421731e-20	1.02128576595547e-18
TF	70.4564045789506	1.54052668967176	0.16817650126869	9.16017801565816	5.18117762877724e-20	1.02304807683875e-18
SMAD9	448.167533443784	-1.06352361111442	0.116192472269008	-9.1531197361233	5.53126210324562e-20	1.09101202825827e-18
CALN1	115.750578338812	-1.958075183635	0.213929869981693	-9.15288353048856	5.54337340117676e-20	1.09223896101188e-18
IRAK2	141.945165272974	1.0639372756886	0.116326037711267	9.14616621198261	5.89898971181726e-20	1.1573880237757e-18
FOLH1	553.159737150747	-1.00971271749402	0.110411052453298	-9.14503299315176	5.96116645277504e-20	1.16711707709506e-18
PNMA3	285.056415436822	1.89677007616412	0.207559675082047	9.13843247930671	6.33640771446613e-20	1.23796981489901e-18
TCERG1L	5.17122738076892	1.87441489024324	0.205330044940968	9.12879014263176	6.92690525458396e-20	1.34907300761808e-18
C2ORF73	27.2494272005637	-1.83744103580486	0.201557736630345	-9.11620197033023	7.7803184432068e-20	1.50109140744534e-18
GDF5OS	5.87644599970644	-1.35676172602128	0.148838538162195	-9.11566145955271	7.81920176016681e-20	1.50702515421261e-18
SSTR1	58.749076833016	1.78531031678978	0.195915175373692	9.11266987554408	8.03790947834991e-20	1.54314301368897e-18
RSPH9	124.953756424345	-1.2805208622603	0.140592552782083	-9.10802767942554	8.38931618664465e-20	1.60688338240267e-18
SCN4A	17.3870825607709	1.67004504667858	0.183469149254625	9.10259328864512	8.82001938169739e-20	1.68763652586224e-18
MTMR8	66.141098405438	-1.08365286231263	0.119076422137981	-9.10048221852801	8.99316378496997e-20	1.71899226533122e-18
SOSTDC1	171.515737079001	1.795996170894	0.197452972212484	9.09581735220114	9.38776634223038e-20	1.79072608797627e-18
DKK4	2465.80426165176	-3.31731794561428	0.364819701175696	-9.09303399713239	9.63131208140462e-20	1.83529452519345e-18
SALL4	90.4488398633412	1.45838045086255	0.160388285484364	9.09281152584379	9.6510458493409e-20	1.8371667463309e-18
PNMA2	55.372091864535	1.69999187756512	0.187349926403233	9.07388601747422	1.14846243605702e-19	2.17726401093386e-18
CAPSL	448.021530880752	-1.82882644530149	0.201659241029518	-9.06889481466312	1.20230286632315e-19	2.27468341270383e-18
TMEM211	104.538772256583	-1.5553429298302	0.171576801710646	-9.06499546747113	1.24609433064335e-19	2.35273268680839e-18
CRHR2	4.14801694676733	1.40367114194062	0.1548770117398	9.06313420030885	1.26754935810278e-19	2.38837730168533e-18
XAGE2	23.2377506055409	3.68175111006945	0.406737119821338	9.05191813249472	1.40478608981192e-19	2.62826830385497e-18
KIAA2012	33.7969475463634	-1.92100430678947	0.212288828862717	-9.04901269219282	1.44266811494931e-19	2.69370690022912e-18
IL5RA	129.004713511179	-1.92323931276221	0.212634827415927	-9.04479918052288	1.49940520451422e-19	2.79682815864166e-18
ASTL	11.3503269349305	1.26030660630126	0.139350253000782	9.04416446444618	1.50814095230591e-19	2.81029561775918e-18
FBXO27	214.594643406932	1.26043707793906	0.139422294712997	9.04042700296744	1.56060997670603e-19	2.90514754800266e-18
SLC6A15	56.0442151732366	2.65770167055151	0.294225892007145	9.03286129042297	1.67240595615368e-19	3.0977936303635e-18
TMPRSS13	993.290736815622	-1.11958133618311	0.123982540524631	-9.03015320903741	1.71431613967142e-19	3.17216921613252e-18
CFAP52	140.22835896904	-1.59444531993577	0.176667137732736	-9.02513812358166	1.7946882391882e-19	3.31097658137198e-18
IGF1	263.668455511559	-1.39028212021621	0.154048410709641	-9.02496892899915	1.79746372023777e-19	3.31280067961516e-18
GFRA3	663.089921393431	-1.91217353841198	0.211911823139036	-9.02343960845167	1.82274402086564e-19	3.35605728807049e-18
C19ORF18	46.5377384437206	-1.16189834487513	0.128775503605575	-9.02266589796378	1.83566728882529e-19	3.37649873036802e-18
ASCL5	54.0656381896875	-1.6811994134028	0.186425002732663	-9.01810051634368	1.91378686755903e-19	3.50974503574797e-18
BCAM	19126.4294904766	1.16026245147267	0.12881119314822	9.00746606808912	2.10872274504837e-19	3.85960793839504e-18
CFAP57	322.140180985754	-1.41360576035483	0.15707578208671	-8.99951438455659	2.26718269474035e-19	4.13738526999811e-18
SMIM22	2200.80096922029	-1.19989308570747	0.13348244371438	-8.98914533116393	2.49160380855792e-19	4.54246078805039e-18
SLC5A8	15.0377965278787	-2.42040102218632	0.269497845474054	-8.9811516597796	2.67947209216054e-19	4.8705972608577e-18
DNAH6	308.433969948952	-1.29500268785135	0.144294635907661	-8.97471121989635	2.84096050001734e-19	5.15403606955201e-18
C11ORF97	41.0077653914065	-2.22028481972697	0.247615311478527	-8.96667014034593	3.05613669899799e-19	5.53357720079314e-18
DISP3	162.682192121334	-1.57575816956014	0.175860420212246	-8.96027751814968	3.23862270882047e-19	5.85256370801563e-18
PLG	30.0803285525129	-2.06995684090096	0.23109885250949	-8.95701912157249	3.33573867998358e-19	6.01633568731281e-18
ACSM1	44.1916132922328	-1.25083124975039	0.139692757670327	-8.95415961865636	3.42333243620457e-19	6.16233074754067e-18
IFIT1	1366.8177359677	1.30707031071579	0.145975366936393	8.95404709813358	3.42682530125331e-19	6.16263510286495e-18
SRPK3	243.136174351738	-1.33460225807506	0.149087109829077	-8.95182862961884	3.49641458237787e-19	6.28168825308799e-18
C2CD6	15.6512356397471	1.66310647909129	0.185786306593854	8.95171721523585	3.49994602823828e-19	6.28194572212643e-18
EFCAB1	481.819008025815	-1.79295171063335	0.200411476563167	-8.94635248130727	3.67422454194609e-19	6.58837497410275e-18
CCDC13	89.5643956701472	-1.10328445157837	0.123335803645461	-8.94537043557806	3.7070430481166e-19	6.64080049808018e-18
C1QTNF12	74.6054896767626	1.21677823995514	0.136040110714773	8.94426087689893	3.74447139124354e-19	6.70137490975352e-18
FRMPD2	52.9853403600737	-1.582363107981	0.177022044271816	-8.93879129285894	3.93450140597754e-19	7.03467604322368e-18
TOX2	204.224126310712	1.12080789324287	0.125454449233797	8.93398281279074	4.10941212145869e-19	7.32621251384284e-18
HAMP	80.3861555720734	-1.31242315459717	0.1469542156657	-8.93083024976122	4.22823460008775e-19	7.52357943572235e-18
MMP1	282.403015410006	1.51525893137581	0.169703129348266	8.92888031702811	4.30342135425398e-19	7.65002256272513e-18
IGSF1	68.1621029867061	1.9185060167397	0.214991753733118	8.92362606205473	4.51265595903458e-19	7.99132322220249e-18
SH2D5	32.8861421598273	1.24147930749746	0.139502541657715	8.89933109995635	5.61842558030557e-19	9.8834182812567e-18
NR0B2	16.0999782328415	2.21895831580882	0.24965520390099	8.8880915804536	6.21674325982138e-19	1.09152118163209e-17
HOXD11	68.2064054611793	1.441796567053	0.16236390742689	8.8800312206222	6.68415992274645e-19	1.16916046346832e-17
ZNF229	46.5390885628787	1.69722572146086	0.191213046650726	8.87609789807413	6.92468994618343e-19	1.20895175416372e-17
EPHB1	95.3662006774346	1.33262118182243	0.150168350747675	8.87418137834922	7.04496682580795e-19	1.22879332001228e-17
POU3F3	360.741164971391	3.01138703798022	0.339562076181212	8.86844335459048	7.41754814213777e-19	1.2913498601256e-17
DIRC3	19.1815400379417	1.33137547541231	0.150223450057064	8.86263412873673	7.81457076057015e-19	1.35791899223741e-17
CCDC160	155.625196747364	-1.19027789402086	0.13432302492616	-8.86130947896074	7.90800025311146e-19	1.37286734731217e-17
CRYAB	1511.35357115683	1.36425182864436	0.153991585227244	8.85926219040565	8.05457311787175e-19	1.39569944092019e-17
TMEM150C	370.585396187849	-1.05840275312683	0.119664266761385	-8.84476863287288	9.17181488830062e-19	1.57750111172525e-17
C20ORF85	1326.31356589964	-2.28343722896397	0.258461870868547	-8.83471601165235	1.00352868794037e-18	1.71963266202426e-17
CD22	165.501976077986	1.43460018024261	0.162734127709829	8.81560739859465	1.19037928651889e-18	2.02299013302904e-17
UBXN10	1258.98600759987	-1.01050372387955	0.114669530638973	-8.81231237495012	1.22590454369787e-18	2.07955133986296e-17
MAG	36.9482084701905	2.05460078862651	0.233172181386916	8.81151763647651	1.2346285373616e-18	2.09243580541329e-17
FAM217A	4.14464785055599	-1.65281076862861	0.18763918939982	-8.80845186933106	1.26886024993066e-18	2.14848747890086e-17
PDPN	483.805158782351	1.13537209371415	0.129076181067617	8.79613949160293	1.41603546373592e-18	2.39331937403169e-17
PRSS35	23.1703028030857	1.7210123337192	0.195692679342933	8.79446456299623	1.43731723532802e-18	2.42707639892684e-17
NME5	293.193133917004	-1.09046190071718	0.124044289989835	-8.79090767343292	1.48356450397975e-18	2.50289076144572e-17
RS1	5.23825299665389	1.62034667902862	0.18439151625422	8.78753378650379	1.52878911532116e-18	2.57684354428815e-17
SERPINA3	64.2986373297662	-2.03425510228598	0.231498165224097	-8.7873487045427	1.53130902255574e-18	2.57874664733933e-17
SLCO4A1	448.80638835962	1.41243148643718	0.160822334900066	8.78255801543271	1.59798099503199e-18	2.68614375601887e-17
SCIN	286.015095034206	1.04988604293511	0.119627261271806	8.7763109493049	1.68924359330852e-18	2.83441316412066e-17
CDKL2	31.3006456592959	1.3746552051308	0.156727687077225	8.77097870048611	1.7711995212967e-18	2.96655919822603e-17
COLGALT2	174.008350812099	-1.32563859999988	0.151182364381083	-8.76847379273921	1.81104316363112e-18	3.02509471143104e-17
CELA3B	5.39437324940123	-1.69233044293608	0.193083089584781	-8.76477814072371	1.8714483558333e-18	3.12317947484295e-17
SRL	30.8883326725628	1.17422174288903	0.134106382361349	8.75589753607021	2.02485609361762e-18	3.37312280608844e-17
DPYSL5	35.8866022512202	2.40400882678719	0.274924337777641	8.7442561332331	2.24489681368268e-18	3.72628754006183e-17
SERPINA11	100.701989515931	-2.76008092246019	0.315773287130707	-8.74070428040267	2.31661678719901e-18	3.84189551444158e-17
GATA3	145.130848697186	1.29307349218645	0.147946883446418	8.74011984615252	2.32863266449039e-18	3.8583716025305e-17
CCNO	1093.41995343426	-1.09832649717504	0.125739465407265	-8.73493849856612	2.43788735373439e-18	4.03579191299905e-17
C1ORF87	91.8563786297857	-2.43284076201465	0.27856310409609	-8.73353551220998	2.46833173759542e-18	4.07890719668063e-17
LAMP3	329.783192043002	1.05820458113457	0.121193301314568	8.73154349008041	2.51220389815121e-18	4.14770903611946e-17
SLC17A8	11.1321761613011	-2.01821086269746	0.231471335351726	-8.71905309411528	2.80538002224841e-18	4.62351564377847e-17
COLCA2	112.889510764306	-1.0172841428871	0.116694756897258	-8.71747943039759	2.8446347241225e-18	4.68404728418786e-17
ZNF311	38.967097044364	1.41910522180679	0.162901391810987	8.71143706036203	3.00046374623707e-18	4.93187928359766e-17
FAM216B	405.638985229551	-2.30205374101244	0.264492216486054	-8.70367291558398	3.21312225301907e-18	5.26276499056772e-17
GSPT2	100.829796856068	1.24954492325724	0.143590519943809	8.70214080808553	3.25681132256542e-18	5.32961506899253e-17
IGDCC3	68.8283509822682	1.65302857163807	0.190014675993777	8.69947841130022	3.33413074751243e-18	5.45133317368853e-17
RHOF	119.837917390346	1.00750360632338	0.115833286831971	8.69787635211348	3.38152703981684e-18	5.51909268003909e-17
ENTPD3	668.713731404411	-1.16096910971122	0.13357069431602	-8.69179512509269	3.56756997781573e-18	5.81250570814424e-17
MUCL1	170.434264639993	-2.54426476715474	0.293222871445032	-8.67689738735709	4.06711754779322e-18	6.59164566902396e-17
GRK1	5.93044301040548	1.85864878528705	0.214243847392893	8.67538931878189	4.12138069788181e-18	6.6737571632687e-17
ADGB	66.765378612041	-2.08509762424144	0.240421780423952	-8.67266526587004	4.22121475243775e-18	6.82945398996059e-17
SORCS3	9.16958221002852	2.03405343864826	0.234593649583438	8.67053921647103	4.30078793200405e-18	6.95212807735721e-17
CFAP77	315.063355237224	-1.85836678022614	0.214425272622727	-8.66673390452375	4.4469261860019e-18	7.1633760568776e-17
OVOL1	296.126278758595	1.00453551777918	0.116054662143049	8.65571015614174	4.89852013441393e-18	7.86350318720076e-17
GCGR	64.0627542086599	2.31634604202943	0.268174471124002	8.63745915978098	5.7476994873291e-18	9.17899192029016e-17
FABP3	405.153214648098	1.23014392884486	0.142449244539952	8.63566481393202	5.83864760815685e-18	9.31621043914253e-17
DSCAML1	48.3378777313119	1.56493805170033	0.181367558610868	8.62854450755426	6.21376196347921e-18	9.85009475442621e-17
C10ORF107	169.167634854771	-1.4386686335841	0.166734344976454	-8.62850802447007	6.21574395268792e-18	9.85009475442621e-17
FAM170A	3.02656809948465	-1.67018726731588	0.193578399715706	-8.62796298434518	6.24542834532397e-18	9.88868377033746e-17
LMO3	398.748281049885	1.8975324050363	0.220053573663335	8.62304743998102	6.51954304677691e-18	1.0296324329667e-16
REEP6	370.748886443505	-1.12106248074066	0.130145311435854	-8.61392906415386	7.05983842885458e-18	1.10929207041858e-16
KCNG3	40.1847940821004	1.19827473571429	0.139113587993509	8.61364265703654	7.0775062708745e-18	1.11112653487116e-16
C9ORF152	479.657145777211	-1.26975138347395	0.147493772384458	-8.60884743095597	7.3798790610096e-18	1.15566163572786e-16
ORM1	173.115731510143	-2.00911434683301	0.233554327379841	-8.60234262996756	7.81052088978405e-18	1.21488983068361e-16
ZPLD1	4.66444813446034	1.77204097462251	0.206198033640541	8.59387911386031	8.40814823580055e-18	1.30347388327741e-16
POU6F2	23.4680957190803	2.41425775289961	0.280998832919626	8.59170028506902	8.5691676269367e-18	1.32621817171146e-16
KCNE1	29.8409553731352	-1.54417257589103	0.17974161314768	-8.59106886184614	8.61639710168703e-18	1.3324155017713e-16
KCNQ5	13.184543632324	1.65862974768352	0.19312563119157	8.58834602869596	8.82302069421125e-18	1.36096195250724e-16
CFAP61	99.9716169584699	-1.37302557109096	0.159944846594393	-8.58436892670156	9.1336419352466e-18	1.40770453135002e-16
DNAI2	181.040627603578	-2.10617590521441	0.245608348602897	-8.57534329429376	9.87916786424002e-18	1.51881966310841e-16
C19ORF84	19.7071950771902	1.61580876805984	0.188463119783068	8.57360723901701	1.00293054085986e-17	1.53807569545762e-16
GPR158	61.0641189008522	1.71103431819354	0.199646603710987	8.57031517886709	1.03202192426676e-17	1.58138169403553e-16
SORCS2	182.727971175556	1.36409338667408	0.159187433521328	8.56910219920917	1.04294946222564e-17	1.59286045956553e-16
PIH1D3	42.6174902464301	-2.07231852603023	0.241871741257409	-8.56784060534292	1.05443610474051e-17	1.60775491924291e-16
CCDC33	195.130808884537	-1.37567929139265	0.160574055589026	-8.56725755817966	1.05978676743423e-17	1.61458557559557e-16
OPCML	12.6188943737317	-1.7201354199894	0.200834269596744	-8.56494971422592	1.08123021819234e-17	1.64590225578852e-16
GPR173	306.374729175342	1.11649476662296	0.130591483717112	8.54952202734386	1.23599280928891e-17	1.8692122901326e-16
IL6	78.3397093437491	1.39799743358604	0.163614294070265	8.54447003869762	1.29127458007643e-17	1.94646520237374e-16
DTHD1	78.7438116516735	-1.82646659913088	0.213781358767191	-8.54361956376145	1.30081794631466e-17	1.95793060006867e-16
TMEM130	95.5731571836782	1.17475314632994	0.137519482056026	8.54244888627007	1.31406831116004e-17	1.97600491137212e-16
LTF	21587.4209710869	-2.17390864407973	0.254601528074053	-8.53847445663181	1.36005449711357e-17	2.04184375959374e-16
DYDC1	21.2606420786563	-1.76254738397545	0.206500347861269	-8.53532404293851	1.39763157854393e-17	2.09486556974802e-16
CBS	37.8357037834491	1.49609916102942	0.175335716768118	8.53276895664113	1.42885866694122e-17	2.13821376462932e-16
EPHA4	483.995251338045	1.10326278443539	0.129508664110604	8.51883379395506	1.61167938639795e-17	2.40210188932511e-16
SPINK1	75.1399121118536	1.97396575376079	0.231967163683663	8.50967750096176	1.74417794167098e-17	2.58917559779998e-16
GSTA3	43.8000257000958	-2.36754149913967	0.278591920825772	-8.49824177284849	1.92483879764477e-17	2.84370009140491e-16
ZFPM2	53.1671137388333	1.07324688797307	0.126310339089995	8.49690449495499	1.94713512731824e-17	2.87283086145607e-16
ADGRF4	32.7303692237857	1.58135211833422	0.186155757411313	8.49477953475382	1.98308968745762e-17	2.92277153379585e-16
USP44	75.7707432713171	1.24337218320423	0.14642529053808	8.49151248828062	2.03965006148787e-17	2.99660473772161e-16
ZNF474	83.0030521854859	-1.41575289067845	0.16679771063974	-8.48784365953485	2.10506500057757e-17	3.08781726073644e-16
ADCY5	507.743282957792	1.01872068958526	0.12003439083972	8.486906814444	2.12209797750471e-17	3.11034139137667e-16
EFS	382.143066223128	1.11493068977928	0.131538844780952	8.47605657200307	2.32955511083769e-17	3.40364706934922e-16
TREH	32.9654565232104	-1.35313656842483	0.159801115020276	-8.46762907914091	2.50438326994949e-17	3.64472293627421e-16
BVES	124.582170971585	1.17508300290484	0.139005149113748	8.45352140116243	2.82646101429332e-17	4.09097686697989e-16
LYPD6B	446.330111479721	1.23423336853986	0.1460612339727	8.45010914237892	2.91030629265828e-17	4.19922093168695e-16
CHRNA3	92.3649104059928	-1.60501663886463	0.1899823381647	-8.4482413174282	2.95723638293446e-17	4.25699687701768e-16
RAET1E	18.3523355423002	-1.26628950745233	0.149992578261002	-8.44234776235966	3.11026370189413e-17	4.47380909983081e-16
ST8SIA3	2.42342239768171	3.08306885130231	0.365211184361691	8.4418796119041	3.12274895964305e-17	4.48828592718928e-16
HOXA5	428.455902254922	1.42193562049987	0.168604796275674	8.43354193895507	3.35357425585553e-17	4.8088646773254e-16
RNF165	70.7821912104738	1.1060873695772	0.13121788279878	8.42939503355165	3.47456782567197e-17	4.97466888461652e-16
ARL14	11.5022829499163	1.65112848523034	0.195987092816689	8.4246797148763	3.61738383292045e-17	5.1751476578841e-16
FOXE1	14.9290349894485	2.54830110802102	0.302535144372702	8.42315729402231	3.66471941303267e-17	5.23075924842485e-16
GOLT1A	281.058874360538	-1.10453563880678	0.131154333689536	-8.42164805183945	3.7122482267911e-17	5.28638973678447e-16
ERP27	395.509324375312	1.29206407711689	0.153429992269431	8.421196260298	3.72659386388229e-17	5.30274572757034e-16
EPYC	24.147228987992	1.83158133812848	0.218026295405992	8.40073595122023	4.43689064601043e-17	6.28452173167909e-16
PCDHB6	47.0926435437492	1.27172771495266	0.151490055203065	8.39479339583029	4.6671418738152e-17	6.60057036479082e-16
BHMT2	110.354535888606	1.41409295852008	0.168646954550033	8.38493029591324	5.07558230857117e-17	7.11941021251797e-16
GJA4	516.691665162792	-1.04557732566761	0.124864068459154	-8.37372463167534	5.58251200742013e-17	7.81172491543975e-16
C11ORF16	131.663013632191	-1.55523919586886	0.185795686051079	-8.37069594522928	5.72789303736625e-17	8.00911499289651e-16
OAS1	1324.2901645994	1.03451197088304	0.123683919252928	8.36415903645088	6.05452076814206e-17	8.45307752726822e-16
RTBDN	17.2704701030651	1.65294856472966	0.197706506770747	8.36061792668441	6.23905977402693e-17	8.70416909482569e-16
NPFFR1	85.6551668937415	1.20396044801024	0.144208209907202	8.34876494746721	6.89804603588439e-17	9.60906623225639e-16
BEX5	1319.13507289404	-1.56141443829937	0.187021941473468	-8.34883022814134	6.89423505952805e-17	9.60906623225639e-16
TTYH1	86.0836606001711	1.17521365459666	0.140842729494985	8.3441556323893	7.17244842384221e-17	9.97632154737122e-16
ZNF385B	255.847361956772	-1.64864535877736	0.197631939917942	-8.34199856289363	7.30453418088443e-17	1.01524264053807e-15
WNK3	102.632384052358	1.16704352496333	0.139906167773616	8.3416159811606	7.32821033526378e-17	1.01777039570132e-15
HHIP	167.564831677466	-1.37837714325654	0.165407430824856	-8.33322382424314	7.86702330880899e-17	1.09015305806149e-15
SFTA3	4.51517290958287	2.5175514041882	0.302290288223065	8.32825764594349	8.20408147338632e-17	1.13178478123553e-15
HSD17B3	50.1521446880869	-1.24536320094625	0.149626296552721	-8.32315729011871	8.56506674607518e-17	1.17895250585731e-15
FHAD1	316.601481484697	-1.20296563352136	0.144545846058184	-8.32238121209743	8.62135076937799e-17	1.18581947043796e-15
DPF3	30.9852263678672	1.08359207037446	0.130336040022572	8.31383299804723	9.26595227796693e-17	1.27259274952433e-15
PLAC4	55.3790007155219	-1.24895147238478	0.150241194028111	-8.31297621444019	9.3331231260577e-17	1.28086925151914e-15
DCAF12L1	93.7314948120999	1.94288917172127	0.233972011407771	8.30393840712496	1.0071586792249e-16	1.37610383725194e-15
CCDC114	669.396212371103	-1.27596379860483	0.153673638342355	-8.30307535090847	1.01450488199585e-16	1.3851203989017e-15
NDST3	7.92814799616117	1.8475564893713	0.222536992973632	8.30224433557529	1.02162827972623e-16	1.39381971555585e-15
SMR3A	3.89149865692177	-2.94398338834993	0.354606307188472	-8.30211795072559	1.02271595283219e-16	1.39427768246042e-15
HOXA2	59.5263252802052	1.53340441732862	0.18482219815503	8.29664635869332	1.07091563157787e-16	1.45784484031463e-15
AKAP14	84.5993474009675	-1.93551139778311	0.233318880718632	-8.29556267294636	1.08072429820976e-16	1.47011806405776e-15
ATP6V0A4	117.372503783248	-1.53644989306643	0.185330382730968	-8.29032925106942	1.12935409542686e-16	1.53289562835355e-15
THRB	248.143746382024	1.1657453820794	0.14064109822952	8.28879606853577	1.14400493854682e-16	1.55164561562521e-15
FBN3	483.935390138363	1.63931929297423	0.197810329361797	8.28732907054567	1.15819871734748e-16	1.56974871479092e-15
HGD	1683.69146480532	-1.1451608983178	0.138348139186393	-8.27738562334367	1.25908971955213e-16	1.69983717991858e-15
GPR19	25.8302827453537	1.03661415380471	0.125235335905733	8.27732960755575	1.25968194013707e-16	1.69983717991858e-15
TMEFF1	10.004873059045	1.43462852992914	0.173430114612762	8.27208430976593	1.31637160244559e-16	1.7737533343709e-15
FAM221B	13.2700237639166	-1.17881553429052	0.142630328841362	-8.26483079627218	1.39893022632034e-16	1.88226163470286e-15
PIP	23.1756057650445	-2.52912076394388	0.30654354317663	-8.25044539426689	1.57805271778259e-16	2.11253974298967e-15
CNNM1	24.5015713261181	1.46073693856641	0.177096267806555	8.24826495023595	1.60710745609969e-16	2.14988306951979e-15
FZD7	635.986599047819	1.14575920650446	0.139002763732665	8.24270809973262	1.68355950982596e-16	2.24729135145307e-15
RP1	31.6427517573459	-1.44680873871216	0.175598422951157	-8.23930371581183	1.73215726072813e-16	2.30717871919254e-15
ENPP3	681.208502607108	-1.75964269190215	0.213639729096123	-8.23649561505683	1.77328180064871e-16	2.35856656139367e-15
CLCNKB	40.4459332533531	1.20976227603842	0.146980202442348	8.23078384664049	1.85992322133657e-16	2.46144442875098e-15
MAP6	319.633516480371	-1.06743121865654	0.129690910860748	-8.23057846977929	1.86311508653704e-16	2.46390990153232e-15
SIX3	93.0547617798647	1.96615238251947	0.239019441386971	8.22590987206049	1.9371464176023e-16	2.55634389528571e-15
TMEM101	3638.98748214153	-1.25798728270302	0.152952040941685	-8.22471720519662	1.95651930522305e-16	2.57823912140303e-15
GALNT8	28.296421219252	1.47509462878954	0.179362647214256	8.22409042071883	1.96677681043841e-16	2.58991540073428e-15
BICC1	335.893701032385	1.05986914433474	0.129071282166321	8.21150240817315	2.18437830594582e-16	2.86628154073188e-15
HOXA3	312.702219513145	1.30014345036678	0.158355282774359	8.21029414105097	2.20647297013954e-16	2.89322597873813e-15
GALNT4	51.1390855706051	-1.2307911710155	0.149948083346945	-8.20811539263049	2.24687226809956e-16	2.94203804539788e-15
TEKT2	667.24293554405	-1.16413592222204	0.141976401539951	-8.19950294270888	2.41383012592125e-16	3.15619353770846e-15
FGFR3	993.279992517984	1.31359134027406	0.160232235789931	8.19804662774735	2.44324590529307e-16	3.19240467442134e-15
PDE3B	100.971535617249	1.11795434023626	0.136450401054172	8.19311875670059	2.54542798432846e-16	3.32123717504814e-15
PLA2G10	49.6872707820084	-1.20249057823002	0.146814294860498	-8.19055514568676	2.60023996179345e-16	3.38695939055396e-15
DYDC2	225.586786792596	-1.52642136083299	0.186364695498974	-8.19050709548903	2.60127834105434e-16	3.38695939055396e-15
KIAA1456	222.282430476562	-1.22226317879637	0.149295260064804	-8.18688535902495	2.68073302790687e-16	3.48796288213483e-15
UPK1A	23.9037861376737	1.65103794329196	0.201751036818143	8.18354130581343	2.75621741530317e-16	3.576139055083e-15
ENO4	58.6436216343656	-1.15947519625446	0.141751891767725	-8.17961003408953	2.84763934144725e-16	3.6870168316881e-15
ANKRD66	112.901058316581	-2.17674717443187	0.266218978303617	-8.17652891729357	2.92137438292506e-16	3.77195003020986e-15
HDX	57.3410236948622	1.20264726397266	0.147098224753704	8.1758108637023	2.93882689222486e-16	3.79184338265422e-15
CLNK	22.0426915876007	-1.22976141777696	0.15048948940011	-8.17174290828619	3.03965747794906e-16	3.91377009018428e-15
ZNF727	4.63248516721305	1.7394384916735	0.212912545188227	8.16973227263681	3.09074578988089e-16	3.97678818113681e-15
ARMC3	784.061388297196	-1.3099508240819	0.160467445730855	-8.16334315110257	3.25877024765714e-16	4.18427002505617e-15
TBX4	9.15035914455299	1.48522657016257	0.182030190645903	8.15923207514365	3.3716127845452e-16	4.31720114905059e-15
CRTAC1	180.577148397542	1.89062401620748	0.231724965347615	8.15891379408049	3.38050800758651e-16	4.32560379355841e-15
AKR1C3	1807.82365762057	-1.49654589006701	0.183435529122091	-8.15842981580161	3.39407843151069e-16	4.33997297921653e-15
C11ORF88	163.004015925024	-2.09516063928597	0.256825244409996	-8.15792327619187	3.40833896467068e-16	4.35520418635142e-15
LRRC19	17.3160606788299	1.46680566049497	0.180005564381155	8.14866843443278	3.67953284569766e-16	4.68881226749693e-15
ERN2	197.889397229581	-1.72679536555795	0.211926767310394	-8.14807580690756	3.69760546029923e-16	4.70860596424506e-15
DPEP1	314.624275198706	-1.69419267340433	0.208060670181751	-8.1427819679922	3.86297526984684e-16	4.90571400535824e-15
C5ORF58	4.46775535648291	1.28870622457449	0.158314611417192	8.14015973028842	3.94756755616983e-16	5.00970910738841e-15
RSAD2	483.034387990746	1.06303202748247	0.130889325926986	8.12160976423289	4.6004049301579e-16	5.80640624983374e-15
LGALS4	61.0404926722359	1.47165074350571	0.181239307476331	8.11993139897592	4.66447264682854e-16	5.88326444522775e-15
11-Mar	5.33405081285345	2.91756936111261	0.359429325144785	8.11722682877186	4.76956815253668e-16	6.01173100721839e-15
GLI3	261.802035953471	1.02207829539412	0.12598352608904	8.11279321291388	4.94692165055463e-16	6.21836436087685e-15
MAP3K19	148.99583683885	-1.71030705791506	0.210814036617487	-8.11287087594807	4.94375975288493e-16	6.21836436087685e-15
FOXJ1	5555.63764137863	-1.11016669225014	0.136905631588107	-8.10899215300492	5.10413425073609e-16	6.40729540574799e-15
KCNJ4	44.1012986852633	1.77880624520547	0.219451644693004	8.10568655201413	5.24485004559068e-16	6.57059220914168e-15
HP	2169.64933260708	-1.89712465537875	0.234068726099536	-8.10498987622983	5.27499092968591e-16	6.60388972500381e-15
C11ORF70	240.209837554559	-1.21350182153585	0.149791166599872	-8.10129094446141	5.43790270672993e-16	6.79866177245311e-15
SLC23A1	175.243983210308	-1.40771110750549	0.173862586341635	-8.09668794837427	5.6475694947835e-16	7.04180134517693e-15
KCNJ3	11.6395810389589	1.88433653861494	0.232854414064201	8.0923376358904	5.85303949106536e-16	7.27353922277768e-15
CELA3A	5.00366210266712	-1.85473799621538	0.229280088989473	-8.08939844881397	5.99601216740713e-16	7.4412357159234e-15
AC083902.2	150.719768201865	-1.49428008575933	0.184947452970594	-8.0794845333551	6.50411098065751e-16	8.02346784380379e-15
SCN1A	34.5084121051883	-1.95570353068549	0.242097151214278	-8.07817655381875	6.57423790803927e-16	8.10458411256358e-15
MB	168.16915656922	-1.34097419886776	0.166180764642014	-8.06937073467246	7.06614007368376e-16	8.69364984115267e-15
C6ORF118	162.943493648279	-1.68914232771323	0.209434105967099	-8.06526864339174	7.30749980800361e-16	8.97273867153609e-15
AK7	323.812129983939	-1.02743226338857	0.127523097265522	-8.0568327261477	7.82966772890526e-16	9.6011818360868e-15
HTR2C	6.30747625877519	2.89281669518659	0.359182816883194	8.05388386974905	8.02073241914977e-16	9.80952505167914e-15
CYP2A6	6.14537237128548	-1.78030857399164	0.22153775765795	-8.03614062366924	9.27123370934206e-16	1.12719963413056e-14
TPBGL	123.030279501411	1.30404819529864	0.162282100695387	8.03568717505339	9.30558849259412e-16	1.13063509987672e-14
RSPH10B2	8.33425212561102	-1.58399282304117	0.197224636295307	-8.03141459806995	9.63551360406865e-16	1.16766050805906e-14
CITED1	34.0485206682826	1.34744363502436	0.1678453325625	8.02788861896182	9.916444494744e-16	1.20091964322043e-14
CHRD	459.984998679177	1.07855935409836	0.134469458768476	8.02084996828448	1.05015933061618e-15	1.27012421062978e-14
SCN3B	32.995701980847	1.25005050369953	0.155906066416142	8.01797218308948	1.07505143990307e-15	1.29769067364863e-14
BTG4	4.55263334663317	-1.95174083479654	0.243819678880375	-8.00485360229732	1.19608881710868e-15	1.43445554709004e-14
WDR63	141.046053290233	-1.41242356841523	0.176445802447495	-8.00485785903306	1.19604744404572e-15	1.43445554709004e-14
NALCN	36.9587396617909	-1.39782196507807	0.174666885224205	-8.00278749623206	1.21633751063232e-15	1.45779662473393e-14
GRIN3B	98.1248691655284	-1.44731766208337	0.180990421506817	-7.99665335896715	1.27846507672952e-15	1.52929167662206e-14
PRM2	1.24626003602044	-2.63006838684413	0.328907003790555	-7.99638912073435	1.28121041711671e-15	1.53158751410451e-14
LRRN2	1716.22889811822	1.2738250330759	0.159301690968098	7.99630578517212	1.28207744760542e-15	1.53163646624047e-14
SMIM31	71.0600752186641	-1.76967575875195	0.221507590403071	-7.9892330350022	1.35780818227866e-15	1.6147195415328e-14
IL20RA	703.378884559196	-1.10068847644908	0.137808777438044	-7.98707090296867	1.38182624412812e-15	1.64128381757716e-14
ROPN1B	16.3509472172794	-1.34722581419818	0.168803924657762	-7.9810100205288	1.4514068193341e-15	1.71842489382335e-14
ALG1L	121.992556068543	-1.1676331497384	0.146341306304933	-7.97883508915374	1.47720780042063e-15	1.74785640252705e-14
SNAP25	60.5583165982629	1.3178933330065	0.165202861219876	7.97742438160593	1.49418386838627e-15	1.76456452890126e-14
MUC3A	56.7063589361918	1.40669331977389	0.176379919706503	7.97535979217268	1.51937550823581e-15	1.79317258422661e-14
TRPC7	2.02463865272197	2.30048228284806	0.288926075534007	7.96218298606729	1.69030251572403e-15	1.9898348535898e-14
BNC1	6.67703066104548	2.07915495955739	0.261172576530001	7.96084714245852	1.70865365448799e-15	2.01016163755469e-14
HOXD3	30.8420725987579	1.06057252162339	0.133257302943728	7.95883226055724	1.73670487485046e-15	2.04186715818658e-14
UCP1	4.25037667516328	1.58870024499976	0.199774773740891	7.95245673540503	1.82848697725999e-15	2.14569474970744e-14
ADAMTSL2	543.753390173739	-1.24391317603239	0.156659343936992	-7.94024246988223	2.01786400442567e-15	2.35599600164083e-14
CPXCR1	2.29018517774883	-2.41123851915429	0.303835938949789	-7.93598850579939	2.08825351996577e-15	2.43205455487974e-14
KCNT2	19.5571670602803	1.48716399917912	0.187483532774665	7.93223797935647	2.15231486195912e-15	2.50194795332815e-14
ATP8B3	122.005961324528	-1.09331134616252	0.137872749742821	-7.92985813514211	2.19396368193458e-15	2.54557450730594e-14
RASL10B	175.227161174194	1.01966291889934	0.128584929503565	7.9298788966639	2.19359693243112e-15	2.54557450730594e-14
KLHL1	3.82569998366593	3.16493393121462	0.399156282478037	7.92905954421192	2.20811660952979e-15	2.56039337443977e-14
NTRK2	420.834122740637	1.42145054335629	0.179318532636309	7.92695837099699	2.24578530034533e-15	2.59919508450079e-14
AKR1C2	413.272214583245	-1.88369400565748	0.23763524133036	-7.92682935036044	2.24811882308625e-15	2.60027268239814e-14
AC025594.2	126.522915728444	1.05987608168856	0.133754744469993	7.9240260664274	2.29941389401531e-15	2.65628866099301e-14
KLK12	68.4677376840243	-1.68917483071762	0.213199919294335	-7.92296186747435	2.31918718318059e-15	2.67746261291105e-14
TMEM213	107.809727788368	-1.62609120662893	0.205254365198011	-7.92232216381966	2.33115364145178e-15	2.68960296615789e-14
SHISA8	46.0925047818339	-1.43490907432873	0.181210541168442	-7.91846360082847	2.40463314212834e-15	2.76749243253889e-14
PTGER1	45.3091911182714	1.34550745910475	0.170017819014382	7.91392024027163	2.49408117044791e-15	2.86332872949069e-14
GPX3	10296.3652133386	1.28627586370391	0.162578314137924	7.9117308512173	2.53834712332596e-15	2.91234492658333e-14
RAB44	7.45778010998629	-1.07405024281774	0.135756885171372	-7.91157105189852	2.54160813738976e-15	2.91428302259391e-14
LINC00116	1457.09672142384	-1.25767084071138	0.159070342911085	-7.90638165289162	2.64977970201595e-15	3.03268922562209e-14
HOXA7	76.7375289447787	1.54531073825485	0.195479339581141	7.90523817793752	2.67421784173069e-15	3.05877069731824e-14
SPEG	433.86995862716	1.10444782383935	0.13986378872409	7.8965959231814	2.86623689151007e-15	3.26832092284675e-14
ADGRF2	24.1739382782418	1.63900692861777	0.207608086011167	7.89471624207165	2.90976486173536e-15	3.31387901114467e-14
TSPEAR	28.828996965512	1.61662082871652	0.204906637936913	7.88954835720961	3.03282099377342e-15	3.44344972722309e-14
TRABD2A	111.081410697613	-1.17581827027324	0.149145120533204	-7.88371933369067	3.17777615615209e-15	3.59921488767355e-14
LRRN4	80.5151279613434	1.37982124355631	0.175155866368144	7.87767644993515	3.33525005506167e-15	3.76607011394023e-14
SLC1A3	536.159152637244	1.08585437648569	0.137895789833064	7.87445633982172	3.422276848201e-15	3.85494745094136e-14
FBXW10	7.73241864179893	-1.40470198656094	0.178461249454503	-7.87118767157941	3.51290198832132e-15	3.94983115618348e-14
ALX4	54.6046194073066	-1.89056889845277	0.240255708288858	-7.86898638920057	3.5752606450176e-15	4.01750955268311e-14
UGT3A2	44.1159273259245	1.73299376638251	0.220259260192033	7.86797233801475	3.60435247235946e-15	4.04529656113903e-14
CSF3	127.806825324491	-1.75998802419256	0.223765732369505	-7.86531523641111	3.68169133818816e-15	4.12460659222639e-14
RARRES1	765.232354541789	1.2743781270285	0.16225873166617	7.8539879730503	4.03012949448756e-15	4.4905427257989e-14
PPP1R42	40.9724273010772	-1.32632129379414	0.168999596739328	-7.84807371960725	4.22475865707189e-15	4.69893522860047e-14
TTC29	86.7724023272473	-1.80516463430829	0.230017985857579	-7.84792818517245	4.22966281335335e-15	4.70156943779283e-14
NXF3	69.045272903608	-1.51597040384802	0.193399192270978	-7.83855602521824	4.55756873482465e-15	5.05091942094345e-14
SCGB1D1	61.6814452756186	-2.27500738740786	0.290283247389848	-7.83719834976404	4.60710001006401e-15	5.09971589770728e-14
LRFN5	54.0923997652607	1.586807706441	0.202527042369673	7.83504112771563	4.68689269079444e-15	5.18494495107517e-14
PRRT4	16.4115295524325	1.41932029645844	0.181208085210149	7.83254397734203	4.78095882407805e-15	5.28585316381819e-14
AJAP1	43.0488965588312	1.57697393524323	0.201585789620852	7.822842761929	5.16435958568776e-15	5.69615651863395e-14
TUBB4A	279.022649503025	1.62102829306954	0.207402750462126	7.81584761753465	5.45943893805105e-15	5.99309990233301e-14
WNT3A	35.9725332576603	-1.45586321257718	0.18631760916024	-7.81387878010545	5.54544300348638e-15	6.08031098330225e-14
AP3B2	78.8651779198362	1.31988886558862	0.169068463950377	7.8068306456964	5.86439857571395e-15	6.41485628273229e-14
BMP7	1442.83211974822	1.3743844717786	0.176063620780462	7.80618088896599	5.89469600000369e-15	6.44419566840026e-14
CA4	15.7832240999701	1.5430709158916	0.197721055151294	7.80428222331131	5.98411431909992e-15	6.53809449560587e-14
AXDND1	18.7349681018702	-1.08849306589782	0.139573730094335	-7.79869582307598	6.25502319361354e-15	6.81000499311736e-14
FAIM2	476.177474627928	-1.35198210654317	0.17337738618764	-7.79791491999981	6.29384177326904e-15	6.84422993068511e-14
ABCG4	22.9049516856766	1.06900706641665	0.137197791525784	7.79172211540845	6.61019858855962e-15	7.17562599710093e-14
PPFIA2	11.5455440104301	1.27339998572235	0.163482068152538	7.78923340102471	6.74169701188406e-15	7.30981311680365e-14
GRM5	4.92233771153737	-2.0162696657318	0.259583007960757	-7.76734071144061	8.0151036917311e-15	8.64000218304572e-14
ANKDD1B	59.6992581959758	-1.2057798659994	0.15529528305007	-7.76443329325488	8.20110820361258e-15	8.83024083642165e-14
NKX2-1	23.3899932417831	2.79727013718164	0.360785148916677	7.75328514929439	8.9545233479837e-15	9.60797554369015e-14
MALRD1	6.96524417470035	1.48187976909704	0.191309911316718	7.74596443486793	9.48590612783713e-15	1.01516245711069e-13
MSX1	15140.5485076916	-1.27745107946253	0.165001414688449	-7.74206137489534	9.78177471429012e-15	1.04352062702907e-13
C2ORF66	10.7671761177576	-1.33495871537624	0.172455732045303	-7.74087761272879	9.87329047124983e-15	1.05267785294677e-13
NLGN1	36.023604526408	1.45227168738504	0.187623624799965	7.74034553981877	9.91469859965103e-15	1.05648521112718e-13
ASCL1	17.508768277387	-2.03653385792933	0.263114746696949	-7.7400977463075	9.93404120425937e-15	1.05793829964488e-13
SOBP	220.386376873218	1.00027182602173	0.129253345988003	7.73884666873209	1.0032268005018e-14	1.06778576969598e-13
SP6	257.914163626418	1.17304665008543	0.151689941187229	7.73318679474967	1.04887219357302e-14	1.11126510520214e-13
MAP2	567.610275662889	1.08714523945951	0.140613746765514	7.73142928388377	1.06345746532283e-14	1.12543178450632e-13
C4ORF22	28.3453192927264	-1.72102360275833	0.222607206872821	-7.73121242090592	1.06527094856617e-14	1.12670785267344e-13
NRG3	13.9386533817189	1.87185279135239	0.242306589525024	7.72514191636986	1.1172879524663e-14	1.17903448643584e-13
MYT1	35.6730493712413	1.76368297774797	0.228309029052643	7.72498128990466	1.11869773847318e-14	1.1798506694557e-13
C8B	11.2252883188478	-1.87511369572696	0.242911828309519	-7.71931819366854	1.16953607670432e-14	1.23066790000992e-13
TMEM212	23.5034480904481	-2.27872116777588	0.295220889771176	-7.71869893604786	1.17523125764803e-14	1.23525865918663e-13
RBM24	132.721611654809	-1.09101192217615	0.141443769552699	-7.71339681928981	1.22512408340474e-14	1.28697029067463e-13
CPA4	91.0499834857157	1.43746622715188	0.186420817481583	7.71086752311816	1.2496533091589e-14	1.31051029440696e-13
BHMT	12.1803271739209	1.47979749295638	0.191925333663169	7.71027703697231	1.25544908442784e-14	1.31584406299472e-13
TENM2	25.8405534085958	1.23969262665021	0.160909806905815	7.704270177739	1.31593173421796e-14	1.37767872863552e-13
CYP26C1	9.20429819647846	1.56004153351659	0.202607470367029	7.69982237422209	1.36255501418694e-14	1.42488057067343e-13
SLITRK2	70.6392700930819	2.20897544791456	0.286956984340336	7.69793233293348	1.38285562641765e-14	1.44448034757238e-13
IGSF5	16.5699602762727	-1.13743663377422	0.147802734893909	-7.69563996627433	1.40787721372309e-14	1.46978893128602e-13
RSPO3	231.594406167014	1.43653853256172	0.18701460635309	7.68142425115975	1.57329499568707e-14	1.63419958067417e-13
TRPV3	40.14630770841	1.11047173273046	0.144623939592553	7.67833967086624	1.61163696375336e-14	1.67121705508675e-13
KLRG2	55.5019684890868	1.33769622905565	0.174219804611394	7.678209902941	1.61326999920624e-14	1.67197535244733e-13
CDHR1	491.243545197204	-1.35442210245021	0.176547341279629	-7.67172188849317	1.69702595666158e-14	1.75387727215509e-13
AVPR1B	40.5439397517322	-1.50125545914804	0.195730327207716	-7.67001966718657	1.71969979438367e-14	1.77434356636993e-13
DNER	174.211892042619	1.49553358886691	0.194986382404461	7.66993864096991	1.72078647456005e-14	1.77447730950044e-13
FAM20A	1266.39522709717	1.05603073938524	0.137708381785417	7.66860176333199	1.73881379324573e-14	1.79107480780939e-13
B3GNT3	872.252194810668	1.23633807817706	0.161259200004217	7.66677546549116	1.76374136567164e-14	1.81574284624752e-13
IQUB	86.3458440273385	-1.23247919419613	0.16089271065937	-7.6602550180501	1.85564240001201e-14	1.90717659305003e-13
GLDC	706.80509814552	1.36942731443386	0.178813449767961	7.65841336997248	1.88244151370499e-14	1.93150791951324e-13
EPHX4	55.6246121085938	1.0095938942203	0.131953461145033	7.65113613132612	1.99211309523468e-14	2.04065021540034e-13
RSPO4	130.555074148616	1.78307442708208	0.233105516299838	7.64921592326696	2.02208455857704e-14	2.06906566228349e-13
KCNE1B	23.0583054195237	-1.56021279598875	0.204012910090991	-7.64761796345577	2.04736403592699e-14	2.09377697684072e-13
TMEM59L	149.603623144788	1.35524884703769	0.177235620555789	7.64659408073724	2.0637248516498e-14	2.10702216268937e-13
SYCP2	54.6711723210672	1.17809408121617	0.154142612473427	7.64288383537851	2.12409616436529e-14	2.16627431152348e-13
PLEKHS1	1484.74012517331	-1.33273116998291	0.174522164115234	-7.63645796360241	2.23279110217611e-14	2.268393415093e-13
FCHO1	446.419474231291	1.00964196213989	0.132237324487226	7.63507554357256	2.25688053236524e-14	2.28910404543676e-13
GRIA3	11.7406969112194	1.24315022432241	0.16283636391784	7.63435263728716	2.26957918493675e-14	2.30072540557202e-13
TPH1	232.716770290242	-1.73722375146275	0.227562491037836	-7.63405139194889	2.27489161673903e-14	2.30485057191029e-13
CCDC181	38.0324380910638	1.1963189661854	0.156850955918396	7.62710663241225	2.40081004046969e-14	2.42315835385675e-13
AC013470.2	12.536877529107	-1.29232955738845	0.169495789676402	-7.62455256178187	2.44882273156211e-14	2.4702732462401e-13
NTF3	38.394680630149	1.26638876490097	0.166152583126178	7.62184217105587	2.50080700252008e-14	2.51997079531113e-13
TNIK	226.231516905558	1.10389500995896	0.144834885697336	7.62174806604113	2.50263126468769e-14	2.5204392329481e-13
LRRC14B	10.2138636558061	1.23543011962133	0.162099855385739	7.62141407641269	2.50911635577113e-14	2.52559860761957e-13
CPNE7	251.03136660143	-1.09663839060732	0.143913340796289	-7.62013017375243	2.53420020973738e-14	2.54946316270975e-13
NXPH2	1.24244749934904	2.4583399378217	0.32279734684152	7.61573774343516	2.62189562104271e-14	2.6362563291623e-13
MEIS2	521.927523184617	-1.00566893584234	0.13206935272173	-7.61470329881366	2.64297879717545e-14	2.65601462755718e-13
IFNE	16.3594225036909	1.69112227175715	0.222491155813944	7.60085166338627	2.94188171244029e-14	2.94045438438574e-13
SMPD3	482.188949488801	-1.0608141931601	0.139661010141381	-7.59563597661383	3.06284419687869e-14	3.05970874215128e-13
RTL1	20.3341739726294	2.9423546448577	0.387769828747386	7.58788958481478	3.25157801428261e-14	3.23952219037152e-13
AL031708.1	7.27378231414103	-1.07456143777974	0.141681994673056	-7.58431895499059	3.34238016702599e-14	3.32462825519468e-13
OPRK1	124.809087153785	1.51795464969668	0.200307548766663	7.57812004112203	3.50597943097648e-14	3.47431131104943e-13
TRIM55	80.7763827023218	-1.63614742325683	0.216036996130499	-7.573459419277	3.63414268220967e-14	3.59363410511198e-13
SLC6A17	15.0552454356145	1.27111831692105	0.167882821574943	7.57146148126666	3.69048502466332e-14	3.64351878819397e-13
DZIP1L	174.28852006305	-1.0129819873512	0.133992473047408	-7.55999172425754	4.03095006185895e-14	3.97330383290414e-13
CCDC185	3.71532691896201	1.40433420313474	0.186016555010074	7.54951194026086	4.36892338917625e-14	4.29958644154548e-13
TEX15	23.5980335911275	2.05996600158815	0.272925786745568	7.54771480610784	4.42961580910834e-14	4.35238509362362e-13
RIC3	29.7276072506374	1.30273898410561	0.172612542011769	7.54718613678018	4.44762719593718e-14	4.36776778812878e-13
SEMA3E	670.337213337763	-1.55381040535538	0.205919841106589	-7.54570514917547	4.49846769724895e-14	4.41535678002608e-13
NFASC	278.006991324298	-1.03056814768475	0.136738662399193	-7.53677218719693	4.81746843272577e-14	4.71598110935419e-13
TP53TG3D	2.07967402903298	2.3036768420239	0.305655539615538	7.53683981949595	4.81497163754963e-14	4.71598110935419e-13
MAGEC2	14.5462723987949	3.83986909220661	0.510230768635281	7.52574977490509	5.24186431207582e-14	5.120622034257e-13
PXDN	2984.31094767491	1.03444488409519	0.137603667686165	7.51756767453658	5.58046749481661e-14	5.42851247751285e-13
WFDC2	75107.390553434	-1.00101793928917	0.133328100592823	-7.50792919750824	6.00699767378953e-14	5.81293026459977e-13
HPD	30.0468340080545	1.07348298205488	0.143021568664151	7.50574191068817	6.10816570866618e-14	5.90466634016578e-13
PLCH2	155.728555265656	1.10456628289475	0.147254927117476	7.50104804312289	6.3309579111367e-14	6.10412327771116e-13
CA2	478.300011019596	1.09467804013168	0.145996770199376	7.49796066472404	6.4818343820194e-14	6.23662123907741e-13
GABRA3	65.6677995334949	2.10955554385903	0.28156556736913	7.49223551576325	6.77102793025689e-14	6.49465229461423e-13
NECAB1	34.8391302981851	1.13301115934689	0.151235963355237	7.4916781313818	6.79985145701852e-14	6.5189268802782e-13
GABRG3	56.4488684179682	1.57339795166362	0.210102209783537	7.48872633602787	6.95451758536301e-14	6.65344223685322e-13
NEFL	16.6739764567843	1.71369738207029	0.228873966601415	7.48751554192575	7.01895549649111e-14	6.71162732647971e-13
PMCH	5.80887574348867	-1.57770214608782	0.210802774050347	-7.48425704166022	7.19530089442501e-14	6.86962275404398e-13
SCG2	35.437109276565	1.11483254756684	0.14897641207508	7.48328229978446	7.24889372487398e-14	6.91722792346312e-13
ETNPPL	15.8292937361608	-1.59696018315901	0.213420468287323	-7.4826945886421	7.28139641978917e-14	6.94466929111682e-13
TENM3	401.418209321768	1.40542078722751	0.187833478330865	7.48226993247653	7.30497065796247e-14	6.96357125806078e-13
MYH6	13.5443754150572	1.77419492352911	0.237145543927802	7.48146009468876	7.35013591300625e-14	7.00302517795729e-13
UPK1B	1738.06823992546	-1.57808441058976	0.21098080041701	-7.4797536433203	7.44620648481963e-14	7.09091496841503e-13
KCNK3	107.771003103053	1.21387290568979	0.162346543719659	7.47704803488707	7.60106377177525e-14	7.23466752528157e-13
OR13A1	4.23242381689667	1.42284341349605	0.190336300223118	7.47541804599624	7.69588079737218e-14	7.32115576521691e-13
CAPN6	2632.9109323612	-1.47388899113654	0.197169579712606	-7.4752352431084	7.70658674009618e-14	7.32758075631402e-13
ACTL8	82.6231157961122	1.8339904119396	0.245352161587079	7.47493072845289	7.72445330843385e-14	7.34080414103906e-13
LEMD1	211.855075586332	1.30966838275664	0.175300262746723	7.47100068326125	7.95872416420513e-14	7.54410555871817e-13
TSPAN11	479.247451158995	-1.08431005813027	0.145142500464084	-7.47065852292236	7.97944784223691e-14	7.5598846419476e-13
MYOZ1	44.4505553021679	1.26888032349442	0.169861521803575	7.47008686853592	8.01418972305674e-14	7.58892194357482e-13
PRSS50	174.569080111439	1.58282400187767	0.21192146664952	7.46891774062409	8.08570626846281e-14	7.65273506501118e-13
HOGA1	79.7874537310402	1.13004207268731	0.151315820137554	7.46810261914481	8.13593871632993e-14	7.69634896629966e-13
SPSB4	39.4047478160469	1.45237221762101	0.194582325337945	7.46405006260753	8.39026992048903e-14	7.91674272752097e-13
CYP2C9	19.2062130821837	2.00943984708953	0.269231172081537	7.46362254992141	8.41755125761401e-14	7.93844444900414e-13
RSPH10B	13.9200747389902	-1.1812328357534	0.158291032459563	-7.46241159337412	8.49530152325569e-14	8.00769626551519e-13
LMAN1L	3.19137343269901	-2.28277736853981	0.306104093761062	-7.45751989296065	8.81662552607765e-14	8.30635436377062e-13
CCDC190	22.7965172675843	-1.86971919523628	0.250839410983341	-7.45384940869781	9.06554697748791e-14	8.52354495484804e-13
KLKB1	33.6614067904637	-1.11598878436085	0.149937461456386	-7.44302840344854	9.84029189814746e-14	9.2192446732467e-13
DIO2	1243.49231009592	-1.13161005199583	0.15209997225905	-7.43990965408277	1.00754183377453e-13	9.43000158506486e-13
CXORF57	14.6156445512318	1.29705103165792	0.174354558227955	7.43915756972714	1.0132940152477e-13	9.47905365121476e-13
LRRC63	8.63924426993526	-1.28488348606748	0.172832109597868	-7.43428688718228	1.0513357508964e-13	9.81511387581583e-13
CFAP221	332.261644927831	-1.09840469964584	0.147755886398068	-7.43391499602689	1.05429735990146e-13	9.83780943630241e-13
MN1	152.433227639855	1.0608708144341	0.142774454754901	7.43039653875957	1.08272596255689e-13	1.0097999030064e-12
STEAP1B	17.2474196798305	1.16588469978808	0.156983512022484	7.42679715065293	1.11258783285074e-13	1.03556681771514e-12
SYT13	292.580611898019	1.47058951492997	0.198104631952562	7.42329697410664	1.14240230619114e-13	1.06171835383909e-12
KNCN	10.9998635959203	-1.83857871304263	0.247682734691175	-7.42312020793485	1.14392864899645e-13	1.06260426257732e-12
KIAA1549L	113.835184615879	1.284700062866	0.173315400933963	7.41249800042582	1.23942325165444e-13	1.14671389765094e-12
CTTNBP2	386.337047763746	1.00245095656676	0.135406138296878	7.4032903469183	1.32850835831121e-13	1.22668692586893e-12
AREG	207.311810742328	1.2860257442774	0.173791204809964	7.39983214733813	1.36356746184605e-13	1.25718072153593e-12
PTPN5	18.5459790025524	1.44162314609653	0.194951612862374	7.39477414384997	1.4164882929373e-13	1.30273360314239e-12
COL28A1	177.941566133947	-1.01579041719352	0.137486756336501	-7.3882782913822	1.48742181515915e-13	1.36526177598345e-12
SERPINA5	3367.57676555375	-1.4089527366705	0.1907270908121	-7.38727115624371	1.49872765327408e-13	1.37427840847452e-12
TRABD2B	110.659913685396	1.27498837871471	0.172709683432863	7.38226342248108	1.55620898931856e-13	1.42416934210046e-12
TMEM232	104.791270264289	-1.19482727726447	0.161951903726517	-7.37766738007686	1.6108679319736e-13	1.47279654719146e-12
DUSP9	95.7413249401399	1.46945464588978	0.199192117983686	7.37707224946585	1.61808211223247e-13	1.47860327466251e-12
CCDC173	87.0860264427528	-1.01947003792671	0.138229512625003	-7.37519809313365	1.64100867631607e-13	1.49733965883741e-12
GABRG2	1.79403230003975	3.39390259332586	0.46038296982448	7.3719116817457	1.68198437763784e-13	1.53096084171739e-12
ADRA1D	8.60022764732842	1.30362811337795	0.177118472115415	7.36020414927968	1.83629179506773e-13	1.66754129332034e-12
EPPIN-WFDC6	2.11746382745284	-1.77143806726951	0.240705818337687	-7.35934876648621	1.84809599652206e-13	1.67639666690389e-12
CPEB1	21.4218379622727	1.2182159230205	0.16557449268499	7.35750962159486	1.87372905782154e-13	1.69881713746059e-12
FFAR1	1.96613313445335	1.937507307924	0.263429933528936	7.35492463581849	1.91034868753502e-13	1.7311717993933e-12
CDKN2A	1772.3212622279	1.14236688469718	0.155585100503142	7.34239256203137	2.0980893080287e-13	1.89113630822363e-12
AIM2	42.0598487258158	1.1451086570842	0.156012718351995	7.3398417076524	2.13846618044731e-13	1.92472337144046e-12
CFAP46	217.12675041168	-1.34485069399869	0.183263389150581	-7.33834892081839	2.16244820278179e-13	1.94536400425896e-12
OCA2	100.33366967954	1.25392908474064	0.170935898727357	7.33566848202357	2.20617507510144e-13	1.98181647613642e-12
C1QL2	3.57634022027389	2.07282799033135	0.282676830521525	7.33285422263681	2.25301971615927e-13	2.02193797470034e-12
NUDT11	52.6106406807552	1.234623109883	0.168483666887384	7.32785042426832	2.33873529351222e-13	2.09480633222271e-12
AKR1C1	255.25813836379	-1.41815588335047	0.193727722125145	-7.32035595006051	2.47314064979195e-13	2.21198749579318e-12
TACR3	2.46512657777525	2.29593741977338	0.313820704458527	7.3160801284123	2.55319241892501e-13	2.28138509105005e-12
RASSF10	182.701842238175	1.14006080821565	0.155846252246677	7.31529178135856	2.56822723913822e-13	2.29371393260413e-12
KIF5A	77.862496096099	1.10791782754764	0.151541382923109	7.31099192957605	2.65177462280709e-13	2.3660516497337e-12
SERPIND1	19.5819172164643	-1.39507635229563	0.190884712468028	-7.30847606525481	2.70189058373856e-13	2.40844967851427e-12
TMEM178B	56.2299314269698	1.38020762643487	0.189122114537229	7.2979705721468	2.92140510150571e-13	2.59042625367586e-12
TNNT3	37.2774110409267	1.65031755201437	0.226204602079629	7.29568513125753	2.97143079947112e-13	2.63352287060201e-12
RRAD	689.864989697031	-1.28872954466541	0.176808804860467	-7.28883126427129	3.12655330853408e-13	2.76044880445383e-12
ESRRB	16.801474981204	1.26325009866997	0.173648119739645	7.27476980783894	3.47011660566417e-13	3.04218653465262e-12
KLHL30	75.8942974152897	1.00861747307183	0.138683280696606	7.27281232464036	3.52079321611262e-13	3.08210703588026e-12
KCNN4	1609.55195376005	-1.05590826569947	0.145222989635768	-7.27094427919284	3.5698318311487e-13	3.12208735760982e-12
LMO1	51.2980682409576	1.71320511794514	0.235729662182019	7.26766882914498	3.65744089145368e-13	3.19569328786252e-12
VAT1L	32.5833258610165	1.19366978363679	0.164423173089515	7.25974180650883	3.87829899129744e-13	3.37594092007727e-12
EPHB3	3142.50726733324	-1.08047831279222	0.148952052073712	-7.25386658155952	4.05039111745521e-13	3.51583809497833e-12
TINCR	57.0252348425968	1.20969065243457	0.166790136514286	7.25277092348295	4.08330373646932e-13	3.54274845942339e-12
PLA1A	347.841227809999	-1.02005276687963	0.140745101357852	-7.24751879133677	4.24475575713311e-13	3.68110460678228e-12
RASGEF1A	312.682816832328	1.07285325908564	0.148117993888904	7.2432337956881	4.38110710189168e-13	3.7940264724976e-12
SHC2	652.604565068803	-1.01067950860849	0.139689063246424	-7.23520857767912	4.64814215669197e-13	4.01402905110507e-12
SLIT1	75.5235778200603	1.19848084637046	0.165665786842468	7.2343292433102	4.67835556651166e-13	4.03823978392424e-12
ISM2	31.0369420951051	1.06177260410892	0.146874685492569	7.22910555040909	4.86185462358278e-13	4.1868855817858e-12
ANKRD34C	4.40901482887391	-1.9858526147521	0.274750076181842	-7.22785100681018	4.90696629240698e-13	4.22377261037688e-12
ADAM21	10.4351147728005	1.10366984383489	0.152717690931242	7.22686309035275	4.94277943164439e-13	4.25262521773173e-12
RGS9BP	11.1721255994531	1.20639576825181	0.167027824494123	7.2227233510681	5.09566132497622e-13	4.3800953466103e-12
GAD1	1047.01931883959	-1.3334812095278	0.184666118299015	-7.22103882298865	5.15919201776205e-13	4.43059653549449e-12
GALNT16	833.906791572898	-1.1996051852018	0.166199725275636	-7.21785299712319	5.28147628631901e-13	4.53351165854818e-12
FBN2	2362.2779226391	1.28450260557848	0.178296724221921	7.2042972813101	5.83439514507854e-13	4.99655983302084e-12
ST8SIA5	53.9220294815163	1.15007986634812	0.159709994503312	7.20105131757596	5.97500526550424e-13	5.10754138440361e-12
MAFA	22.4196995730227	1.43370930869384	0.199170803516697	7.19839094575753	6.09272463356771e-13	5.20576992769488e-12
ZBED2	148.560880307719	1.1741269559444	0.163159856520638	7.19617546241152	6.19249319126102e-13	5.2837099060824e-12
ODAM	74.1291776604012	-1.69043395251039	0.23536111329172	-7.18229927139735	6.85486629304194e-13	5.81675404756479e-12
AQP10	3.8346333533862	-1.94640982971404	0.271283862260105	-7.17480875382051	7.24083335300568e-13	6.12464832108021e-12
ADH7	4.62272152932343	-2.29339723902863	0.319843855358567	-7.17036516602008	7.47979823974301e-13	6.32389143470475e-12
TMEFF2	10.4297731712947	1.73444654033424	0.242291432207903	7.15851371436843	8.15564306291574e-13	6.86087922094014e-12
LIX1	199.182333674464	1.70425723740597	0.238766853962755	7.13774633757085	9.48734998963026e-13	7.92007907058688e-12
MMP17	207.48310489594	-1.17438163897337	0.164595596636096	-7.13495174217696	9.68211224839876e-13	8.06813677292411e-12
NKX2-8	11.6887429807099	1.53584197669301	0.215260280983694	7.13481358323296	9.69184200715647e-13	8.07261647145949e-12
ETDA	0.782590856660191	-2.08204313343089	0.29188670765742	-7.13305223845455	9.81672778138529e-13	8.16197084281008e-12
KLHDC7B	240.590644489992	1.11692505334235	0.15669701693152	7.12792799259521	1.01891052758333e-12	8.45262643933895e-12
MMP3	130.789497145413	1.42434215270938	0.1999722461463	7.1226991753012	1.05833649769222e-12	8.7561878642175e-12
MEI4	2.65956887030807	2.31176082879615	0.324734238170476	7.11893159717436	1.08766869119815e-12	8.98683832598258e-12
KLK5	126.953875663994	1.93636300890754	0.272029025502821	7.1182220549015	1.09328136706959e-12	9.02918923244425e-12
CLEC2L	29.465725021808	1.53333255704467	0.215535076384176	7.11407434357281	1.12666412187936e-12	9.28008862006452e-12
GPC3	413.982741881118	1.29062649722142	0.181640943163758	7.10537214100379	1.19998753485719e-12	9.85776202205896e-12
CFAP206	28.4530619697681	-1.00920184728991	0.142213835855464	-7.09636893779867	1.28077290554427e-12	1.04888738700072e-11
C7ORF57	98.2030601101756	-1.32079843206927	0.186181624961667	-7.09413956582023	1.30158727223118e-12	1.06452270023989e-11
F2	15.5871584880035	1.4769055544292	0.208330432538316	7.08924537060887	1.34845258391588e-12	1.1009097031433e-11
BPIFB1	139.041589270804	-1.66985219959748	0.235570063576111	-7.08855859801542	1.35515999471237e-12	1.10589883195256e-11
TSPO2	1.39842421736726	1.37221836380944	0.19361440373841	7.08737747457792	1.36677215947283e-12	1.11390429049608e-11
PCDHA11	24.806462146301	1.65061240656022	0.232946711314945	7.08579398800175	1.38249344172301e-12	1.12523313884927e-11
DRC1	373.728884353701	-1.43234101820845	0.202145376344515	-7.08569765042421	1.38345561189699e-12	1.12552218078904e-11
RBM11	26.6051433614141	1.03456985741537	0.146074974539464	7.08245789997292	1.41619793796584e-12	1.1501413038907e-11
CA10	116.159581496498	-2.01808732427964	0.285191625354039	-7.07625029933601	1.48107251622396e-12	1.19980005376674e-11
C16ORF89	462.395814005072	-1.60498664375194	0.227305858363241	-7.06091191537671	1.65413430793206e-12	1.33577108899688e-11
KLF14	7.91448824292457	1.26023508874031	0.178825122282241	7.04730449870054	1.82416851103598e-12	1.46796477270478e-11
CXXC4	144.548805651367	-1.05507181303585	0.14980699680878	-7.04287406804227	1.883144171622e-12	1.51214274950384e-11
CPAMD8	1410.57840445767	1.03629208880196	0.147355797817077	7.03258442595101	2.02742551010412e-12	1.62317757115434e-11
METTL7B	308.142760943726	1.06425258446178	0.151331830418739	7.03257590631773	2.02754935267431e-12	1.62317757115434e-11
TNMD	5.55638852855723	1.59895937987024	0.227633760427798	7.02426290751105	2.15199261030736e-12	1.71613311775091e-11
C17ORF50	5.7646890718853	-1.08957603827399	0.155151414355608	-7.02266262153868	2.17679407381638e-12	1.73516504396515e-11
ARMC4	128.501701742908	-1.20125085207577	0.171170385981712	-7.0178661173558	2.25282251504214e-12	1.79191687050177e-11
TUNAR	179.145943409515	1.95718942866939	0.278957712217533	7.01607929428086	2.28180589114595e-12	1.81186137163756e-11
MCOLN3	121.755611033699	1.07849767669308	0.153759761571927	7.014173706224	2.31311871754831e-12	1.83515336508614e-11
CACNG4	401.683898948404	1.32989392674159	0.189711922802832	7.01007035874998	2.38198309013351e-12	1.88704519913654e-11
NCCRP1	236.39233026728	1.29725243286038	0.185179623570492	7.0053735278631	2.46327760669076e-12	1.94927998743719e-11
FOXI1	23.361610265978	-2.00162618311878	0.285740560098095	-7.00504745434679	2.46902134660420e-12	1.95299167181692e-11
BPIFB6	1.7879902902449	-2.37763015254834	0.339494419321001	-7.00344399564407	2.49745771232307e-12	1.97464236435744e-11
FAM159B	20.2304444085874	-1.40638795862393	0.200890423028199	-7.0007715520939	2.54556726023511e-12	2.01096559744436e-11
AC112229.3	167.389246118949	-1.09170027103674	0.156104526225488	-6.99339280822525	2.68316884716609e-12	2.11606267951112e-11
FUT6	194.934104109857	-1.49185854160846	0.213441392560254	-6.9895465153851	2.75776172619188e-12	2.17119576073561e-11
NWD1	363.860057813072	-1.11550649478284	0.159676090154632	-6.9860584242924	2.82716381417045e-12	2.2230044223297e-11
MAL	1937.51405673075	1.45437167946086	0.208236300885333	6.98423700996169	2.86408204017272e-12	2.24821952188156e-11
ALK	42.055954883783	1.31693510726491	0.18871267260704	6.97851972033269	2.98306350174526e-12	2.33371225256789e-11
BMPER	20.5703941186401	1.21912629263783	0.174861692395406	6.97194609029107	3.12586345458216e-12	2.4402793394277e-11
TMEM132E	53.2427492311399	-1.29502026171793	0.185757912023541	-6.97154833196994	3.13471586510741e-12	2.44513112557663e-11
IL22RA1	78.8430762439158	1.01357699371118	0.145560880286824	6.96325133314629	3.32507829519838e-12	2.58383389234171e-11
NEGR1	60.3966732164449	-1.08987653997747	0.156576497789736	-6.96066494884211	3.38670364411658e-12	2.63061886324112e-11
AC007906.2	795.087577420214	-1.18266069135632	0.169930358723	-6.95967866038669	3.41049755006691e-12	2.6479914185842e-11
OLFM4	1996.88766937179	-1.89096761446648	0.271824671329207	-6.95657095884548	3.48654684968695e-12	2.70138174425598e-11
IL1RAPL2	6.76279072580415	1.22764479538556	0.17652371564112	6.95456013333309	3.53663763438938e-12	2.73561945678821e-11
CRYBA4	27.826725684787	-1.8334888545909	0.263657968087926	-6.95404302736435	3.5496326724744e-12	2.74452624605287e-11
ANKRD7	6.22666718480676	1.39710377403014	0.201159650504874	6.94524856512558	3.77794534615179e-12	2.91269955234107e-11
CXCL17	2131.30086455727	-1.4003670224537	0.20189281718906	-6.93619041009439	4.02814594461905e-12	3.09899808959261e-11
MUC15	83.7247147316407	1.66902628605121	0.240627831341462	6.93613152205482	4.0298245243274e-12	3.09900358795331e-11
SYT14	92.9400405562166	1.63056707465785	0.235182496141224	6.93319911733022	4.11428451157219e-12	3.16133233025528e-11
MSMB	24.0520398191584	-1.77379018848893	0.255894926685483	-6.93171299433019	4.15774843842141e-12	3.19340570823411e-11
IFI44L	1129.34919464406	1.01036908348099	0.145821370885455	6.92881350206652	4.24384827664948e-12	3.25683737157939e-11
CHL1	455.739587066168	1.39365958252671	0.201226963871014	6.92580932354594	4.33490019612088e-12	3.32396131250113e-11
CASC10	64.534134972227	1.12056138843913	0.161889089442586	6.9217844902175	4.45989387193224e-12	3.41274834005347e-11
HEPHL1	30.4951557307572	1.05949750955826	0.153101103818015	6.92024736031711	4.50855695224835e-12	3.44856247737775e-11
PKHD1L1	1927.89257516852	-1.64655898844918	0.23803042252398	-6.9174308518622	4.59907741641886e-12	3.51200553450667e-11
CNTNAP3	33.2599029240631	-1.15419607247832	0.166864532857523	-6.91696463420313	4.61423218446691e-12	3.52067814535806e-11
ADRA2B	36.8025372799106	1.00437837960471	0.145518337115265	6.90207433314153	5.12486044671679e-12	3.88789024314959e-11
NELL2	344.932618100296	1.16539838136885	0.16899031571879	6.89624358894118	5.33956077405036e-12	4.04745692198151e-11
DMBT1	847.533964273335	-1.59697034280184	0.231858730902015	-6.88768689705597	5.67068473585796e-12	4.28269514002209e-11
FER1L5	35.0076501430903	1.06058306449558	0.154027268314123	6.88568378900693	5.75106108893326e-12	4.3416296274394e-11
10-Mar	73.072498735649	-1.25753969956739	0.182685542758448	-6.88363009233929	5.83462642080372e-12	4.39576629289401e-11
TMEM31	14.2836565056183	-1.12184848083913	0.162975429142586	-6.88354365281424	5.83816963903731e-12	4.39664919891921e-11
ZNF536	16.6351547660623	1.36442162938408	0.198383439191507	6.87769924215776	6.08269174740885e-12	4.56226487413865e-11
ZNF679	3.00154114956745	2.51110720563378	0.365425529416274	6.87173446706088	6.34259352416993e-12	4.73994464053344e-11
UGT2A3	1.57965798549824	2.13849234704009	0.311501271448667	6.86511594991194	6.64372680724479e-12	4.95500155805011e-11
ZIK1	65.7363244569498	1.07386308141159	0.15647895068498	6.86266796083949	6.75861986815701e-12	5.03663870480302e-11
PACRG	210.763427125161	-1.06986097432535	0.155945317295296	-6.86048797668914	6.86257198556309e-12	5.11205091138309e-11
SLC35G6	2.63143823753676	1.22390412012976	0.178444068840098	6.85875483609652	6.94633300538171e-12	5.17236788163784e-11
COL6A5	4.75579823520683	1.51834368136363	0.221463119246788	6.85596629600284	7.08320770462956e-12	5.26794039516794e-11
ONECUT1	5.42577012947123	-1.54108595771816	0.224915257362129	-6.85185156308406	7.29001808110914e-12	5.40873250267486e-11
EBF3	36.0943105542318	1.09465944215185	0.15983058042441	6.84887359631129	7.44337281714857e-12	5.51809577779895e-11
SYT2	63.9473469747787	-1.13133580929807	0.165190978745373	-6.84865370912247	7.45482072998247e-12	5.52437374718645e-11
SYCP2L	16.4399526342451	1.14413455706532	0.16712988711764	6.84578070862921	7.60599159338379e-12	5.63189657080387e-11
RFLNA	189.530254862248	-1.36130834899532	0.199335351472606	-6.82923695640809	8.53674693838055e-12	6.29844110563127e-11
BTNL9	286.263941838963	1.14529735614118	0.167792205748761	6.82568866074781	8.75045200768664e-12	6.44585342369957e-11
AP000781.2	1.63351176907593	1.21340153256701	0.178109324009364	6.81267833290532	9.57981867969345e-12	7.02330637169617e-11
KISS1	28.194957344289	-1.05683506374449	0.155130108554299	-6.81257219242241	9.58689183409844e-12	7.02571389312329e-11
RPL10L	2.91807420936693	-1.28034093081324	0.188078713433891	-6.80747388918777	9.93273305957856e-12	7.27054100503932e-11
MT1H	101.947853251691	1.26117913343782	0.185342689404759	6.8045798703374	1.01344551130842e-11	7.41234446752246e-11
WDR17	15.0162770526561	1.27839148994733	0.187924992466944	6.80266883699464	1.0269854467827e-11	7.50249691442e-11
ECEL1	1033.60518144187	-1.07858420592947	0.158593495105911	-6.80093597287312	1.03941613109051e-11	7.58732853801146e-11
ADRA2A	542.32000021078	-1.06293973292956	0.156310159370717	-6.80019607944107	1.04476854389337e-11	7.62339770654346e-11
S100A5	19.0272323959093	1.26401543692957	0.185915464285382	6.79887195929705	1.05441475041137e-11	7.68773255500478e-11
NEFH	305.715607354361	1.41560427401384	0.208241617124687	6.79789320482577	1.06160099802439e-11	7.73708494668642e-11
AC092821.1	64.5159145046349	-1.00758895906083	0.148268655629506	-6.79569767988319	1.07789603818639e-11	7.8527585241705e-11
WFDC10A	1.13391319191346	-1.73917225709884	0.2560322503978	-6.79278588692117	1.09988562354662e-11	8.00666640996386e-11
GABRB2	14.5058734615962	1.36050654851219	0.200536731343621	6.78432594067243	1.16629752212228e-11	8.46684508914221e-11
CALY	12.3891904315951	1.31933576959198	0.194469872139037	6.78426820093095	1.16676401698174e-11	8.46691649270390e-11
C2ORF50	106.932129608023	-1.05490703329036	0.155893804108926	-6.76683104450564	1.31633641532554e-11	9.48918875449102e-11
PRIMA1	228.805004248171	1.03337692670786	0.152758514452809	6.76477465370412	1.33516847786312e-11	9.61746649108782e-11
ZNF716	5.25846795657371	2.4264982048031	0.359090996710715	6.75733512404906	1.40552839917595e-11	1.01007372283416e-10
SLC3A1	261.952929275184	1.32091581387333	0.195526146167142	6.75569912140633	1.4214813479529e-11	1.02035174883449e-10
CNTFR	179.410354273042	1.47587771170742	0.218691592722335	6.74867146621997	1.49205002770304e-11	1.07017793282948e-10
ST6GALNAC5	93.3897864563225	1.15571731786272	0.171279172675999	6.74756480782945	1.50347090203918e-11	1.07795259066931e-10
KRT33B	2.86819276717539	-2.59546818481766	0.384694758538834	-6.74682492341693	1.51115432468013e-11	1.08304261051002e-10
ANKRD34B	45.5368458156209	1.44085979840566	0.213736363606695	6.74129462152282	1.56981518056911e-11	1.12248142163254e-10
PCSK1N	873.470663603688	1.21614919754406	0.18044473564482	6.73973221329038	1.5867880642745e-11	1.13287013861046e-10
SLC5A1	513.461818245769	-1.29763344926651	0.192739069905613	-6.73259163231395	1.66667356446272e-11	1.18807360856222e-10
TENM1	104.014008404119	1.56175700237588	0.232066689123977	6.72977672181784	1.69923633253356e-11	1.20849792257402e-10
SEMA3D	251.214318800462	-1.1653663730106	0.173238761138785	-6.72693781316646	1.73270746928279e-11	1.22994369019802e-10
FUT5	5.82148750525936	-1.54005862989416	0.229121638667456	-6.72157653397978	1.79768769193103e-11	1.2746052579768e-10
C6ORF222	13.620090229966	1.28299700850806	0.190972126803191	6.71824223767624	1.8392974913276e-11	1.30211587578103e-10
C2ORF91	9.06964351446917	-1.18611135646684	0.176656484329231	-6.71422484699915	1.89068578723759e-11	1.33696434710801e-10
C2ORF72	85.232595890831	1.0467009928302	0.156093035205037	6.70562265289609	2.00549357666116e-11	1.41437262856122e-10
RPS6KA6	62.8111708731692	1.38106015269115	0.206150462956371	6.6992823245972	2.0944560031887e-11	1.47207387244586e-10
HTR6	17.5012224189822	1.57983224181456	0.235959397454764	6.69535631492461	2.15146752353406e-11	1.50928336563923e-10
RTP1	4.57779420694358	-1.70076159504307	0.25404813403237	-6.69464312942509	2.16198587230752e-11	1.51584089839447e-10
DDC	36.6358881288584	1.63621675576932	0.244718081163302	6.68612939424554	2.29150433351857e-11	1.6008583966755e-10
FABP7	12.3852297387031	2.20075966465703	0.329358870240782	6.68195049080699	2.3578269094303e-11	1.64285865192586e-10
REG4	6.74640958356513	1.4246948312618	0.21331565366802	6.67881051748331	2.40889373380794e-11	1.67466436889887e-10
ABCC12	4.73204825196822	-1.58186367910733	0.237071445379621	-6.67251881210031	2.51449805871373e-11	1.74546269212322e-10
PRRX2	406.306685027786	1.09369370972649	0.164358068506464	6.65433537680855	2.84583082876766e-11	1.9571420399177e-10
HPCAL4	8.04430113409076	1.12888421233602	0.169864651877973	6.64578651211663	3.01602151529882e-11	2.06727978464347e-10
INSM1	9.00604179067826	-1.53561096398309	0.231164193410357	-6.64294474558657	3.07477131597368e-11	2.10444204390801e-10
MMP8	3.41589999145663	1.35286426933934	0.204127121923046	6.62755765424133	3.41286356400077e-11	2.32042183132154e-10
HOXA6	39.5902279203417	1.20287756121235	0.181582880443913	6.62439960348515	3.48662389685023e-11	2.36709973165508e-10
NLRP7	43.066970575043	1.34739003259621	0.203632952233544	6.616758328244	3.67160995428755e-11	2.48995318809237e-10
DSC3	52.1726300590635	1.2577118346885	0.190145334247598	6.61447644595251	3.72869018938581e-11	2.52496876557349e-10
TNFRSF11B	215.993713352836	1.17032290363875	0.177021720170518	6.61118252896554	3.81262030556689e-11	2.57897822274775e-10
TM4SF20	1.72660336846834	1.605894840795	0.242953948218856	6.60987340427324	3.84648816484354e-11	2.59809606791855e-10
SEZ6L	94.5150691950571	-1.64599011506299	0.249054675894692	-6.60895086249642	3.8705315326566e-11	2.61338401846271e-10
WT1	454.377532799265	1.30449721983857	0.197418021300657	6.60779199003261	3.90094264632344e-11	2.63104320136351e-10
ZBBX	165.317415405624	-1.34802388288241	0.204303335286521	-6.59814917358987	4.16322265891778e-11	2.79877851047841e-10
CHGA	5167.79194102203	-1.70478160276592	0.258444025850187	-6.59632814942349	4.2146551779806e-11	2.83027604690106e-10
COL6A6	15.5444733995181	1.16454711634101	0.1765823606465	6.59492325324793	4.25475902932578e-11	2.85410590313782e-10
MYBPHL	8.66093674543333	1.22639396441396	0.185992011307907	6.5937991411023	4.28711636089442e-11	2.87477122775202e-10
GRIK2	115.946751803526	-1.12887864576332	0.171309813442261	-6.58969047411757	4.40744460383557e-11	2.9497599878779e-10
COL26A1	1150.92161302515	1.18694088206997	0.180323906516854	6.58227134159294	4.63315025802231e-11	3.08893343883465e-10
AGTR1	4.94262901988948	1.16300214364831	0.176753640995376	6.57979172083214	4.71107730794244e-11	3.13863041202159e-10
FOXN4	180.717004110041	-1.24882995786743	0.189802986868201	-6.57961172515483	4.71678368825714e-11	3.14130338951062e-10
UCHL1	2170.17739217543	1.31288791992559	0.199560925345127	6.57888270288904	4.73996502839352e-11	3.15560831567124e-10
KIRREL2	30.7447993975608	1.30625277013415	0.198696765797546	6.57410182239757	4.89477283654748e-11	3.2558209204542e-10
CEACAM21	234.652133763843	-1.17888675951791	0.17940830323753	-6.57097100994881	4.99881923856308e-11	3.32197517929025e-10
ABCB5	5.26097766921913	1.19587920221195	0.182139303528003	6.56573940411546	5.17752951746128e-11	3.43335389067416e-10
TPO	6.75053393915897	1.41092477705636	0.214946109750865	6.56408612694456	5.23529371347106e-11	3.46792121731723e-10
FAM19A4	2.47599030023655	1.55887698645274	0.237594268413324	6.56108834974454	5.3416458756761e-11	3.53207760987556e-10
FAM43B	75.346281362978	-1.05321192598073	0.160800303882681	-6.54981303237554	5.76091631633883e-11	3.79712582371981e-10
AMBP	213.164809893361	-1.34363591596543	0.205268104111689	-6.54576083205963	5.91932471276943e-11	3.89588803236758e-10
HOXA13	43.1331472073863	1.34879977851371	0.206112781439197	6.54398901948546	5.9899197128331e-11	3.93826600693754e-10
MTRNR2L8	49.6114144982857	-1.22520187898897	0.18734905384572	-6.5396747613036	6.16527607111896e-11	4.0420927735013e-10
FAM81B	221.332891366446	-1.36817991033146	0.2092756584231	-6.5376925373966	6.247519128127e-11	4.09311845069267e-10
RGS22	94.3542243648979	-1.32406953781879	0.202622327263327	-6.53466750531412	6.37510091689312e-11	4.17228189552119e-10
PRSS3	37.9575405476193	1.38811710591084	0.212514480251428	6.53187069543941	6.49532232666038e-11	4.24496902568242e-10
NRK	11.6733679359192	1.14706588539807	0.175804058387577	6.52468376395074	6.81451558665679e-11	4.44574009472919e-10
TNNI3K	4.13403211798176	-1.11481288038551	0.170979804694346	-6.5201436063073	7.02401102058481e-11	4.57275942179294e-10
SLC26A7	305.985659361751	1.25323224231148	0.192223066595774	6.51967666787308	7.04591072384615e-11	4.58540648405867e-10
IFNL3	0.834934546602541	1.96169492781085	0.301321808112196	6.51029854128717	7.50015941114243e-11	4.85715877198714e-10
CAMKV	22.7580338962688	1.37659969102169	0.21163795439008	6.50450291389803	7.79507057039886e-11	5.0270749024614e-10
AL049839.2	19.2661350760913	-1.31720307646606	0.20254785461292	-6.50316972738767	7.86449759777563e-11	5.06832290442676e-10
CACNA2D2	324.284850369035	1.04943260901456	0.161623164305819	6.49308292856368	8.40973650817621e-11	5.39906248608362e-10
ALPK2	32.6077718192342	1.07480455945197	0.165579149874262	6.49118297966959	8.51649644152908e-11	5.46004012871337e-10
LMNTD1	18.5544027192053	-1.45860714522895	0.225259988060572	-6.47521629467873	9.46762199363715e-11	6.03020197128226e-10
FOXI3	29.25857649893	1.75949442002133	0.271777384529262	6.47402808393678	9.54241537733312e-11	6.07366713048861e-10
DEFA5	60.4975578013402	-4.00345553973076	0.618395303084214	-6.47394234685117	9.54783449271718e-11	6.07503086237026e-10
PADI1	94.4485693643772	1.32024747448293	0.20398465345234	6.47228824393593	9.65297497012707e-11	6.13982191839197e-10
SLC38A3	120.433546523936	1.17125836258057	0.181129846177962	6.46640179570294	1.00363999404811e-10	6.37058854147415e-10
CNTNAP3B	33.4299840461141	-1.18676176065027	0.183617459707217	-6.46322938212191	1.0249174703944e-10	6.49453001318614e-10
ZMAT4	12.6610649020105	1.32162002957451	0.20449986668956	6.46269384410301	1.02855258363594e-10	6.51533770180864e-10
PRR35	3.85025141249893	1.72422647682791	0.266855759814787	6.46126760773168	1.03829515075203e-10	6.57256073407077e-10
SBK2	4.03742267326085	1.6706859620583	0.258598202171403	6.46054747492383	1.04324856804323e-10	6.60166269627629e-10
EPHA8	17.7784059892135	1.59027058762522	0.246237318076273	6.45828422778967	1.05896712939424e-10	6.69427533109394e-10
FAM24B	18.9728807640451	1.11682405592313	0.173000844511201	6.45559886761606	1.07791780514229e-10	6.80247584245855e-10
MAJIN	14.442657944184	1.20391767961507	0.18676056719454	6.44631625240785	1.14601404449977e-10	7.20768195355163e-10
WFIKKN2	12.1567482544963	1.17122360731119	0.181764064596237	6.4436477579487	1.1663560812698e-10	7.32816269157009e-10
ZNF98	8.12780109340238	1.58249535000998	0.246797177299446	6.41212904996029	1.43501279603975e-10	8.9044753183979e-10
NME8	20.9807935675641	-1.01327016680361	0.158065292028935	-6.41045326141631	1.45087629735139e-10	8.98787084169468e-10
CXCL14	7442.43829159041	-1.31242162033596	0.205022951001354	-6.40134001547606	1.54019145359764e-10	9.50622161822696e-10
GAP43	13.2651100740886	1.21636073487844	0.190233006439447	6.39405725454704	1.61540895582677e-10	9.94398985723247e-10
RAPSN	35.8659666417701	1.05851585943042	0.165872657369243	6.3814969641084	1.75365199528126e-10	1.07592526950727e-09
NKAIN1	62.1075572643337	1.0504005241664	0.164743341307565	6.37598166839031	1.81794671566612e-10	1.11269104012855e-09
KIAA1024L	3.74244092599478	-1.25391238847865	0.197032316557848	-6.36399353357095	1.96574419188225e-10	1.19733452896481e-09
ZNF488	19.3045105852195	1.09228945213764	0.172422192554213	6.3349702028305	2.37387146446841e-10	1.43601797137712e-09
MUC5B	13088.910810334	-1.59746686265555	0.25227403277486	-6.33226830793638	2.41582901386308e-10	1.45949448504514e-09
HOXD13	23.9053196915088	1.94728244034657	0.307624903544047	6.33005461493058	2.45074437908052e-10	1.47914230249127e-09
ZNF730	29.6065589742509	1.06520809562482	0.168369565111464	6.3266071568198	2.50610287785232e-10	1.51107816124423e-09
EXOC3L4	68.5193084997579	1.09390342626194	0.172940162873566	6.32532899290532	2.52693613888242e-10	1.52264942967237e-09
IFNL1	3.72069362544539	1.27849823500931	0.202414204007345	6.31624762342727	2.67990524982859e-10	1.6116809353575e-09
GPR26	3.41668230638449	1.79382909092868	0.284052017414821	6.31514293492597	2.69911891052973e-10	1.6221835889832e-09
ASCL4	1.01733419310024	-2.07793483952095	0.329225705215748	-6.31158140631589	2.76198450357107e-10	1.65889066021092e-09
APCDD1L	79.6039391447247	1.3092271296225	0.207450869867782	6.31102260721747	2.77197693857614e-10	1.66381432237424e-09
TMPRSS15	2.736891063491	1.63850684769467	0.259652390567295	6.31038614400899	2.78340117052335e-10	1.6701307800218e-09
SSTR3	11.4258627548385	1.09619214407073	0.173877296362253	6.30440067222428	2.893111862851e-10	1.73315628591666e-09
SLC1A6	11.411628448969	1.39242889963036	0.221042459541971	6.29937299157662	2.98852061390696e-10	1.78569644545436e-09
YBX2	309.356554282303	1.07021073428005	0.16998132083233	6.29604905432938	3.05327784095298e-10	1.82028374434435e-09
MGAT5B	117.318663184991	1.21651292335004	0.193772102798305	6.27806018401056	3.42823221370687e-10	2.0359658383837e-09
PAX2	1188.6697281529	1.88676562800116	0.301013248874946	6.26804844987075	3.65601040966704e-10	2.16430680094625e-09
KLK15	3.96848732520639	-1.55680894370145	0.248981790701654	-6.25270201211991	4.03411418275162e-10	2.37600098673437e-09
PRODH	164.379166224383	1.24064513807098	0.198448875502858	6.25171160545634	4.05978555614233e-10	2.38884430328261e-09
SERPINA1	14176.2926711099	-1.06672623711937	0.170758904760475	-6.24697282180204	4.18483842784172e-10	2.45386114138562e-09
MYH7	12.0745802123067	1.20952977841012	0.193730622617308	6.24335875283588	4.28273060878228e-10	2.50888177622219e-09
MAGEB2	4.20325235257822	2.74192329223489	0.439215660394428	6.24277214927301	4.29882902603719e-10	2.51642725711272e-09
FAT3	35.5342409516514	1.12556624102287	0.180557408124687	6.23384137329656	4.5513396299053e-10	2.65616581926579e-09
GNG4	298.502975728727	1.11302568859397	0.178794392841959	6.22517110801008	4.81030733956642e-10	2.80024830087601e-09
STUM	257.187519688495	1.03169061547101	0.165739793627839	6.22476107209123	4.82290420382287e-10	2.80493936145169e-09
SMIM2	2.30190434209124	1.29531128918729	0.208332882907002	6.21750763063892	5.05113604441021e-10	2.9330758972568e-09
ZFP42	10.6289835066866	2.53857887707307	0.409747080360246	6.19547764645736	5.81085394317235e-10	3.35322262559473e-09
FGF8	38.6213627209359	-1.45027982324391	0.234106046296609	-6.19496952849491	5.8296307171849e-10	3.36301129829886e-09
GPHB5	1.19397649425817	-2.27923182189149	0.368489623403943	-6.18533515499559	6.19706635601356e-10	3.56278472269294e-09
MUC13	778.175103750182	-1.31204508770772	0.212182709166665	-6.18356270810518	6.26708217312976e-10	3.59968929900864e-09
NMUR2	45.8191870598448	-1.0969616864853	0.177425086807966	-6.18267521363863	6.30242967652314e-10	3.61663103164393e-09
KCNS1	61.4474271244058	1.05400471127935	0.17057338157443	6.17918635106285	6.44328052968132e-10	3.69517056297004e-09
CDK5R2	10.2278304188472	1.29580678034475	0.209957695833806	6.17175176741536	6.75374784492164e-10	3.86485304915716e-09
GRIA2	650.899393743651	-1.29292746683749	0.209556357646957	-6.16983174051777	6.83627018391989e-10	3.90966333991544e-09
ALOX15	123.606885355868	-1.30322207219252	0.211474940999897	-6.16253663923778	7.15887593826381e-10	4.08659848433957e-09
MYPN	10.8939920576601	-1.02998780573579	0.167171886302322	-6.16125012714826	7.21728855133621e-10	4.11740760093307e-09
ASXL3	47.7282250624124	1.29644130777081	0.210765732197829	6.1511010079852	7.69468918680782e-10	4.37227190354287e-09
CELF3	36.0771858520942	-1.1926374074261	0.193947810430275	-6.14926976891476	7.78404867184387e-10	4.41628049035059e-09
LRRN1	325.410172081897	1.16713406724901	0.190091273083276	6.13986138510264	8.25935203444694e-10	4.67022403387255e-09
GFRA2	75.2455554576761	1.01912105374948	0.166285759496934	6.12873319298437	8.85815264747823e-10	4.98449190400285e-09
FGF5	2.17221634052057	1.32044132457087	0.215648745394618	6.12311155418305	9.17653990547219e-10	5.1558250420412e-09
CAPNS2	3.12268273128004	-1.03765710101575	0.169570190334562	-6.1193367712123	9.39656277518822e-10	5.27305297865511e-09
SP5	675.613525789803	-1.23008596187305	0.201191887421953	-6.11399384754136	9.71680531405282e-10	5.44452364242531e-09
PCDHA12	17.2601548963517	1.43830069493565	0.235733210640101	6.10139187019998	1.05148762565979e-09	5.87041013771702e-09
AARD	32.4150499936828	1.26134845342449	0.206860276659647	6.09758661156495	1.07681778586505e-09	6.00333728798316e-09
WDR49	82.8741707489606	-1.24180286587408	0.203664022715136	-6.097310901155	1.07867602572392e-09	6.00772970650263e-09
ANGPTL5	1.77649300970297	-1.31372470735164	0.215791626614727	-6.08793180699803	1.1437856629686e-09	6.35699339841149e-09
PRAP1	142.987825293089	1.22803383718308	0.202166920089435	6.07435596604938	1.24486311738733e-09	6.89808937820636e-09
OTOGL	5.92084578364566	1.05083053484214	0.173009436615817	6.07383363241397	1.2489212070253e-09	6.91850854480312e-09
RD3	12.1991674425265	1.02751060266268	0.169179164650243	6.07350559264749	1.25147638767476e-09	6.93059250414507e-09
CHI3L2	98.7866182266926	-1.0553359784349	0.174055489617672	-6.06321570639937	1.33426524987753e-09	7.36268214225572e-09
TRH	116.537737698892	-1.8229664566719	0.300678626749474	-6.06284017051468	1.337385519938e-09	7.37770452995254e-09
CDH20	13.5946007987223	1.12177211137226	0.18524633991345	6.05556963714569	1.39921626694581e-09	7.69589700547085e-09
DMBX1	94.5269772199343	1.23378303937195	0.203840446415736	6.05269003804883	1.4244679760082e-09	7.82781883318557e-09
AC114296.1	4.42421109552203	-1.28793196018471	0.212891800306393	-6.04970204738333	1.45113965001106e-09	7.96023084344826e-09
EPHX3	96.0908993669048	1.07409331065981	0.17756789832588	6.04891605288127	1.45823613739608e-09	7.99679273098513e-09
TMEM252	57.7596238041161	1.36641961862729	0.225934297367588	6.04786273951215	1.4677992166281e-09	8.04209966770143e-09
ESPNL	72.2986269446023	1.10863986992586	0.183365545916884	6.04606423950757	1.48426934836307e-09	8.12405326232881e-09
SYNDIG1	132.84765066392	1.12480151537704	0.186060222456168	6.04536262790947	1.49074322075913e-09	8.14854659672614e-09
KRTAP11-1	4.66092342562639	-2.64178120599425	0.43712830355326	-6.04349154360437	1.50814284090908e-09	8.23394476245444e-09
CRH	1.5519228392729	2.69822959819627	0.44662878896999	6.04132484253622	1.52853884105488e-09	8.33793429008486e-09
AGMO	9.75376937917916	1.37041828096229	0.226862470806875	6.04074475645164	1.53404488007119e-09	8.36304796277565e-09
AC131097.2	7.93236913210294	-1.05044987875981	0.174027422355343	-6.03611697824795	1.5786683227924e-09	8.59873365831195e-09
FOXD1	17.7145890676666	1.38086480007899	0.228889979159639	6.03287572985407	1.61067278783312e-09	8.76790492049734e-09
GRIN2B	29.090358550921	1.27049683447594	0.210655768633621	6.03115140267358	1.62795576382666e-09	8.84899672152159e-09
FST	145.79837951268	1.0836067576201	0.179736707450674	6.02885616961399	1.65124156551139e-09	8.96505706182918e-09
FAM107A	1593.49990176273	1.01359970933266	0.16834305103392	6.02103682395792	1.73303321411503e-09	9.37595101385587e-09
CHIA	47.7203946169186	-1.44045598901224	0.239247080571681	-6.0207881557855	1.73569805688468e-09	9.38512034782700e-09
C11ORF53	8.49099564800561	-1.25003265291628	0.207685542691548	-6.01887178431487	1.75636916498293e-09	9.49135549051254e-09
TTC6	56.828864020839	-1.15301878559623	0.191803599567642	-6.01145540644354	1.83865091663192e-09	9.915772729864e-09
CDH15	30.9719523180255	-1.00314808532149	0.167073732646554	-6.00422382041141	1.92249349074613e-09	1.03408621444514e-08
TSPAN8	569.855329829815	-1.15199572583741	0.192089903044773	-5.9971695939109	2.00786338610557e-09	1.07719314357012e-08
PROX1	186.707867575217	-1.08474659566008	0.18102894136407	-5.99211699237929	2.07126826448283e-09	1.10832279629946e-08
RIMS1	6.49052337561864	1.28646874034875	0.215100737464572	5.98077326704022	2.22080818371142e-09	1.18423941714678e-08
ENAM	8.73761273156713	1.23473275276109	0.206480459659002	5.97990122067836	2.23272971505116e-09	1.19025421641068e-08
NXPH4	413.536384379474	1.08710358394043	0.181865330440579	5.97751963668315	2.26560625431462e-09	1.20673960244893e-08
PRDM13	7.9046071376127	-1.51651265675598	0.253734859130969	-5.97676118271636	2.27617497126109e-09	1.21202068185387e-08
EMX1	4.56611585202099	1.59874485073106	0.267550204986882	5.97549477044672	2.29392899049434e-09	1.22007278866195e-08
GAGE2A	2.79973698407404	3.87498663258515	0.648675404521709	5.97369131860689	2.31944486223212e-09	1.23293655936484e-08
TMPRSS6	36.1193325488284	1.09760568275099	0.18388229090844	5.96906682709058	2.38614371635732e-09	1.26730136479465e-08
NEUROG2	32.2908934432628	-2.12822860623858	0.356623962945176	-5.96771060660821	2.40605620239149e-09	1.27641453643893e-08
CTNNA2	831.697300505742	-1.08894676059983	0.182778730640676	-5.95773237281412	2.55761901546659e-09	1.35179059765582e-08
TUBA3C	3.21108208479717	-1.64739499215395	0.276553967764105	-5.95686623291968	2.5712052787264e-09	1.35858412860833e-08
SCN2B	17.3024497990686	1.2530186430996	0.21036775232203	5.95632471835075	2.5797351542385e-09	1.36195399228684e-08
IZUMO2	3.6084922530407	1.58314051960727	0.2661056494655	5.94929315776335	2.69302924030769e-09	1.41810437786268e-08
CACNG8	19.0477722833286	1.01698009979497	0.171038991464267	5.94589626078003	2.74948243943378e-09	1.44577861343e-08
MKRN3	35.6515452505107	1.67192053879768	0.281731317362239	5.93445043473102	2.9483138045833e-09	1.54245728698586e-08
RGPD3	5.90419062615884	-1.06027008837947	0.178715739198787	-5.9327180310634	2.97960315148254e-09	1.55838708128738e-08
CDC20B	595.365744775238	-1.43977579031158	0.24311604254631	-5.92217516882837	3.17710936310405e-09	1.65422029489784e-08
NEUROG3	2.6566980762497	-1.86337791322618	0.314948140765655	-5.91645948026941	3.2894546216898e-09	1.71031346440691e-08
CYP2C18	23.964452817239	1.35966174398995	0.229940810248809	5.91309451557868	3.3573939122297e-09	1.74075616685265e-08
GALNT14	623.399892588568	1.03316385408937	0.174947300471513	5.90557185680954	3.51425564696791e-09	1.81649885560167e-08
AC002429.2	2.42880233795675	-1.17989713978449	0.199986635144217	-5.89987995414603	3.63766145653115e-09	1.87714670374461e-08
KCNJ12	195.1834460034	1.08253651802089	0.183737790491937	5.89174668489548	3.82134660647027e-09	1.96536997033468e-08
NPTX1	46.3568432036878	-1.0473319194128	0.177804824931428	-5.89034588806414	3.85388124443088e-09	1.98100394103113e-08
RGR	26.8274184189119	-1.53733959164669	0.261155517249344	-5.88668241758373	3.94024816754491e-09	2.02315539391997e-08
NTF4	21.772993133967	1.10199595170243	0.187219880671497	5.88610540584648	3.95402193175282e-09	2.0292160232914e-08
OR56A3	3.51608533125448	2.32249599848806	0.395041323132687	5.87912165762967	4.12449163034247e-09	2.11307541636307e-08
HAVCR1	32.4633176618353	1.42172202902912	0.242332893661792	5.86681406533825	4.44248369815757e-09	2.26846847280473e-08
EN2	226.479641573635	-1.31266231827444	0.223745631710315	-5.86676176978484	4.44388447969359e-09	2.26855897957045e-08
SCG3	16.4826160035767	1.32260078401796	0.225846828199297	5.85618489559144	4.73620915511092e-09	2.40784354112727e-08
PAQR9	4.82704908316999	-1.45992584178944	0.249381810554764	-5.85417933465859	4.79371146105505e-09	2.43440712679873e-08
GPRIN2	69.8646625233727	1.36087651604764	0.23254753042827	5.85203598396159	4.85591529056831e-09	2.46329754863002e-08
ARSF	6.56051909921891	-1.38507941215949	0.236701407291625	-5.85158925757048	4.8689786368434e-09	2.46924871186306e-08
MANSC4	2.88032161360422	1.23990487447143	0.211908090545108	5.85114457537663	4.88201616447178e-09	2.47450688095876e-08
AC113554.2	0.901672177409691	-1.79040973484516	0.30600551208361	-5.85090681097264	4.88900105092467e-09	2.47737000506134e-08
JPH3	66.9577682304898	1.24680957640388	0.213172062262179	5.84884136867068	4.9500888005721e-09	2.5062697010215e-08
CDH16	658.700533895989	1.47866645089996	0.253163296681851	5.84076155698903	5.19627328275144e-09	2.6194699003669e-08
ADAMTS19	258.908677269997	-1.12839077227072	0.193440183889673	-5.833280084733	5.43482238696781e-09	2.73208967382927e-08
GRID2	13.1752133867536	1.48719257135085	0.254951053498796	5.83324740549807	5.43588738835886e-09	2.73208967382927e-08
NKAIN2	10.5233320987003	1.19288823457445	0.20458785018551	5.83068952282749	5.51988053725754e-09	2.77205051574464e-08
GLYAT	0.999620519323384	1.73339329173491	0.297316616495331	5.83012585091131	5.53855888760783e-09	2.78067750704405e-08
SLCO1B3	14.9600474754818	-1.64962681906518	0.282989624594661	-5.82928374645543	5.56657823426085e-09	2.79398827941068e-08
KRT27	20.5298162475308	1.81731725881163	0.312072252292545	5.82338623655661	5.76670734726364e-09	2.88974380880041e-08
CYP4F12	34.4693322394639	1.17103522278897	0.201535175334362	5.81057485794294	6.22586858406581e-09	3.10807295145838e-08
LY6G6C	148.051617761982	-1.5009359048591	0.258494004532838	-5.80646312308736	6.38063177687494e-09	3.17934140755276e-08
KRT40	8.05949690032224	-1.09644537863557	0.188887239984066	-5.80476150071364	6.44576881995233e-09	3.2100725138527e-08
TINAG	4.17497605088167	2.0924937980368	0.360660788646008	5.80183336783695	6.55937303156408e-09	3.26401866286177e-08
ACADL	88.0145393130619	-1.14359651729361	0.197222865732585	-5.79849863273062	6.69112485683379e-09	3.32333635067118e-08
CYP4F8	4.38459659848465	1.5470973478062	0.266968854806671	5.7950480737783	6.83016132184092e-09	3.3896686581438e-08
CTXND1	100.950300998646	1.2855743935727	0.222339976238719	5.7820209182375	7.38085272986879e-09	3.64929041238659e-08
PADI3	103.846197635416	1.27931302315192	0.22147000491453	5.77646179962669	7.62878123866072e-09	3.76384334608857e-08
SP8	79.4412315202285	1.73470912568274	0.300671903743275	5.76944205323522	7.9534420485393e-09	3.91672693285438e-08
PHOX2A	2.7563922053246	1.71450075463794	0.297235821047031	5.76814984344253	8.0146530633421e-09	3.94477521761152e-08
NOS1	84.1369491540315	1.19485079707141	0.207203724414819	5.76655077241439	8.09103421713595e-09	3.98025644520874e-08
CPB1	8.50966879297345	-1.49339656866311	0.258993314218903	-5.76615876424086	8.10986661062747e-09	3.98846251532212e-08
FETUB	3.60482579500899	-1.33230498377106	0.231179232146427	-5.76308248539899	8.25914044257513e-09	4.05972224140471e-08
HPR	6.4474901545307	-1.43456918350591	0.249316305826892	-5.75401267377181	8.71496185652931e-09	4.26906493479286e-08
KCNJ1	9.46632157842491	1.05262317379071	0.182977028268229	5.7527613370551	8.77973933023922e-09	4.29966051035302e-08
SEPT14	2.47745297922722	1.65564164880264	0.28787910892011	5.75116984005292	8.86280229141142e-09	4.33804691882416e-08
DMRT1	49.3082907720902	1.1241069424009	0.195658026340336	5.74526362872322	9.17778817004057e-09	4.48393598051969e-08
ALKAL2	292.628454205603	-1.0186719830566	0.177408106000253	-5.74196977817432	9.35815266713427e-09	4.56603970003517e-08
SLC36A2	3.1667528480538	1.33791654071265	0.233159629337448	5.73819980978056	9.56881853227488e-09	4.66146779839486e-08
OR1F1	6.94693033779441	-1.23846671457924	0.216056781228106	-5.73213535599102	9.91740776041843e-09	4.81862309449471e-08
NYX	3.22930977310473	1.36026395277529	0.238989833754138	5.69172308046654	1.25763704706287e-08	6.04715987800638e-08
NWD2	4.63833570460239	-1.76787554719448	0.311114576034474	-5.68239382972075	1.32822368207236e-08	6.37499230890592e-08
PTPRT	72.7001380698641	1.44613467044226	0.254574147447992	5.68060301856729	1.3422067907032e-08	6.43544248937888e-08
CNTNAP4	4.86698199053707	1.69436436207443	0.298587458728081	5.67459989542782	1.39013177671744e-08	6.64975058620177e-08
WNT10A	347.48852941964	1.03294816511204	0.182344676522281	5.66481119609664	1.47186510368478e-08	7.01538583224154e-08
CDH19	4.29147263049614	2.20499126968335	0.389732852076861	5.65769926228466	1.53415651983916e-08	7.29166778629527e-08
ALPP	1208.11191690175	-1.30391438623934	0.230639573603311	-5.65347206408737	1.57238677697184e-08	7.46189486353594e-08
PNLIP	0.951550273752906	-1.76228989993081	0.312126044357352	-5.64608411181855	1.64143561763047e-08	7.76175919063672e-08
SLC17A1	1.05535244179231	2.13613676472703	0.378577849207384	5.64252971799432	1.67569600828445e-08	7.91165767496867e-08
SLC39A2	40.3670892115024	1.00532765563822	0.178429877755499	5.63430109511036	1.75769695433715e-08	8.27353623517775e-08
TAGLN3	11.2186914876514	1.1150449924353	0.197909507297878	5.63411534725828	1.75959224675478e-08	8.28035529113716e-08
SYT4	4.27385790552313	1.82768449323054	0.324464615559757	5.63292391707328	1.77179637051659e-08	8.33567026281354e-08
CCDC187	118.509188739901	-1.00902933665674	0.179362019276568	-5.62565776593352	1.84802414931009e-08	8.66790178405219e-08
TMEM88B	2.0825384691995	1.18413318250293	0.211297218078083	5.60411156035826	2.09325858524013e-08	9.75889047747983e-08
KCNV1	3.63871218783234	1.68598392698939	0.30115672399729	5.59836056326791	2.16388341544263e-08	1.00678952084622e-07
MT3	194.314650515141	-1.07994581883775	0.192915921288936	-5.59801291475724	2.16822603966642e-08	1.00855692427133e-07
SYT9	6.42124101325364	1.20770843181003	0.216072594668553	5.58936423039953	2.2790247438507e-08	1.05480274028297e-07
PCDHA13	2.69504223121141	1.21914927350047	0.218456872553113	5.58073206510846	2.39508356025481e-08	1.1054828053444e-07
ZNF208	10.9466889508064	1.01687630237882	0.182278246975621	5.57870354390026	2.4231781276789e-08	1.11733761913192e-07
VIL1	320.029084940194	1.30060142851616	0.233598936666706	5.56766844522001	2.58170463629233e-08	1.18659855382985e-07
DUOXA1	147.540206686036	-1.02749367861157	0.184576614934401	-5.56675979227782	2.59519751228175e-08	1.19250451239693e-07
SPINK8	3.99550015063924	-1.36214776794043	0.244730686512936	-5.56590506629591	2.60795205623936e-08	1.19806836161382e-07
TM4SF4	33.9022620934085	1.39698383670667	0.251141929849955	5.56252728304391	2.65895444483111e-08	1.21847934655496e-07
POTEG	1.47051451110863	-1.42535077592761	0.256353852744291	-5.56009110325085	2.69633863809769e-08	1.23346708868704e-07
SLC44A5	89.4125743589911	1.01046706171521	0.182366838564383	5.54084870730745	3.01009196471101e-08	1.3672247701545e-07
ADCY8	3.74873864281917	1.84966217471816	0.333887743173015	5.53977261081936	3.02864641847403e-08	1.37531553379689e-07
ELANE	2.7817034184579	-1.13015384273467	0.20420164114971	-5.53449931338262	3.12118653952564e-08	1.41387538796347e-07
BMP15	1.0326196013591	-1.85141869409874	0.335202447049953	-5.52328513825806	3.32719110154018e-08	1.50388713343873e-07
PRSS56	86.2375026388574	-1.38704925772796	0.251253842456524	-5.52050963347145	3.38017860611594e-08	1.52634903886984e-07
DRD1	6.65151644644853	1.25578244544312	0.227529576829505	5.51920529603989	3.40536171434083e-08	1.53659799332181e-07
GGTLC2	3.41746411834883	-1.2911933878918	0.23407563724028	-5.51613744648865	3.4653128066563e-08	1.56174926466248e-07
HOXB1	8.4651503579638	-1.13457271033165	0.206239238820494	-5.50124562532523	3.77117402478597e-08	1.69178169836818e-07
FXYD7	15.248464581185	1.1525766280249	0.209817920566274	5.49322300456623	3.94663915583873e-08	1.76494540734216e-07
PASD1	4.74522385931941	2.23124958269156	0.406349997687773	5.49095507662827	3.99766035613077e-08	1.78603905212098e-07
GPX2	800.361788600252	-1.34744636271493	0.24562207256843	-5.48585210044399	4.11481068231054e-08	1.83440021304928e-07
ADH4	6.95048076924795	-1.16848892328069	0.213433327448523	-5.47472570122635	4.38189823597144e-08	1.94691529338957e-07
SEC14L3	5.28445172869014	-1.17028884100167	0.213798287658719	-5.47379894300079	4.40488811049796e-08	1.95525569683368e-07
SERPINA12	2.30061782602824	-1.71642528476967	0.313803961178668	-5.46973747024309	4.50702676875459e-08	1.99581522138712e-07
PRSS33	118.174174282644	-1.23677930305136	0.226346705535038	-5.46409235393051	4.65281268542241e-08	2.05693371484065e-07
SLC25A48	48.1939811818579	-1.08179427236791	0.198298933081763	-5.45537111852169	4.88706675087021e-08	2.15228277025854e-07
CFHR4	1.4163370569521	1.65235015438381	0.30295964969819	5.45402714859846	4.92416790581815e-08	2.16759252473348e-07
SLCO1A2	17.1002202018811	1.35741651784231	0.248886682671794	5.45395399733912	4.92619510854731e-08	2.16797017582662e-07
RBPJL	8.56189070438352	1.08106126204548	0.198421404763752	5.44830968882938	5.08507619150418e-08	2.23312168798387e-07
RBP2	8.50765228570555	1.27873843971994	0.234861453273284	5.44465011988154	5.19073119253323e-08	2.27520914989973e-07
SFTPA2	17.6386798400206	-1.07196217563401	0.197110530674941	-5.43838105434256	5.37668859072698e-08	2.35282471467239e-07
NOTUM	3472.37991995371	-1.37464761976608	0.252971668248067	-5.43399831801751	5.51051002776444e-08	2.40797469773228e-07
CCL15-CCL14	0.864605029661703	-1.87432535149113	0.345785796729315	-5.42048102964268	5.94388799952565e-08	2.58334804030017e-07
S100A1	1507.90835669331	1.06995948311697	0.197693700075766	5.41220829347072	6.22522148808898e-08	2.69803252946839e-07
POF1B	127.288237730136	1.01651846426975	0.187918195387553	5.40936689059476	6.32479394816302e-08	2.73734837985272e-07
HCN1	7.66690891938726	-1.10230913966774	0.203796896398041	-5.40886126899001	6.34267363798923e-08	2.74316566181382e-07
KCNT1	42.5278871896344	1.10798524832022	0.205221222612037	5.39897986289081	6.70208953488501e-08	2.88113707549972e-07
PTPN20	12.299773092487	1.26788683278285	0.234926414328994	5.39695306891836	6.77821085955353e-08	2.91048651104636e-07
COL11A1	103.807729884756	1.03317696636931	0.19144432208216	5.39674906590287	6.78591893250381e-08	2.91312162369885e-07
SLC30A10	21.5959440957276	-1.16615705240098	0.216465837841956	-5.38725677930023	7.15411903957914e-08	3.06126289205716e-07
CT45A1	5.06673017623879	2.3434347097686	0.435779653493204	5.37756797726479	7.5498711673094e-08	3.22094250605347e-07
MTRNR2L1	67.1264271298474	-1.30816937514643	0.243281558302605	-5.3771826531926	7.56604082284666e-08	3.22561423077489e-07
NKX2-2	14.2042682579973	-2.08718543278511	0.388591973752471	-5.37114910694122	7.82364833821133e-08	3.32778765402102e-07
FRMD1	4.06638228188998	1.34990840369043	0.251391163214039	5.36975280448141	7.88446401282144e-08	3.35134908898951e-07
BEND4	9.18332502450824	1.03548130691727	0.192897916717629	5.36802742371266	7.96024520031181e-08	3.38200976762102e-07
GLYATL3	21.0602416353031	-1.59410270994246	0.296999241952854	-5.36736289109962	7.98962016965006e-08	3.39371242990795e-07
PNMA6E	3.30496871877204	-1.45397024874802	0.271083574225382	-5.36354979420173	8.16021426723562e-08	3.46062517677986e-07
DPEP3	4.78586405301522	1.17504874419012	0.219283433614212	5.3585842068553	8.38766412016675e-08	3.54653775261144e-07
CLEC19A	1.32281713570556	-1.04783819560234	0.195617484965776	-5.3565671585322	8.48179825263621e-08	3.58225561280474e-07
ZNF560	2.37944675045786	1.24937819442729	0.2339855651999	5.33955243503979	9.31763187186152e-08	3.9112115131579e-07
SPATA4	10.9337181189816	-1.00475644537818	0.188433918282619	-5.33214218828273	9.70608896329274e-08	4.06598724510643e-07
AC243756.1	0.933903668490988	-1.2709761633364	0.238500654429532	-5.32902589460999	9.87409194764763e-08	4.13169800950879e-07
SLC24A2	8.15417780624568	1.00418227333141	0.188844103001912	5.31751988740281	1.05191190347862e-07	4.38576537045133e-07
AC004805.1	1.5024680195903	-1.39782842420768	0.262877584246231	-5.31741201219487	1.0525355335292e-07	4.38737889549569e-07
GP9	1.74151665870324	-1.16531504865495	0.219228983593513	-5.31551544669679	1.06355826578579e-07	4.43033785799468e-07
TFF1	92.8983095075316	-1.37608643919594	0.259061787063137	-5.31180786945072	1.08543007197711e-07	4.51738697295795e-07
RBP4	118.124679765582	1.13040823890715	0.213239839227986	5.30111185132986	1.15099540945787e-07	4.7752530514116e-07
FCRL2	40.4466442640157	-1.01758337336111	0.192274033817073	-5.29235983226539	1.20748010810023e-07	4.9917254591497e-07
LRIT2	4.65229455962583	-1.29998456634679	0.246491406793858	-5.27395491492316	1.33514720361782e-07	5.49377814076299e-07
SLC19A3	78.8240099414455	1.08694396616317	0.20639211190239	5.26640265533609	1.39122963044763e-07	5.71313146802426e-07
SALL3	4.29258457228714	1.72541926063779	0.328032771861054	5.25989903645551	1.44134519923654e-07	5.908463705294e-07
XAGE3	1.71969579516833	1.60813808974743	0.305770832266188	5.25929199272831	1.4461110581087e-07	5.92538013887148e-07
GABRA5	4.0964114744192	1.15846322614923	0.221043652600447	5.24087985572351	1.59812746276031e-07	6.50799061872148e-07
PENK	3.88920172801236	1.44094638655214	0.274994789369534	5.23990432639002	1.60659869231876e-07	6.53531074029886e-07
MAGEE2	1.43816202552258	1.25144578700959	0.238946794727926	5.23734075794796	1.6290675147845e-07	6.6252557121341e-07
TMEM151A	8.73070647199715	1.13282984825584	0.216504045013456	5.23237267084517	1.67347925790463e-07	6.78539028010183e-07
CCL15	8.60414924929986	-1.32507554627474	0.253351612077371	-5.23018399373781	1.69341412605242e-07	6.85836420077281e-07
PGA5	4.18099313746803	1.43564792379723	0.275506611316315	5.21093819468795	1.87888042448743e-07	7.55340892246779e-07
CACNA1B	60.7812872726208	1.04407395417136	0.20053195910672	5.20652148825676	1.92413421902283e-07	7.72695961769596e-07
C4BPA	851.319201767042	-1.25440711295807	0.241150839048693	-5.20175305176851	1.97417434074129e-07	7.9124873436412e-07
GUCA1C	0.885049873918227	2.36153062549269	0.45505374593107	5.18956419238094	2.10786830245817e-07	8.41558703614921e-07
SYNPR	3.01874920302248	1.49905547919718	0.289064159598219	5.18589188393597	2.14983507722483e-07	8.57021977355957e-07
CXCL6	45.4122070928081	1.02608720223762	0.198200312260446	5.1770211183587	2.25456704632898e-07	8.96459952948437e-07
ALX1	12.2115893151813	1.26968537222264	0.245379301826504	5.17437845316053	2.28670911166137e-07	9.0807182778568e-07
GJA8	1.20126599732315	1.88440357381711	0.364239848570583	5.17352393268401	2.2971968290029e-07	9.12041250675435e-07
HNF4A	140.195513642151	1.18881000574225	0.230065162234608	5.16727519366865	2.37531401068442e-07	9.41442861737918e-07
PGC	8.28502750434087	1.2044771294076	0.233175153582226	5.16554663266409	2.39737246420698e-07	9.49373832953048e-07
XIRP2	1.60048021737743	1.44297315648336	0.27966749684121	5.15960264521784	2.47474514873616e-07	9.77508517313957e-07
CHAT	2.63961510137052	1.66149667427711	0.322100071642221	5.1583244480698	2.49169576534443e-07	9.83615599272674e-07
GGT2	6.29062637084376	1.12439354248346	0.217976830827192	5.15831677255122	2.4917978910435e-07	9.83615599272674e-07
KLK6	787.836957767743	1.17638573494876	0.228159210684379	5.155986170447	2.52299517658943e-07	9.94448417711409e-07
ARHGAP36	5.23474215365808	1.1403259191367	0.221206628398361	5.15502599263498	2.535957500795e-07	9.98708326725575e-07
SCGB1A1	229.331080102331	-1.4373718835096	0.278975362383789	-5.15232553594535	2.57275927389905e-07	1.01277133115419e-06
OR5AU1	1.87132275316992	-1.25554415149225	0.243706926804346	-5.15186075322442	2.57914514170559e-07	1.01486232714202e-06
B3GALT2	12.0837297689835	-1.05733437334363	0.205313139340248	-5.14986218973254	2.6067792347784e-07	1.02485779881311e-06
CRYBA2	2.56424290221415	-1.29433352391156	0.25147079583909	-5.14705303887363	2.64610528025377e-07	1.0392170726792e-06
SLC17A4	0.874744501725656	2.26914995605322	0.441169639214373	5.14348621109578	2.69686457089684e-07	1.05825536526981e-06
LRCOL1	44.2523578980938	-1.05324143855946	0.205081127597134	-5.13573067839024	2.81049905265039e-07	1.10125163697007e-06
MINDY4B	2.15199746440673	-1.05454300579514	0.205338171167966	-5.13564039163727	2.81184878568419e-07	1.10151042331229e-06
GALNT13	35.26934506883	1.04870180159614	0.204538306425726	5.12716576137757	2.94136529504982e-07	1.14836500180077e-06
ADAMTS20	3.18427757836347	1.21864272670731	0.237746579323459	5.12580551179802	2.96268319202632e-07	1.15595768230976e-06
SDR16C5	33.8027445420693	1.21628913276472	0.238089930943458	5.10852822689747	3.24677906581061e-07	1.25912007235295e-06
ADAM18	1.55134744003754	1.5973006297486	0.312837571009153	5.10584654073364	3.29316870263336e-07	1.27550952403437e-06
ANKRD62	2.5417610091058	1.02612824414847	0.201121353688392	5.102035290287	3.36020071900265e-07	1.29957199689253e-06
SCN2A	42.8118964125431	1.01960171682146	0.199911069682467	5.10027643011946	3.39157780671068e-07	1.31006758571297e-06
OR2A4	0.912611460440722	-1.94275239140324	0.38420248241027	-5.05658469257018	4.26831361271095e-07	1.62435966119199e-06
KRT79	3.96033830062584	-1.45168156705146	0.287131235830981	-5.05581206743383	4.28563206580422e-07	1.63028116807706e-06
CXORF67	1.87510434696816	1.51444623128155	0.299632741627821	5.05434160183558	4.318780142363e-07	1.64244863224073e-06
CACNG5	5.30390356298676	1.64593313814811	0.326014005596435	5.04865775670255	4.44924980895681e-07	1.68691796343448e-06
FGL1	43.297709148797	-1.07700922872579	0.213396378385263	-5.04698925480999	4.48826582457898e-07	1.69969233360945e-06
BEST3	22.1259978629536	-1.25359491391502	0.248956094183751	-5.03540561248427	4.76838046887614e-07	1.7995225376233e-06
RIPPLY2	1.63373158012845	1.77082966834866	0.352457558533925	5.02423518937874	5.05442671170869e-07	1.8987130708452e-06
FOXN1	27.6793708875609	1.00842101003298	0.200738808809111	5.02354784316729	5.0725581005229e-07	1.90423769471138e-06
HTR1E	6.75223328057266	1.5437971368331	0.307311951733232	5.02355059126769	5.07248548411953e-07	1.90423769471138e-06
SLC6A19	1.3162542637863	1.84045902317414	0.366874601962391	5.01658881080792	5.25969689605659e-07	1.96851110516321e-06
HTR3A	100.888405704089	1.15130824193936	0.229571651978419	5.01502790966362	5.30257680136961e-07	1.98295837987483e-06
FGG	6.84860599662689	1.88294643893738	0.375776564134952	5.01081392149075	5.42003043020616e-07	2.02158085307689e-06
DMRT3	64.2431844789127	1.24051905830911	0.248048844242303	5.00110799588056	5.70017695297121e-07	2.11924966683455e-06
RNF212	168.104464972679	1.09071707840607	0.218192763279992	4.99886917425591	5.76675108221068e-07	2.14185360206867e-06
ABHD12B	110.074969010601	-1.01784662447897	0.203688693453185	-4.99706982858577	5.8207995419584e-07	2.1610621607419e-06
KRT3	2.52316361824234	1.05931433379418	0.212116398756974	4.99402375300486	5.91341200822333e-07	2.19456709456503e-06
ANGPT4	14.2085764452105	1.02256132391355	0.205012340569769	4.98780376377174	6.10695524701085e-07	2.26231882587069e-06
KRTAP1-3	2.69591987765807	-1.62915702410544	0.326681599867652	-4.98698740536797	6.13280615698999e-07	2.27098779622032e-06
PTF1A	3.77110138472561	-1.86774694326248	0.374569304876765	-4.98638548045728	6.15193431028169e-07	2.27625252538281e-06
WIF1	1010.17171196002	-1.31535272696732	0.263792961502208	-4.98630713828317	6.15442811700365e-07	2.27672090417727e-06
SOX21	36.3617188745456	-1.56112767641034	0.313257680384899	-4.9835256217571	6.24360417724536e-07	2.30740811342049e-06
USH1G	45.2814116353802	1.04655400079407	0.21117917139754	4.95576336372661	7.20468591289328e-07	2.63891903419507e-06
MAGEA3	24.1342264741589	2.07911915173019	0.420280839582212	4.94697582168385	7.5375334639092e-07	2.75267693429861e-06
MUC5AC	697.378595789628	-1.19860358916035	0.242466095621919	-4.94338635711506	7.67771130816671e-07	2.80055961764153e-06
PRMT8	16.4718651768814	-1.10385880584068	0.223355894779913	-4.94215210629827	7.72648963571247e-07	2.81613611825722e-06
RNASE7	6.79905588066726	-1.19236822073751	0.241329238289635	-4.9408361340223	7.77882643192347e-07	2.83409748230091e-06
TUBB2B	555.546243002479	1.05283954653745	0.21342828907047	4.93298967593664	8.09804370289731e-07	2.94461322407176e-06
LRP2	330.194365652388	1.14631731881819	0.232604937476374	4.92817276905234	8.30022063900358e-07	3.00986487126473e-06
CHRNB3	1.47180032771024	1.50013900894957	0.30488292746037	4.92037721313394	8.63775755616997e-07	3.12614996777176e-06
MBD3L1	3.41923122821495	-1.08542391656889	0.22078333868477	-4.9162401612136	8.82221598168203e-07	3.18606752077067e-06
SLC6A11	41.467572852522	1.38303603689875	0.281496526076204	4.91315490168552	8.96224131359481e-07	3.2347462759463e-06
DBX1	1.03214722575193	2.01801881977527	0.411425198872501	4.90494706037839	9.34525408077254e-07	3.36774258331591e-06
CLC	1.16664309116521	1.52502291520939	0.312278202010811	4.88353943819811	1.04198297094776e-06	3.7259336276519e-06
PCSK2	10.0876228139449	1.35092709938632	0.276630584763049	4.88350592377004	1.04216017437046e-06	3.7259336276519e-06
A1CF	3.23553643483135	1.05983563113992	0.217368373835186	4.87575819996479	1.08391315434842e-06	3.86328984905305e-06
ZNF99	7.96542644483736	1.07772837197625	0.221299586990101	4.86999721343562	1.1159982245337e-06	3.9715399387868e-06
CSAG1	8.18579378186388	1.32579439124643	0.272269535519801	4.86941878648045	1.11926972426538e-06	3.9816538675373e-06
SFRP2	1112.87855477072	1.05646114931019	0.216988767525882	4.86873657727088	1.12314006287919e-06	3.99388951013484e-06
GATA5	87.103816961285	-1.31868321042672	0.272529704515637	-4.83867699035007	1.30706269638773e-06	4.61604751499522e-06
SFRP5	92.1671464499085	1.17467494674739	0.243866227717706	4.81688242665223	1.45818549925241e-06	5.11855686134776e-06
FAM83A	222.870801335354	1.00988041777412	0.209918216227241	4.8108279306304	1.50306375391303e-06	5.26611962609627e-06
CT83	1.53305137230796	2.46924662364212	0.514259908894475	4.80155380758799	1.57439190820178e-06	5.50043345957589e-06
ACTL7B	1.01540801103638	-1.15037102192453	0.239952630040377	-4.79415883764623	1.63358807339388e-06	5.69149815086343e-06
MAGEA11	91.7117247084317	1.74669622884447	0.364712819796875	4.78923726842748	1.67416435420323e-06	5.82376759686344e-06
FEV	1.6573171697586	-1.27203557809012	0.265823491835575	-4.78526397086429	1.70762753472215e-06	5.9312705360216e-06
PPY	1.15665538985893	1.44431695893389	0.302081512423074	4.78121599481096	1.74238028776382e-06	6.04292422660475e-06
BTNL2	1.78864931166132	1.11082399387233	0.233161246797388	4.76418791342974	1.89615738942514e-06	6.53955620486079e-06
MMP27	1.14457679902557	1.39804823119838	0.293630216233615	4.76125464583004	1.92393101940224e-06	6.62774856014372e-06
AMTN	8.05468801301624	-1.96086210425849	0.412169238261523	-4.75741982232627	1.96083097801428e-06	6.73662025949375e-06
TCL1B	2.04665108022893	1.52039639052955	0.320061477144274	4.75032610639425	2.03088871551882e-06	6.96149152790431e-06
MCCD1	15.3047972563706	1.46802847667603	0.309619478203853	4.74139574548824	2.1225087138175e-06	7.25542663401368e-06
MAGEC3	2.37359253575008	1.23178902977646	0.260457367597559	4.72933071979648	2.25261185060521e-06	7.67751402979249e-06
GBX1	3.22142376176602	1.28969488773556	0.274483236509016	4.69862897326042	2.61913769992289e-06	8.85672662671353e-06
BRINP2	107.267706117746	-1.07921649965026	0.229888697304434	-4.69451744389626	2.67236807285206e-06	9.02684941496629e-06
EFNA2	12.2464356470815	1.23958920059425	0.264359557845999	4.68902736369519	2.74506683183167e-06	9.24861102350234e-06
FRG2	1.63096830976876	-1.60796083798121	0.344159558973218	-4.67213766422319	2.98081055606095e-06	9.97423001622922e-06
CFHR5	1.20120375158121	-1.85569747619912	0.397289060995349	-4.67090000301026	2.99882907227973e-06	1.00290926820235e-05
GABRA2	22.8830458646887	1.22785413687721	0.263588194678539	4.6582288648194	3.1894152016804e-06	1.0610972053536e-05
CBSL	14.1324821907221	1.11470389601711	0.239348384834097	4.65724427925326	3.20470109782407e-06	1.06560909352145e-05
VPREB1	1.8759381782146	-1.76249354396999	0.379050967214226	-4.64975345379844	3.32332056864727e-06	1.10149600756684e-05
CCDC144NL	3.26895968248887	1.50654051928666	0.325340381699043	4.63065946938087	3.64502924412493e-06	1.19933428953541e-05
KRT31	79.7224087849883	-1.44810697539751	0.313904408946383	-4.61321005416289	3.96497234952952e-06	1.29678166048027e-05
MUC22	1.64459879905295	1.18640552545298	0.257561790254416	4.60629476243764	4.09907238735288e-06	1.33827964666155e-05
VSTM2B	3.92301848684238	1.67046362708521	0.363172447167611	4.59964306244373	4.23215465316652e-06	1.38051336073822e-05
SERPINA4	173.913643983378	-1.05685822391628	0.23012161139667	-4.59260743700658	4.37742023211475e-06	1.42364056347377e-05
PRG2	0.872081354474505	1.04619720712278	0.228117276603266	4.58622522020679	4.51331728493809e-06	1.46471869242723e-05
PDYN	1.50993122305343	1.99004001924867	0.434024518955256	4.58508663067909	4.53798241218933e-06	1.47224377785481e-05
PIRT	4.13609731375197	-1.1523169582403	0.251572926481777	-4.58044899487136	4.63978763721233e-06	1.50316796403204e-05
RFPL4B	0.965403804565035	1.60170056154413	0.349947669785069	4.57697164415429	4.71755375907776e-06	1.52596239091174e-05
VCX	3.28085025096744	1.21668789602976	0.265983921733966	4.57429113796842	4.77835009437538e-06	1.54428079309419e-05
AL512785.2	0.828718756362073	1.53792495006252	0.336394836922194	4.57178523943349	4.83586433870209e-06	1.56205158020689e-05
KRTAP29-1	0.682930790202047	-1.33266229356086	0.292438980931226	-4.5570610638746	5.1874346593079e-06	1.66834737238903e-05
ANKRD18B	5.99882315824565	1.15471039498897	0.254404330916038	4.53887868508835	5.65541592734453e-06	1.8066345056667e-05
RAD21L1	0.559385350427694	1.3767875334846	0.305655512590154	4.50437658335545	6.65680706003184e-06	2.10477250511682e-05
NRXN1	10.7812062119842	1.00572457013192	0.223383789981542	4.5022271768915	6.72450466117171e-06	2.12472803208563e-05
MMP13	6.44534680193123	1.02155822153713	0.228250429025137	4.47560263479125	7.61960843265366e-06	2.39287195036978e-05
CRHR1	11.7644384635501	1.00137016999426	0.223996173336245	4.47047891524058	7.80446380714656e-06	2.44876188861958e-05
MAGEA6	27.9518478856176	1.93464109291842	0.432762003808154	4.47045044595934	7.80550281092806e-06	2.44876188861958e-05
ZIC3	2.01438871456785	2.10451233512399	0.471144837632741	4.46680546410754	7.93962660263349e-06	2.48873401250089e-05
FSTL5	13.4142880151247	-1.20460372971682	0.270076204416862	-4.46023644444262	8.18692808815992e-06	2.55803561986136e-05
FGF4	36.0489229387315	-1.69771645042528	0.382066386425477	-4.4435116794982	8.85023496780108e-06	2.74953429185657e-05
KRT85	7.68383615950389	-1.60969858555851	0.362263775987251	-4.44344340300577	8.85304524500159e-06	2.74994658883522e-05
SLC17A6	0.684331592702368	2.20696380576197	0.496948867218069	4.44102794341117	8.95301667534581e-06	2.77867228285214e-05
C9ORF135	34.5815429002318	-1.18110152643765	0.267076053652337	-4.42234154011851	9.76369531092051e-06	3.01463238567489e-05
NXPE4	4.48935213590836	-1.14565854016758	0.260298286253344	-4.40132955409676	1.07589567284325e-05	3.29504157089309e-05
GPX5	1.18452743919626	-1.53436276222997	0.349084381029395	-4.39539219057974	1.10572932608604e-05	3.37804044075817e-05
PSAPL1	2.04607362442176	1.81063015958217	0.412064171391854	4.39404899840307	1.11258721694544e-05	3.39619354451521e-05
CCK	4.46337376884633	1.09733879240285	0.250016593395686	4.38906385171865	1.13839644121349e-05	3.4682651362321e-05
FOXB1	133.435740638692	-1.17999912549895	0.269373160209471	-4.38053711283392	1.18387125679345e-05	3.59367337462465e-05
MTNR1A	1.83801022955869	1.21995851678632	0.278737238970012	4.37673316021319	1.20471310563373e-05	3.65454608827796e-05
LHX3	5.70160146838459	1.8669937775948	0.426845068815403	4.37393779147116	1.22025165175876e-05	3.69865716450206e-05
PLCZ1	1.16403510049088	-1.31459791804763	0.301535579092798	-4.35967762743865	1.30254187752764e-05	3.92498438993011e-05
ERVV-2	5.51176839094706	1.05318727964698	0.242302553147885	4.34657937345045	1.38277027127864e-05	4.15323887895306e-05
CGA	8.42911740725343	1.20903517681962	0.27921039920778	4.3301939334999	1.48978079936463e-05	4.44727512494279e-05
EDN3	721.688488161623	-1.13762377674807	0.263188631843552	-4.32246548332797	1.54295228024054e-05	4.60081669796394e-05
HS3ST4	2.09451277209739	1.30030945983899	0.301265823021922	4.31615324564833	1.58771774516521e-05	4.72821630470737e-05
DSCR8	55.9037175955311	1.34875019527257	0.312583459803742	4.31484825242958	1.59712574007202e-05	4.75317950989973e-05
GAGE1	0.782743055691742	1.95426117901303	0.45667867752672	4.2792914913324	1.87489186560626e-05	5.52046531367407e-05
SI	0.93948584274449	1.89130055031752	0.444817954689069	4.25185298925166	2.12009019271586e-05	6.197161006329e-05
UGT2B17	77.1340971794891	1.2129933236034	0.285359360677099	4.25075708301705	2.13049137357748e-05	6.22462032106838e-05
KLK7	478.755771937249	1.03722012230681	0.244189005932631	4.24761187894334	2.16061276331577e-05	6.30170225651057e-05
RTP3	2.33493613293491	1.42380636071277	0.335213122247642	4.24746606327936	2.16201901592361e-05	6.30481198084926e-05
DRD5	3.49592598908969	1.25232988456318	0.295436506460718	4.2389138010258	2.24603872246316e-05	6.53133688098957e-05
PGLYRP4	9.95222270780979	1.01126473984289	0.238764910280747	4.23539932502567	2.28145903324039e-05	6.62913836942643e-05
ALPPL2	2224.32828195046	-1.01880027404538	0.241330394253195	-4.22159950966013	2.42574823048623e-05	7.01979053245594e-05
KRT4	89.0149586107621	1.05079512923615	0.249337930224243	4.21434126885994	2.50508259264875e-05	7.23244103866403e-05
CHRNA2	1.01543360760344	-1.24402249189355	0.296064623579355	-4.20186132626587	2.64729290501869e-05	7.61928869170313e-05
ARX	33.3465834751056	1.24688675225174	0.297274182368013	4.1943997366988	2.73595133914309e-05	7.85008879279667e-05
TM4SF5	2.672435617985	1.25886784477494	0.301565216606723	4.1744464396126	2.98711482660583e-05	8.49970779620914e-05
CYP2A7	1.97860400058143	-1.07400653862401	0.257336238168332	-4.17355342670963	2.99885295860819e-05	8.52918127098548e-05
KLHL40	0.698939108631396	1.16858176853286	0.280671078105629	4.16352755837947	3.13368183172676e-05	8.87453716848112e-05
LCN15	53.3058948702695	-1.11085354252694	0.267179880091379	-4.15769908328056	3.2146908918442e-05	9.097006078401e-05
TSSK1B	0.38258709729819	-1.20338415693543	0.289580390088006	-4.15561342592883	3.2441594990837e-05	9.17199775427124e-05
MYO3A	7.95537926006509	1.25340011046571	0.302355576075478	4.14545062053964	3.39146084042979e-05	9.56657164801593e-05
CST4	114.070523172339	-1.24759308311077	0.301918194015644	-4.13222226364446	3.59272755036371e-05	0.000100836756753396
HTR3E	9.20956482387034	-1.01301921147958	0.245393268481191	-4.12814588496841	3.65700083093754e-05	0.000102516559429109
EVPLL	3.17581356160598	1.06290211395399	0.257539781800997	4.127137588302	3.67306649097158e-05	0.000102889146108331
KCNB2	4.01047443208893	1.04444846547985	0.254107120578186	4.11026839036761	3.95199501974009e-05	0.000110103590775358
TEX26	8.85552730569957	-1.61308491100865	0.393048072163088	-4.10403974794037	4.05997662491132e-05	0.000112823780879018
MAGEB1	0.827916147755629	1.99580174350891	0.486579268643311	4.10169909020917	4.10127408352801e-05	0.00011390311980631
PNMA5	14.6319653176839	1.19599790258665	0.291842521034138	4.09809337703312	4.16567241307087e-05	0.000115501319292279
KRTAP5-3	0.805334421784146	-1.40764538169876	0.343963022553111	-4.09243229475752	4.26871902337125e-05	0.000118217056627821
PAX4	1.7045678660713	-1.52507921863559	0.372718283055738	-4.09177464043943	4.28084564491159e-05	0.000118499789642141
CD300LD	0.559497830645561	-1.33930459106627	0.328327540141801	-4.07917225124594	4.51963402516702e-05	0.00012473732429387
OPRPN	3.48982244131933	-1.56191738959079	0.384401159789961	-4.06324837949041	4.83944857432206e-05	0.000133029230565612
DBX2	3.61121437205923	-1.00341885289918	0.247137117139447	-4.06017058268506	4.90368768931018e-05	0.000134575597169183
NEUROG1	3.03153354459344	-1.58681614846828	0.39114859590233	-4.05681156750084	4.97471854100282e-05	0.000136303024189055
HEPACAM2	5.80681944503589	-1.11850557753156	0.27616896886198	-4.05007695882933	5.12007917410532e-05	0.000139913615279421
RDH8	1.2257132753174	1.25828212263604	0.310844727795517	4.04794423106244	5.16694531316631e-05	0.000141075926104514
OTOR	1.2631676352449	1.62681490937249	0.40188774041581	4.0479336535355	5.16717876153256e-05	0.000141075926104514
SPINK6	27.299842194284	-1.56191790332337	0.386494821585682	-4.04123888882973	5.31695606922547e-05	0.000144951746036626
POTEH	1.39266013083126	-1.72927323089638	0.427948887276048	-4.04084058239627	5.32599552982672e-05	0.000145155494808933
ODF1	0.667865247907199	-1.25264262159785	0.310110078593931	-4.03934830908253	5.35999192993861e-05	0.000146017646742568
CCDC166	0.957274084297432	1.08816662608068	0.269694094968398	4.03481813796549	5.46446051761284e-05	0.000148667002871694
GALR1	3.29636799857072	1.15911347587006	0.287994112126286	4.0247818516574	5.70281553381801e-05	0.000154720372859994
C6ORF229	0.879401607833452	-1.10864774493849	0.275969591847617	-4.01728225749834	5.88731917058139e-05	0.000159399510428957
MAGEA12	5.51799744046326	1.52021153481553	0.37864394461715	4.0148840524906	5.94750255621109e-05	0.000160887156314373
PAGE2	15.5172843899124	1.46106502880958	0.364156792366714	4.01218667188352	6.01588983313503e-05	0.000162548256187929
CSN2	1.62241215185834	-1.89281238371756	0.471833380434472	-4.01161185750492	6.03055915485137e-05	0.000162897140574154
LECT2	0.566780491439726	1.29069185038516	0.321892497948344	4.00969845091662	6.07963388483595e-05	0.000164103205501155
ZIC5	65.7664247875438	1.45839215955765	0.363802772991969	4.00874393442253	6.10425629580126e-05	0.000164695890541984
ADGRG7	2.90897025241213	1.21301730921995	0.302665300626411	4.00778452868376	6.12909995127146e-05	0.000165294025013126
TLX3	30.1701319538064	1.1533645349532	0.289435975140076	3.98486931140821	6.7517274378753e-05	0.000180875275864248
APOH	7.66402233608946	-1.08637053157995	0.272657031271829	-3.98438480208083	6.76551668743131e-05	0.000181218498846668
IFNA1	0.731372616655497	1.12576657767585	0.284309131265051	3.95965677453511	7.50575583668542e-05	0.000199776369463084
NR0B1	7.20949578165977	1.34628684147057	0.340345847961153	3.95564350067886	7.63289140421576e-05	0.000202810890692984
SERPINA9	1.77359106321991	-1.074406530183	0.271835016635168	-3.95242137485534	7.73643528780376e-05	0.000205267954595263
MYBPC1	2.63489270914534	1.06021158384161	0.268463494322952	3.94918343186807	7.8418243573901e-05	0.000207885709766042
TMEM196	1.82463156384145	1.17864566307146	0.298555215059352	3.94783143492282	7.88622981877245e-05	0.000209003126171898
NBPF4	1.3250774996072	1.45439583848997	0.369056936575014	3.94084406592464	8.11953973274701e-05	0.000214450692571029
LYPD8	7.444089394082	1.19484951134762	0.30418027605714	3.928096610456	8.56208174803601e-05	0.000225656798422652
FAM47C	1.51676300624387	-1.03100868375215	0.263551573939472	-3.91198074950192	9.15422103596145e-05	0.000240238375410844
KRTAP3-3	4.08036274844719	-2.12145101479824	0.542606297714204	-3.90974270614829	9.23944812671569e-05	0.000242269279758783
OTOS	9.78954855389102	1.0993228628908	0.281634251121748	3.90337062524249	9.48622679060121e-05	0.000248248596929481
LOR	1.12727871029591	1.17379379909705	0.300945545522107	3.90035279326249	9.60526157987369e-05	0.000250974006415499
C10ORF142	0.703086703740576	1.11475296148452	0.286610102179062	3.88944057801588	0.00010047556609565	0.000261315397808872
GAST	2.58257937072932	1.01493711149375	0.261077082220556	3.88749982519085	0.000101282060628659	0.000263302115271447
KRT20	7.6758195738576	1.21668639996481	0.313388888065327	3.88235335169634	0.000103450404973852	0.000268374696882636
APCS	0.916057541591465	1.94947345978686	0.502531733349091	3.87930419198548	0.000104755687409596	0.000271381193273902
HOXC12	9.09861869074751	1.83369689795764	0.472792587532243	3.87843833916409	0.000105129165058149	0.000272272642735457
SYT10	5.08733091289491	-1.03119303092297	0.266450693137089	-3.87010826949667	0.000108787029288806	0.000281313850773187
FADS6	10.9519237199378	1.03039457942966	0.267078541094814	3.85802084737264	0.000114308899971869	0.000294729705795914
PCDH15	5.6739264521435	1.01395136725787	0.263126696494022	3.85347203749395	0.000116454568562419	0.000299886688293864
SULT1E1	8.57231121682775	1.02149936208825	0.265478406565128	3.84776816805871	0.000119198769335431	0.000306272780245043
TEX13A	0.731801083043246	-1.55119345007463	0.40322378523866	-3.84697903958348	0.000119583195446405	0.000307217961309656
SERPINB3	25.8698322081064	-1.13775382510801	0.297437116666634	-3.82519114580848	0.000130670661201517	0.00033357630859663
LIN28B	50.7826670726972	1.06538078274336	0.278796534318246	3.82135590511762	0.000132719952942732	0.000338528084676186
CT45A5	1.18700031551375	2.50155838099336	0.655697915623784	3.81510802671007	0.000136123371181157	0.000346494155006841
HOXD12	0.916447646038872	1.6891468839009	0.442827699917701	3.814456241592	0.000136483117004139	0.000347314503482533
PRSS1	91.3447005528046	1.00748807664209	0.264287523296226	3.81209095335479	0.000137796149322275	0.000350607712993592
PRR9	32.7555199223829	-1.85895915056593	0.488380986472381	-3.80637084992467	0.000141020879243478	0.000358124657177554
HAO1	1.02740263347826	-1.34187359438768	0.352630309857024	-3.80532687315435	0.000141617042337786	0.000359441695001354
PCDH20	1.69687725381283	1.0139195490538	0.267024209849729	3.79710719722529	0.000146394493127129	0.000370603535918911
OSTN	1.19854437168427	1.21911579951033	0.323279214168633	3.77109243675159	0.000162534447719073	0.000407898104379985
CGB2	2.77472891648985	1.28810084115302	0.342576109167745	3.76004282459256	0.000169884272770529	0.000424848165826595
SIX6	0.517988216675484	1.48424425719028	0.39537798504517	3.75398811600679	0.000174043118576562	0.000434136077159697
GPRC6A	0.6918868461261	1.04097243440304	0.279710847727119	3.72160194308444	0.00019796291532964	0.00048984791313584
LGALS7	8.18381748533668	1.07463096903016	0.289449119717654	3.71267658398279	0.000205078880527773	0.000506442131575045
FOXD3	12.1491602038649	1.3608538968255	0.366555793428361	3.71254232295052	0.000205187735380236	0.000506508561001857
HAND1	3.85361526038373	-1.38937145567699	0.374276195638599	-3.71215554680524	0.000205501625437515	0.000507148361138955
KRTAP3-2	0.927505068159043	-1.59595466043674	0.431796493604792	-3.6960806400097	0.000218953452346357	0.000537839952299125
KRTAP9-8	0.858473196767194	-1.80152790677619	0.491822129468363	-3.66296634257503	0.000249311307492112	0.000606379486635584
ADAD1	0.708329383668434	-1.14630657547521	0.313365522198141	-3.65804944792363	0.000254142022800567	0.000617244857839314
LHCGR	0.508271883476537	1.39167669364333	0.381846735117388	3.64459497922771	0.00026781322078125	0.000647902521725621
C5ORF52	1.47816646441501	-1.01129499906883	0.278593491265907	-3.63000224618884	0.000283418753388186	0.00068298246771125
BMP5	33.2331436736081	-1.12460305337023	0.311696673391393	-3.60800467048321	0.000308560936832984	0.00073953313467171
EDDM3A	1.17458266169243	1.1079374543359	0.307726392560252	3.60039788956019	0.000317730590127883	0.000758917901056384
H1FOO	1.33693782524337	-1.31315503947952	0.364904808224589	-3.5986235584797	0.000319905854623707	0.000763860199688106
EN1	9.30786575025726	1.08767062836149	0.302701939697795	3.59320666873618	0.000326633313987717	0.000779321615576664
TYR	0.885065404533146	-1.16872779967885	0.325566675369531	-3.5898262571017	0.000330898440432339	0.000788685947301195
NLGN4Y	0.844835370715916	1.40332795248095	0.39171650225968	3.58250914726755	0.000340309696338076	0.000809037322708585
MYH8	0.697360259162279	1.06290203625658	0.296700352040681	3.58240908359571	0.00034044011685509	0.000809139880349985
FGF20	124.658608870157	-1.13963468640127	0.319344817178776	-3.56866504510477	0.000358804795724458	0.000849304189649838
DSCR4	10.4821854493305	1.17948730107279	0.330902734179273	3.56445317382534	0.000364615534288524	0.000862287834342287
ELSPBP1	1.0795318783754	1.49149362298076	0.42071362359064	3.54515171211094	0.000392387169234692	0.000923489528405741
FGF3	88.3294219541059	-1.30805067682194	0.370249587828442	-3.53288894794944	0.000411045095429413	0.000963609446751391
KRT24	5.78438213374036	1.00141035956169	0.283933777923321	3.52691520848967	0.000420431381843973	0.000983718079427928
LCE5A	0.547353859001701	1.12750589409735	0.320661116592917	3.51619150484256	0.000437785088423949	0.0010206177951048
CSAG3	6.07077019608484	1.10529613599649	0.315423370622032	3.50416690372938	0.000458038186084071	0.00106448809327961
KRT35	1.46945847576804	-1.06401718530019	0.304289023235408	-3.49673206738395	0.00047099462803231	0.00109254490158227
LHX8	2.94107291736985	1.28695111396633	0.368460116314138	3.49278268389059	0.000478015350621632	0.00110772186175174
SLC22A12	1.15811583309283	1.28198245099804	0.367123485255134	3.49196524462911	0.000479480632464393	0.00111056219944064
COX7B2	0.853585455177598	1.58975242439616	0.455391510941239	3.49095753039035	0.000481292752999238	0.0011140635372483
OR2V1	0.52520595061846	1.45480285971769	0.41803638623967	3.48008668050158	0.000501251580626604	0.00115708485512922
C22ORF42	1.74743280196327	-1.23041189194051	0.354539746331864	-3.47044839025974	0.000519590184039823	0.00119584429025352
KCNC2	2.20303732442637	1.11059224921786	0.32094291793848	3.46040428731548	0.00053936493734606	0.00123797540273995
FABP1	9.34053406636326	1.40903867227307	0.408759569731101	3.44710870793801	0.000566620538523109	0.00129524243678424
MAGEC1	3.68559410337382	1.67043545948787	0.484689392475235	3.44640399691276	0.000568100375634006	0.00129846512137945
MYH2	2.02271612497948	1.04784923113007	0.304891057861337	3.43679883063879	0.000588632620600166	0.0013425805656966
TERB2	0.555822164246429	-1.00408185399097	0.292522198589373	-3.43249797394163	0.000598048350259305	0.00136238044749451
SLC2A2	0.835383592708774	1.5950526807335	0.465138828518603	3.42919701159653	0.000605369926240359	0.00137787426987755
CENPVL3	0.462265776926169	1.94023375769264	0.56586085388289	3.42881778157813	0.00060621638464099	0.00137946219779438
CNGA2	2.53360552808378	1.65276514568689	0.483843789300718	3.4159065017153	0.000635700697539232	0.00144124805980373
ETDB	0.365619970539137	-1.19408584936423	0.351477354749137	-3.39733366383304	0.000680459419730568	0.00153521514982045
MAGEB6	0.707805248660274	1.44938297704741	0.428831536900059	3.37984232112385	0.000725274258833509	0.0016290259718073
GUCA2B	1.12405474212282	1.35149780809008	0.400494654691444	3.37457140128704	0.000739307344024864	0.00165709592185264
MSGN1	0.687665236039232	-1.03863268626095	0.30885281978816	-3.36287260376428	0.000771359518668883	0.00172310564284816
KRTAP9-4	0.924760505696681	-1.29009185270165	0.384874804798544	-3.35197793312796	0.00080236413938075	0.00178676837716292
CLCA1	0.991696493847802	1.28989388855506	0.384856267577547	3.35162500191103	0.00080338760583156	0.001788832664792
MAGEA9B	15.9027586747738	1.61744622833234	0.482838129544964	3.34987261643286	0.000808487319700283	0.00179845991536448
KRT76	1.61851460395549	1.21888307000946	0.366475047396099	3.32596469710542	0.00088113087819537	0.00194952835472797
LGALS14	1.8211420449415	1.09025077228643	0.328132882852121	3.32258919865028	0.000891861516993197	0.0019711532228598
TRIM75P	1.62038539956558	-1.00542993105792	0.305053249220034	-3.29591615112648	0.000981012899730343	0.00215355910181154
GLYATL1P3	0.447402535699595	-1.00196082318347	0.304527821820307	-3.29021111172789	0.00100112241552152	0.00219438455197625
TAS2R38	0.778004065507548	1.17353882129223	0.357382922070081	3.28370145527576	0.00102453390989965	0.00224219584790479
C9	1.66499636902848	1.06731155530442	0.325110164610393	3.28292274891948	0.00102736814966204	0.00224760269768542
KRTAP10-4	0.416499533249905	-1.14084162717228	0.348831497754154	-3.27046621224642	0.0010737036787946	0.00234041146349996
GYPA	0.496869327467288	1.11108727484039	0.33979562012013	3.26986932452979	0.00107597177134236	0.00234452845369123
TPTE	0.860715252138736	1.38541396944565	0.427377685446637	3.24166192251662	0.0011883490404287	0.00256677301474703
RAX	2.70902608015674	1.03010493666237	0.317872924542059	3.24061867850614	0.00119270612968577	0.00257528407482286
PDCL2	18.654095976359	1.01074707115143	0.311936922921477	3.24022902349992	0.0011943372989352	0.00257790545512893
KRTAP16-1	0.770101375836438	-1.08669067381781	0.336423630987867	-3.23012587025138	0.00123735730257797	0.00266424825770504
DHRS7C	0.609061798829858	1.13936475387728	0.353180103845171	3.22601624913945	0.00125526230269021	0.00269966574111811
H2BFWT	3.80525245044842	1.10247082630152	0.343004107298702	3.2141621713627	0.00130825761400754	0.0028042086036201
CSAG2	3.61848054634815	1.06992981202026	0.334055313580025	3.20285224789263	0.00136073774966309	0.00290929873345288
CDH9	1.32366457206522	1.23258794403046	0.387106956317937	3.18410176803466	0.0014520395322653	0.00308423243988211
CRCT1	2.05733681057852	-1.29750152249615	0.409628323734304	-3.1675092939563	0.00153750795525468	0.00324902382019341
SPINK7	15.7604935704491	-1.22568778839084	0.388846279894272	-3.15211396319417	0.00162092996270928	0.00340899074847921
CDR1	0.905268515903755	1.07215862895341	0.345834344444396	3.10020865821149	0.00193384357002639	0.00401741105118873
ALX3	7.80228765012407	1.0376289380688	0.336925226238588	3.07970094626878	0.00207208537680503	0.00427966302454518
ADGRG4	1.10847719368257	-1.04206944721535	0.340872745818656	-3.05706296557289	0.00223517318327153	0.00458686729286524
IL17A	0.976030593027027	-1.18141283373436	0.386632389583047	-3.05564889431127	0.00224574066790628	0.00460345801256499
MAGEA1	7.27263483145037	1.42288712236975	0.470365698953473	3.02506565749918	0.00248579157840586	0.00505861723797861
NBPF6	1.50022209714758	1.26563144574838	0.41853402739857	3.02396307802022	0.00249486884556954	0.00507597533915338
BARHL2	0.740598008137815	1.14402968976003	0.378485976371198	3.02264749866988	0.0025057393621045	0.00509641438270946
ZNRF4	1.14232817506489	-1.03408938619741	0.343786586495323	-3.00793988718196	0.00263025159645947	0.0053233811647151
GPR12	2.1296066422425	-1.24135091382091	0.414197638587366	-2.99700142679368	0.00272649437235537	0.00549716530642028
GSX1	0.789617645700388	1.69043710405553	0.565250218725542	2.99059964605926	0.00278430270271798	0.00559910590142019
CAPZA3	1.16804260877482	-1.20797506129876	0.412683933126619	-2.92711919300268	0.00342117738312641	0.00675671600559722
DCD	1.16775386794799	-1.05543187041593	0.360617771047432	-2.92673283224612	0.00342542999047332	0.00676439423297112
UGT1A10	0.518976731173645	1.14059851877294	0.397177641301993	2.87175913285031	0.00408193962659606	0.00795911690153723
GH2	0.567495548141925	1.34949313628215	0.470854498025165	2.86605127898773	0.00415626915533098	0.00808873584643557
CFC1	1.17878344633959	-1.04000087035717	0.37047102308464	-2.80723944803524	0.00499680840512177	0.00956887261303065
PHGR1	3.26316239421842	1.6019679172498	0.574125458356342	2.79027500685312	0.00526632886630919	0.0100352521593257
TRIM48	0.760472525294329	1.55983023844134	0.56210726722803	2.77496899503448	0.005520697066959	0.010482257482692
REG3A	1.32757450846359	-1.24018220101566	0.449323201632582	-2.76011164460138	0.00577816113901167	0.0109285816258712
LY6L	1.94626022656495	-1.44672121215616	0.527040108003357	-2.7449926299479	0.00605122566553232	0.0113948984261592
AVP	0.789046861585567	1.05385408367378	0.386892490794546	2.72389386909403	0.00645172352821488	0.0120829702966295
CT45A10	8.91200946879134	1.14768458366899	0.422510361988836	2.71634659625063	0.006600677651155	0.0123226740882323
CSH2	0.530069714651054	1.29420419320258	0.478193857896091	2.70644252708867	0.00680083531007606	0.0126562568989381
SLC13A1	0.530290413996598	1.08401064757316	0.418647413521868	2.58931648103097	0.00961666666237196	0.0173412387266134
KRTAP4-7	1.25503077919994	-1.1774269884805	0.481418488983192	-2.44574526202215	0.0144553093359014	0.0251451687990904
MC3R	1.20963765283377	-1.10123719999011	0.454532184372823	-2.42279257190474	0.0154017181354901	0.0266856607747054
HMX3	3.12245270563943	1.10276694634581	0.461738965821986	2.38829084823428	0.0169269399566622	0.0290648632836149
SERPINB12	1.10853790801053	-1.05239171640445	0.446492120419128	-2.35702192329074	0.0184221592216761	0.0314140765316928
MT4	33.1102818450252	-1.22540518653278	0.536822153537466	-2.28270234091085	0.0224479078129685	0.0375603879397391
OR51B4	0.448268089832759	1.0159339484348	0.447483360639704	2.2703278776276	0.0231876968251187	0.0386867911649296
MAGEA9	2.86596162700544	1.44873793489498	0.648836460129132	2.23282448493516	0.0255605209598754	0.0422010346497819
AC011604.2	0.592262847571172	-1.19982204469264	0.543737836881376	-2.20661863734599	0.0273407137826686	0.0448288091832737
