# Supplementary material for: RNA modification regulator DDC in endometrial cancer affects the tumor microenvironment and patient prognosis
Source: Sci Rep. 2023 Oct 23;13:18057. doi: 10.1038/s41598-023-44269-2 (PMC10593861; doi:10.1038/s41598-023-44269-2)
Supplement: Supplementary file 4 — Supplementary Information 4. [file 41598_2023_44269_MOESM4_ESM.zip › 4 RISK SCORE/details of risk score.txt]

	futime	fustat	INSM1	SLC6A11	GDPD2	IGSF1	KLRG2	GFRA4	DDC	TM4SF20	NRXN1	GYPA	DLGAP3	AGMO	WFDC10A	riskScore	risk	Risk	precision	recall	f1
TCGA.QS.A8F1.01A	0.36986301369863	1	0.113325590481473	0.797763653012231	2.56257029055467	0.612550686339889	2.43255015410824	0	0.0624414125332321	0	0.126548064652716	0.990880419658102	2.38089718930868	0.0725313248132595	2.68610593456631	3.81405526671187	high	1	1	0.0153846153846154	0.0303030303030303
TCGA.BS.A0TE.01A	0.4	1	5.54153341395922	0.977488490944754	0.353112615297765	0.459998626307265	1.45845292120621	0	5.35676500426747	6.60711790918345	0.380945162906584	0	1.08859532924698	3.4040098464765	0.332333836631351	3.65739750184005	high	1	1	0.0307692307692308	0.0597014925373134
TCGA.D1.A3DG.01A	0.356164383561644	1	4.37862943345662	2.51411203223856	0.0764267423194481	0.619895112690281	1.65794942695496	0.191445824042942	4.52338726939183	0	0.307006235423241	0	2.32007077043599	2.10013229924492	0	2.91414612087624	high	1	1	0.0461538461538462	0.0882352941176471
TCGA.DI.A2QT.01A	1.03287671232877	1	0	0.0523565128800164	3.11482347574195	0.408015326709553	0.43120843171835	5.88529371088049	0.798539312146567	0.0117314954007563	0.00713710746414024	0.132436500656764	2.18192494564146	0.0706700488918543	0	2.53259334921369	high	1	1	0.0615384615384615	0.115942028985507
TCGA.AX.A06D.01A	1.02191780821918	1	0.0259810450557698	0.0219710088409063	0.184486809340015	0.0947231690465597	0.987515315054312	7.35786104740181	0.0234581804563764	0.0528231461433361	0.044248785171502	0	4.38588487700126	0.0804217781028419	0.101402638810229	2.28447940957862	high	1	1	0.0769230769230769	0.142857142857143
TCGA.AX.A2IN.01A	2.59452054794521	1	6.18275552630829	0.0483524912263443	0.160975943440934	0.25317395527705	0.0135682921066554	0	5.56192751872852	0	1.41093639543142	0	1.9152570225207	0.919362525117568	0	2.13819755015428	high	1	1	0.0923076923076923	0.169014084507042
TCGA.EY.A1GM.01A	2.72602739726027	1	4.31185863363998	1.176055149613	1.46940691351157	2.55926754974602	2.96626300714178	0.206415503291078	1.37147995703981	0.0791890633698523	0.598443084167005	0	2.01129082487257	0	0	2.13802858247116	high	1	1	0.107692307692308	0.194444444444444
TCGA.D1.A179.01A	1.22739726027397	1	0	1.41488816943466	0.194031451295639	2.05012652313364	2.44421506858089	2.66268412950843	0.693843652503589	0	0	0	3.1945084265917	0.70011386123751	0.0755870636866111	2.12895462512776	high	1	1	0.123076923076923	0.219178082191781
TCGA.EY.A1G7.01A	0.517808219178082	1	0	0	0.374386209195762	0	0.0788459427356757	5.03003738734762	0.073780440724693	0	0	0	4.85749773383346	0.510285189200972	0	1.79721098128447	high	1	1	0.138461538461538	0.243243243243243
TCGA.D1.A16G.01A	2.28493150684932	1	0.0392053623988004	0.394026843185458	0.102800014986514	0.23532405868436	0.846493000473549	0	3.9760506690166	3.19010837905784	0.0153990088862074	0	0.0824128668695646	1.83337987579013	0.351588427199325	1.74826627505624	high	1	1	0.153846153846154	0.266666666666667
TCGA.D1.A0ZZ.01A	1.87945205479452	0	0	0.638579244815428	1.03801303720602	1.87090844999381	0.187277574690811	1.60053694374638	2.95853329926215	0	0.0328950625998939	0	1.05769364224246	0.521158996484158	0	1.69349620037244	high	1	0.909090909090909	0.153846153846154	0.263157894736842
TCGA.EY.A1GS.01A	1.83561643835616	1	0	0.187321090299411	0.0475898539064329	0.29522898150582	0.975592026696283	0.0414667450808839	3.9075493434247	4.79005396095275	0	0	1.45747341502866	0.0524106151565793	0	1.65521916045464	high	1	0.916666666666667	0.169230769230769	0.285714285714286
TCGA.AJ.A3NH.01A	0.00273972602739726	1	0.310743571067691	0.496860414074693	2.23296993701111	3.43826173232746	1.12591285438116	0.284941462928547	0.334903964351523	0.00909441816887478	0.0192657579744258	0	3.8529487089263	0.0482683603856063	0.0695498497514116	1.60559790702557	high	1	0.923076923076923	0.184615384615385	0.307692307692308
TCGA.AX.A1C8.01A	2.12602739726027	0	0.0431985112417521	0.463214904404004	0.113021911405812	1.01548510329593	4.17198231222399	0.482112471543542	4.24490074702348	0.0443095046404917	0.0102129909023454	0	0.907412846058744	0.067563112223502	0	1.59898381688143	high	1	0.857142857142857	0.184615384615385	0.30379746835443
TCGA.EY.A3L3.01A	2.27945205479452	0	0	1.21154894139614	0.415978048635139	0.339620016277712	0.717360322666267	2.74185494445732	0.0316698207318481	0	0.0146735521058764	0.00949928310261506	2.76897221298891	0.632063408256341	0	1.58907418876439	high	1	0.8	0.184615384615385	0.3
TCGA.AP.A054.01A	1.94246575342466	1	5.04201941110496	0.0464580715034028	0.0587449576930329	2.7756315891041	2.15698900362304	0	0.128591244771252	0	1.50471687226446	0.0149345387216177	2.54433427398749	0	0.332064535438979	1.57710034701745	high	1	0.8125	0.2	0.320987654320988
TCGA.AJ.A3EJ.01A	0.136986301369863	1	0	0.0328262834226345	2.21823355667992	5.57038031016642	1.1558990462214	0.702047263516719	0.198504989254007	0.0133857406103873	0.05607456850002	0	1.32517940983506	0.464377313383776	0	1.56212472098579	high	1	0.823529411764706	0.215384615384615	0.341463414634146
TCGA.K6.A3WQ.01A	1.16986301369863	1	0	1.23534520101346	0.232547332897797	0.700604496756686	0.748507197811042	0.266362466370905	0.198031557519317	0.0114518906508717	0	0.293044046711435	1.1221829903633	0.810172795467921	0	1.52921275452651	high	1	0.833333333333333	0.230769230769231	0.36144578313253
TCGA.EY.A212.01A	0.849315068493151	1	0	2.23736717616027	0.145163090762361	0.189571833777634	1.93832373164476	0.880883078255689	0.20495416187579	0	0.0157630576011324	0	3.35449855842089	0	0.0792994616907243	1.52413717858903	high	1	0.842105263157895	0.246153846153846	0.380952380952381
TCGA.D1.A16I.01A	0.958904109589041	1	0.0778432025538622	0.475231881053529	2.11415589657366	0.215397235919352	3.4045809922637	0.0961595046167579	0.485523926462614	0	0.0530176444351114	0	2.67868735817423	0.140153003517289	1.22211941004895	1.4578412793275	high	1	0.85	0.261538461538462	0.4
TCGA.AP.A0LH.01A	3.03013698630137	1	0.0821436805594933	0.0439374457290189	0.359232845276445	0.226724479586373	0.178908492966124	0.076738370942473	4.90325183610067	0.927364506657543	0.0485635769080422	0	0.0297548516003006	1.71183770031519	0.160129074987372	1.44901918456074	high	1	0.857142857142857	0.276923076923077	0.418604651162791
TCGA.FI.A2D6.01A	2.1013698630137	1	0.824166873291149	0.0585339180178534	0.042710548076199	7.40987090713078	0.282702698714513	0.0372071603042085	0.0181183392750615	0.100137833887821	1.54966038141221	0.0480331813831769	0.805213330614984	0.0315332062401489	0	1.4462978517021	high	1	0.863636363636364	0.292307692307692	0.436781609195402
TCGA.AJ.A23M.01A	1.68767123287671	1	0.0622902743751725	1.44040018868409	0.306358876874062	0.64849772006077	1.75157686790476	0.497134799217365	0.261847582060029	0.0638815102444813	0.00330235659348282	0	4.42240664171545	0.0970664822727598	0.0826119583307061	1.40347270527104	high	1	0.869565217391304	0.307692307692308	0.454545454545454
TCGA.AP.A1DQ.01A	3.8986301369863	1	0.0595604759275476	1.20852796141672	1.1702649546517	1.35086849180794	2.08962255769879	0	0.0886438967285129	0	0.361303880502634	0.0794097367807061	2.30088675798932	0.0316224641162363	0	1.36891291649593	high	1	0.875	0.323076923076923	0.471910112359551
TCGA.AX.A2HF.01A	2.32328767123288	0	0	0.562887449500767	0.374376652845961	0.534181793564049	0.893002149832563	1.86645080901413	0.0639371001006801	0	0.0112479599416226	0	4.19754372265015	0.645741242647909	0	1.35767108915245	high	1	0.84	0.323076923076923	0.466666666666667
TCGA.EY.A210.01A	1.04931506849315	0	0.0394251250185452	0.915412679540303	0.0933543049938315	0.233034014472017	0.505044170905289	2.96234569800318	0.0789271106573828	0	0.009311559324969	0	2.82166888357639	0	0	1.35555056807664	high	1	0.807692307692308	0.323076923076923	0.461538461538462
TCGA.D1.A2G7.01A	4.91232876712329	1	0	1.29401245947218	0.165782562982716	1.85264007095556	0.625827153860524	0	0.061985391619169	0	0.171695197153395	0.0735025756518585	3.13190346856509	0.298997672725568	0.257018579689999	1.34332220315259	high	1	0.814814814814815	0.338461538461538	0.478260869565217
TCGA.AJ.A3QS.01A	1.40547945205479	0	0.0282629040431365	0.0512995703539479	0.190854132900835	3.46315222119894	0.812082669839807	0	1.22925447006278	0.019393684743873	0.00591749981177824	0.166299795112871	1.65893325111747	0.129107939139085	0	1.31109879514097	high	1	0.785714285714286	0.338461538461538	0.473118279569892
TCGA.AJ.A3EM.01A	1.85479452054795	0	0.0569160883240705	2.07133833309057	0.28186589912385	0.0434994285114813	2.95480396296934	0	0.0929527747483802	0.00989429314845781	0.0105149178039775	0	2.31163277754297	0.437642408149625	0	1.28966772366093	high	1	0.758620689655172	0.338461538461538	0.468085106382979
TCGA.EY.A2OO.01A	3.81369863013699	0	0.0861451558053812	0.0106695156338572	0.390747003758366	3.70159079471557	0.0794195996027785	1.40904253604303	0.141542010855951	0.0129541346333092	0.00591570891873474	0	2.53811893107364	0.151755137220817	0	1.18564391247155	high	1	0.733333333333333	0.338461538461538	0.463157894736842
TCGA.D1.A17K.01A	2.33972602739726	0	0.0918120962404511	2.4374712150718	0.0982381608491134	0.316584080748863	1.76677244734598	0	0.236126743987156	0	0	0	1.38287730538672	0	0	1.17416891019694	high	1	0.709677419354839	0.338461538461538	0.458333333333333
TCGA.AJ.A3IA.01A	1.73424657534247	0	0	1.24199659128931	0.0783735784293339	1.52568747992898	2.30452856280845	0.268971766513936	0.022408857989047	0.0170247205724346	0.00519170386460669	0.006706369087152	2.8464707597783	0.00656646533013602	0	1.17140301792925	high	1	0.6875	0.338461538461538	0.45360824742268
TCGA.AP.A1E4.01A	4.26027397260274	0	0	0	0.92137275806937	1.89029475681334	0.270724629520612	1.40281247755671	0.0612680096257878	0	1.05764016301582	0.0185097045483921	2.76397240713812	0.0181251090026648	0	1.16504821758078	high	1	0.666666666666667	0.338461538461538	0.448979591836735
TCGA.KP.A3VZ.01A	1.97808219178082	0	0.019521891108666	1.04154921323399	0.785081700129037	1.62964515608566	0.99994476401838	0.0539579412414761	0.288319516461565	0.0200281893100445	0.00153043870355581	0	2.6743075926408	0.318607208196389	0	1.14271999433142	high	1	0.647058823529412	0.338461538461538	0.444444444444444
TCGA.AP.A05D.01A	4.81643835616438	0	0.0178308259573947	0.0150721639832681	0.128762501152636	1.05909517241199	0.947691031328628	2.5760393258994	0.0787371886166083	0	0.0111391769935425	0	2.74922217712654	0.01408116063799	0.070159017718865	1.13496303335001	high	1	0.628571428571429	0.338461538461538	0.44
TCGA.DI.A1NO.01A	0.780821917808219	1	0.0424322724766232	1.91077479037342	0.41803053200456	0.550350877533441	0.428587389859627	0.0396042091348106	0.281446080870257	0.0219260522378299	0.00669427321617102	0	2.3766854220934	0.205413494744385	0	1.13145484642815	high	1	0.638888888888889	0.353846153846154	0.455445544554455
TCGA.DI.A2QU.01A	2.59178082191781	1	0	2.13674351909077	0.265740048280307	0.0462902160106172	1.56707852130155	0.0416762485215895	0.0600939789222097	0	0.0279905993211014	0.0360741966116325	1.36532561621055	0	0.0881105764613536	1.11545234930776	high	1	0.648648648648649	0.369230769230769	0.470588235294118
TCGA.PG.A914.01A	1.88219178082192	0	0.00897864797767834	1.95059545410342	0.31152385144129	0.335287707578162	3.21786414036054	0.0332072304261153	0.279777348579042	0	0.00280403685714399	0	0.325534155941683	0.300314831603333	0	1.11398215775715	high	1	0.631578947368421	0.369230769230769	0.466019417475728
TCGA.E6.A1LZ.01A	6.59178082191781	0	0.043905567355534	1.20052289529827	0.0470331993136862	0.528420551613681	0.261771060599815	0.332640909449041	0.677467147802814	1.05524149146924	0	0.0354709960508223	2.12535166224845	0	0	1.11038430837793	high	1	0.615384615384615	0.369230769230769	0.461538461538462
TCGA.AX.A0IW.01A	3.14794520547945	0	0.0480016530787715	1.42527005726231	0.958522061793113	0.819722427963053	0.231747851161642	0.0448081295028711	0.0854788579810582	0	0.0113630207504761	0.0195257358051932	2.62061577704332	0	0.183413193132562	1.11033603982539	high	1	0.6	0.369230769230769	0.457142857142857
TCGA.AX.A06B.01A	5.63835616438356	0	0.14368565035338	1.65287371835229	0.0788189136725659	0.625891591010585	1.627682078989	0	1.10921293853854	0.0382460502639374	0.0605093390484141	0	0.878183786140603	0.0294859863643639	0.14392777271483	1.10065421240999	high	1	0.585365853658537	0.369230769230769	0.452830188679245
TCGA.EO.A2CH.01A	1.61643835616438	1	0	1.10641415089842	0.290583229951768	0.484702675307421	1.94361881814562	0.255816058241664	0.0981334956540288	0	0	0.0150340860100108	3.379590551638	0.0580049565054042	0	1.08690551311159	high	1	0.595238095238095	0.384615384615385	0.467289719626168
TCGA.AX.A2IO.01A	5.41095890410959	0	0.0648205826098946	0.248014075583932	0.219430368576996	1.71449415519964	1.16521322939904	0.625517467138023	0	0.0664749794225871	0.0507490392111068	0.0176928321234505	3.4207238396642	0.117121464566859	0.31675571722728	1.07085844014267	high	1	0.581395348837209	0.384615384615385	0.462962962962963
TCGA.E6.A8L9.01A	2.77534246575342	0	0.02058354938741	0.0174015683990126	1.28738077452237	2.53450887125461	0.267280354373537	0.280220305514986	0.116709803851276	0.0315609786803844	0.00161421683903073	0	2.27753423703738	1.11967284579299	0	1.0617988202773	high	1	0.568181818181818	0.384615384615385	0.458715596330275
TCGA.FI.A3PX.01A	6.53150684931507	0	0.0108691106689954	1.59666571871818	0.27602846307449	0.853139662184339	1.61560767913622	0	0.0766633515939536	0	0.00678394442141633	0	2.25590512473699	0	0	1.04472706560469	high	1	0.555555555555556	0.384615384615385	0.454545454545455
TCGA.A5.A0G3.01A	3.91232876712329	0	0.0287745171539607	0.741558376908153	1.59967763138246	0.104645086979902	1.26350014046354	0.248341041842145	0.833045950580751	0	0.00452145578568437	0	2.14564244115874	0.110284042023481	0	1.0389860091932	high	1	0.543478260869565	0.384615384615385	0.45045045045045
TCGA.EY.A1GC.01A	4.51232876712329	0	0.0398662311383765	2.10258894054953	0.475720739267216	0.203056677411801	0.927487765400313	0	0.187787899323317	0	0	0	1.10165984755049	0	0.153510208377717	1.03168290886886	high	1	0.531914893617021	0.384615384615385	0.446428571428571
TCGA.A5.A1OH.01A	3.02739726027397	0	0.22267485277294	0.690722865732156	0.298793965581225	0.681191865078463	1.00392469671096	0.0931458253252113	0.625812823536448	0.0087969371249434	1.20992172787746	0.0206324381951221	1.93980597686054	0.141983663586815	0.162753801552076	1.0165506300496	high	1	0.520833333333333	0.384615384615385	0.442477876106195
TCGA.DI.A2QY.01A	9.17534246575342	1	0	0.690737524964733	0.399265888329693	0.519480189340753	0.926137890565155	0.0214583566614136	0.0310370992375567	0.0235967705090884	0.0756532215537136	0.183870268458879	1.74629416505141	0.0713495153810217	0	1.0135395461427	high	1	0.530612244897959	0.4	0.456140350877193
TCGA.BK.A26L.01A	2.01095890410959	0	0.00892813530430525	0.580670588770478	0.239747617254237	1.27730015317934	0.870984270163629	0.0386651409509558	0.236776169703353	0.259728616919836	0.0852009713735893	0.109772965546483	1.57573169562415	0.436687346152618	0	1.01224145353252	high	1	0.52	0.4	0.452173913043478
TCGA.D1.A1NU.01A	1.1013698630137	0	0	0.813033011178362	0.182904964059514	0.393736002071259	2.07995873536253	0.143350086647909	0	0.0408793772185874	0	0.0161839977984229	3.77101867108752	0.0925742256780645	0	0.988534934190149	high	1	0.509803921568627	0.4	0.448275862068966
TCGA.AX.A3GI.01A	0.0328767123287671	0	0	1.20064391433379	0.221397649976879	0.409716881632214	2.17830958874324	0.0481422900848144	0.0234888812955342	0.0134057932015083	0	0	2.628501361979	0.255481730796494	0	0.981640898429758	high	1	0.5	0.4	0.444444444444444
TCGA.FI.A2EU.01A	8.05753424657534	0	0	0.201143432319739	2.27140286045543	0.277820513523294	0.623624102025185	0	0.146062933606061	0.019297415092897	0.0175923624469752	0	0.606687712640539	2.24376895348114	0.0739371680437203	0.976282807022718	high	1	0.490566037735849	0.4	0.440677966101695
TCGA.A5.A0G5.01A	3.08493150684932	0	0.208169522651426	0.0234471839946644	0.368829946568785	0.0230446042485082	3.46514310640481	0	0	0	0	0	5.06147773511779	0.467345736458843	0	0.974882900023974	high	1	0.481481481481481	0.4	0.436974789915966
TCGA.BK.A0CC.01A	2.92328767123288	0	0	0.0616323208907638	0.232785741403662	1.03427122587095	1.52689619727865	0.0397447238970016	1.84651087771571	0.0296701314361792	0	0.023343016175392	2.64282307301698	0.00765990911747733	0	0.973627029466732	high	1	0.472727272727273	0.4	0.433333333333333
TCGA.PG.A7D5.01A	3.22465753424658	0	0.404720839937131	0.449381428553799	0.993728360897609	0.776839507222874	2.02522320213446	0.480557557083385	0.074662610558462	0.0086900071269382	0.0249310777769996	0.0203826558535165	1.88971765946638	0.071872708207465	0	0.96774539592333	high	1	0.464285714285714	0.4	0.429752066115702
TCGA.AP.A052.01A	1.83287671232877	1	0.0566738608626412	0.936229449087217	0.355330708497228	0.785052849548203	1.39237198082426	0	0.99561515866834	0.167787337254437	0	0.0230945086966875	0.788057752244399	0.0884092459612689	0.111394764653276	0.935905935630726	high	1	0.473684210526316	0.415384615384615	0.442622950819672
TCGA.D1.A1NX.01A	1.52054794520548	0	0.0964416627818594	0.0415103787786237	1.34601248509253	0.492965300682979	0.300361786422809	1.25844709098313	0.0355481363740633	0.0601348541630901	0.00310482287702797	0	2.16722467236608	0.408325563480575	0.151610814431286	0.93525253651135	high	1	0.46551724137931	0.415384615384615	0.439024390243902
TCGA.AJ.A3NG.01A	1.3013698630137	0	4.44327981561376	0.020573497459672	0.0516898313094132	0.516497881794514	2.32626173115802	0.0301873384874265	0.510437589615186	0.00836825790063734	0.596790391911267	0.00657336437300932	0.149108958077908	0.332657269815855	0	0.930441905836698	high	1	0.457627118644068	0.415384615384615	0.435483870967742
TCGA.AP.A05A.01A	5.32602739726027	1	0	0.195391959906622	0.668461684304318	0.527898773746448	1.49233274370724	0.253589080068658	1.20253181787542	0.0499738141902917	0.0229805467370379	0	2.66142776492341	0.112728781683023	0	0.925070530357926	high	1	0.466666666666667	0.430769230769231	0.448
TCGA.EY.A547.01A	1.49315068493151	0	0.0108221191343343	1.01247047692581	0.753902813989592	0.0223623764502417	3.31875651938479	0	0	0	0.00338123972223177	0	1.78339845644422	0	0	0.893249896065988	high	1	0.459016393442623	0.430769230769231	0.444444444444444
TCGA.D1.A3JP.01A	1.41095890410959	0	0.0549274350589285	0.198458735488657	0.280978977202359	0.84778932732515	1.07565127118804	0	1.94603419447459	0.962771567077322	0.110517447910056	0.00749689206995169	0.680510176720645	0.0577044003794531	0.0369140740702109	0.886330285580825	high	1	0.451612903225806	0.430769230769231	0.440944881889764
TCGA.FI.A2EX.01A	0.778082191780822	0	0.038920894100612	0.553478161327728	0.121645339768681	0.268115772776752	2.05360302288843	0.81960599726564	0.492647357650013	0.0399233900604691	0.0091912384978524	0	1.83102396836387	0.01547371607768	0.0769517556557196	0.885621824952107	high	1	0.444444444444444	0.430769230769231	0.4375
TCGA.PG.A5BC.01A	1.93698630136986	0	0.0206288015801008	1.27855918406352	0.291534408948938	0.648635992247058	1.15310836128245	0.111793366439603	0.0551609561900348	0	0.302611436686903	0.0248886216263858	0.839005691801473	0.233952054893756	0.0410383008875682	0.883859164552716	high	1	0.4375	0.430769230769231	0.434108527131783
TCGA.AJ.A2QM.01A	2.44931506849315	0	0.080389106561734	1.76062691262782	0.178470002580228	0.0146267859538213	0.840425368241273	0	0.13225058735118	0.0240357964719552	0.0506271508252248	0.0559798525198697	0.585722931616872	0	0	0.875223650216094	high	1	0.430769230769231	0.430769230769231	0.430769230769231
TCGA.EO.A2CG.01A	4.28493150684931	0	0.0639103598758452	0.860776746240451	0.979288880554428	0.511979650243921	0.95099065221262	0	0.0577773677397177	0	0.12041196106699	0.0174403720328281	2.24086694534971	0.050638824506217	0	0.871890685894814	high	1	0.424242424242424	0.430769230769231	0.427480916030534
TCGA.FI.A2F8.01A	2.55616438356164	0	0.06690663957098	1.22828266572255	0.183641771700158	0.519354659464425	1.09826367245817	0	0.0604921052861509	0	0.028178116616556	0	2.44217905975467	0.0178921726931886	0	0.85631350517245	high	1	0.417910447761194	0.430769230769231	0.424242424242424
TCGA.B5.A0JN.01A	5.31232876712329	0	0	0.539845076958624	0.229010082376629	0.507471181808179	1.49101104189243	0.0425258145516626	0.254532544099939	0.0390459900143329	0.00480010339186988	0	2.65675394492975	0.549812646932397	0.060536218460509	0.837826391673346	high	1	0.411764705882353	0.430769230769231	0.421052631578947
TCGA.AP.A0L9.01A	10.4520547945205	0	0.020134029512073	0.0170211298526698	0.258127903270358	0.993727001076019	3.30264859123951	0.0373234868343287	0.122666418117165	0.0206560900924118	0.00315574859820716	0.016240388857886	2.82744091716738	0.0778163927420184	0.0790391135553139	0.831100328848843	high	1	0.405797101449275	0.430769230769231	0.417910447761194
TCGA.D1.A16S.01A	1.55616438356164	0	0.0240271225687255	0.269797620347484	0.518266377152099	0.566386797455802	1.81970846188034	0.129552655165375	0.277504628279592	0	0.0335825771770219	0.0385142804074236	1.92424689858657	0.339022146833439	0.0939577633434711	0.823986989627189	high	1	0.4	0.430769230769231	0.414814814814815
TCGA.BG.A220.01A	1.18904109589041	0	0	0.0499608969556633	0	2.04341539419833	0.322778696177645	1.78163874843577	0.0533079754692445	0.0406034385740203	0.0339892761406964	0.0319705348235337	0.30737296294133	0.0313092688802087	0	0.822155635823342	high	1	0.394366197183099	0.430769230769231	0.411764705882353
TCGA.DI.A1NN.01A	2.94794520547945	0	0.0613677482155679	1.01970106946062	0.148914827485712	0.578057087452161	2.67167142533185	0.0384534343549455	0.304748442427651	0.042260847235311	0.0097354563295676	0	0.618980957471616	0.228183212192344	0	0.814337594263499	high	1	0.388888888888889	0.430769230769231	0.408759124087591
TCGA.FI.A2F9.01A	4.93972602739726	0	0.124510717112398	1.11918355440367	1.62664830133413	0.434635970923221	0.158424271006244	0	0.090922638236059	0	0.0280923370200016	0	0.791567191981559	0	0	0.782297176535163	high	1	0.383561643835616	0.430769230769231	0.405797101449275
TCGA.EY.A1GV.01A	1.31780821917808	0	0	0.46473004165252	0.958536181279355	0.2051270089954	1.27646678152741	0.384265555225202	0.198662956495995	0	0.00916804956979116	0	2.10543194689613	0.111925996168866	0	0.781912775730121	high	1	0.378378378378378	0.430769230769231	0.402877697841727
TCGA.AP.A05J.01A	3.07397260273973	0	0.108751790968154	0.186179069585099	0.153094013916158	0.446543518921128	1.07655473453992	0.134010081195322	0.0335722711785333	0.0191894023860472	0.00585487984060905	0.0300150896537625	3.89142269867652	0.0293938586181206	0.0735310020256215	0.768170941071471	high	1	0.373333333333333	0.430769230769231	0.4
TCGA.B5.A11Z.01A	1.44657534246575	0	1.94753634433597	0	0.0674670666427942	0.339715966540483	0.106545306008821	0	2.34128542796084	0.0218629179196355	0.106371346779998	0.0341790988449452	0.19936943522464	0.0334726796253382	0	0.767874806186981	high	1	0.368421052631579	0.430769230769231	0.397163120567376
TCGA.AX.A0IU.01A	2.97808219178082	0	0.0634033202683743	0.155518267901742	0.273555667787104	0.184861303469596	1.48202853330377	1.44971630885689	0.462865222206765	0	0.00336260148073523	0	1.00865496247681	0.0827792207694798	0	0.76383675898573	high	1	0.363636363636364	0.430769230769231	0.394366197183099
TCGA.AX.A06L.01A	5.05479452054795	0	0.198459086576914	0.55288200220249	0.480651808354894	0.0856840175430047	0.815230033291154	0	0.180192766377509	0.203293126382533	0.377091733896671	0	0.557839200458861	0.301724597217265	0.915635073468496	0.750051061198276	high	1	0.358974358974359	0.430769230769231	0.391608391608392
TCGA.FI.A3PV.01A	3.42191780821918	1	0	0.231039741325322	0.527184721815154	0.377940663807025	0.613209468008116	0.672109407374083	0	0.0114436406143336	0.156891521721277	0	3.09445245909779	0.026251684065042	0	0.748466378111237	high	1	0.367088607594937	0.446153846153846	0.402777777777778
TCGA.BG.A0YV.01A	1.04657534246575	0	0.233376670516496	0.0264948656620518	0.229716737182644	2.39894024848864	0.914968904750427	0.0388387053406531	0.307535359210456	0.0214997017407882	0.00656342912741885	0	1.18917231897825	0.127394866676481	0.370897247483483	0.739443693332479	high	1	0.3625	0.446153846153846	0.4
TCGA.AX.A1CP.01A	3.03287671232877	0	0.178078870651988	0.360976521820152	0.167714184650859	0.915193385382403	0.55111126013374	0	0.180567456870765	0	0.360677894858299	0.110189590136507	1.04476532794776	0.0728700358311296	0	0.734687437060936	high	1	0.358024691358025	0.446153846153846	0.397260273972603
TCGA.EY.A215.01A	1.57260273972603	0	0.0459449902517999	0.03889489905664	0.120027008583732	0.0287674920713503	1.70968481619192	0	2.29620535285932	0	0.0180718157342189	0.0371236541496619	0.464462574188777	0.0363571398051611	0.0906270902317278	0.73036586511387	high	1	0.353658536585366	0.446153846153846	0.394557823129252
TCGA.D1.A1NW.01A	0.0602739726027397	0	0.152677018957399	0.351712288800896	0.163128567563848	0.84852152188609	0.959468097447926	0	0.488318282424271	0.494764959798196	0.387493707376561	0.0184145993466055	1.26020401697347	0.138313765822523	0	0.719570045396566	high	1	0.349397590361446	0.446153846153846	0.391891891891892
TCGA.A5.A0R6.01A	3.15890410958904	0	0.0675282783681412	0.455175062254707	0.548440543971801	1.45581343045492	0.269849530720989	0.875043331719621	0	0	0.149924381580079	0	0.595798640028792	0	0	0.715161165590083	high	1	0.345238095238095	0.446153846153846	0.389261744966443
TCGA.DF.A2KS.01A	9.09041095890411	0	0	0.00846979516229441	1.79389734241822	0.77054445703676	3.42871402191594	0	0.0180355611944572	0	0	0	0.162255020427584	0.325335819633093	0	0.715051440309306	high	1	0.341176470588235	0.446153846153846	0.386666666666667
TCGA.AJ.A3BF.01A	1.50958904109589	0	0.0361540977698712	0.500103778102352	0.493864286668393	1.11455104804565	1.71693522365027	0	0.78653678151534	0	0.0614239938070244	0	0.494843079238833	0	0	0.713139578597291	high	1	0.337209302325581	0.446153846153846	0.384105960264901
TCGA.EY.A3QX.01A	2.70958904109589	1	0.00856629593358355	0	0.181570326409521	0.822527657345111	0.36894003118317	0	1.98947229174349	0	0.00133811801790176	0	0.0888802354036211	0.470036720100411	0.49127021759734	0.708718398293604	high	1	0.344827586206897	0.461538461538462	0.394736842105263
TCGA.AX.A1C7.01A	2.88767123287671	0	0	0.0593205555138094	2.81944125227968	0.789706496022878	0.118144643304501	0.0221176570534791	0.103977131303984	0.0122118612664416	0	0	0.85385600299808	0.218272586183453	0	0.69863332503479	high	1	0.340909090909091	0.461538461538462	0.392156862745098
TCGA.KP.A3W3.01A	2.17534246575342	0	0.0451602647244323	0.350766941338912	0.876134941358211	1.35995664196764	0.566671606632483	0.0831093006676545	0.156706918353032	0	0.00356957818726972	0.00920880243911185	1.45802573215138	0.035734149568849	0	0.691180265216919	high	1	0.337078651685393	0.461538461538462	0.38961038961039
TCGA.B5.A3FD.01A	3.27945205479452	1	0.0442509148672536	0.896418463145285	0.545265599903724	0.309288308044625	0.322704975623063	0.020799489863135	0.153667506643953	0.0114817101404891	0.00698490848084856	0	1.82023537397109	0.0776156154648923	0.0443280713728372	0.686918293481767	high	1	0.344444444444444	0.476923076923077	0.4
TCGA.D1.A2G0.01A	4.06575342465753	0	0	0	0.651089716939802	0.420482830782081	2.77001294030238	0	1.47258660331428	0.137571146201256	0	0	0.226811449667051	0	0	0.670903609213794	high	1	0.340659340659341	0.476923076923077	0.397435897435897
TCGA.AW.A1PO.01A	0.0465753424657534	0	0.656820116767791	0.262070137522808	0.189710084929458	2.25015065679297	1.73494310693706	0.0348331885088449	0	0	0.0146546179399989	0	0.345207493095972	0.141895450621462	0	0.67054751714253	high	1	0.33695652173913	0.476923076923077	0.394904458598726
TCGA.H5.A2HR.01A	0.145205479452055	0	0	0.645963269890322	0.392832393602181	0.519960593271754	0.209864135653086	0	0.311886442741378	0	0.00545666237100405	0	1.51150266448761	0.583708184467028	0	0.662797823869071	high	1	0.333333333333333	0.476923076923077	0.392405063291139
TCGA.AX.A3G3.01A	0.115068493150685	0	0	0.23482953338742	0.116603069407088	0.701392753506481	2.60585031121082	0	0.239962966980924	0.226558902203734	0.00195927712485421	0	1.72593137910921	0.086658935638192	0	0.658397828753391	high	1	0.329787234042553	0.476923076923077	0.389937106918239
TCGA.DF.A2KY.01A	0.90958904109589	0	0.0325289512868974	0.00462291855518438	3.37266325347355	0.0180869294877208	0.506777455795561	0.0403317245687564	0	0.011208876571933	0.0136052790702994	0	0.89508083912749	0.0257158308086697	0	0.656816072711129	high	1	0.326315789473684	0.476923076923077	0.3875
TCGA.A5.A1OG.01A	2.66575342465753	1	0.0646365371754156	0.505075565560938	0.390903171418357	0.383169275348644	0.914594955460998	0.0405187768591539	0.0584352619359057	0	0	0.0522910370022432	1.70000867809203	0	0	0.65353402981329	high	1	0.333333333333333	0.492307692307692	0.397515527950311
TCGA.FI.A2D2.01A	6.44383561643836	1	0.0185296699267894	0.449634476030257	0.806182123139837	0.221906022509801	1.8196945633714	0.0343656227995684	0.0167261729376934	0.0190104041557953	0.00869130241525398	0	1.53317302863465	0.179555427520296	0	0.644965815584531	high	1	0.34020618556701	0.507692307692308	0.407407407407407
TCGA.AX.A1CF.01A	6.4027397260274	0	0.0206782909580425	0.524947357280732	0.18819064865732	0.897295118316235	2.05663637505528	0	0.0186670181620566	0	0.0129228108681382	0	1.52053856834702	0	0	0.642229427612088	high	1	0.336734693877551	0.507692307692308	0.404907975460123
TCGA.AJ.A3NF.01A	1.76712328767123	0	0.0823981232591242	1.08863354425028	0.187350620961537	0.370341199666351	0.993831380656212	0	0.0302782026004159	0	0.0531797381408686	0.0203475434647307	0.687443817471528	0.00667229751073747	0	0.637405468489938	high	1	0.333333333333333	0.507692307692308	0.402439024390244
TCGA.EO.A1Y8.01A	2.46849315068493	0	0.0220157394936932	0.772071208002757	0.280216354909562	0.519916132780796	0.460703181825561	0.0804567215303755	0.0198752739237201	0.0667247332993632	0.0103330613934031	0.0353048909491235	1.26310405535915	0.0345754813665653	0	0.636979388314736	high	1	0.33	0.507692307692308	0.4
TCGA.B5.A5OE.01A	2.91232876712329	0	0.00711776667463457	0.320208842139659	0.0818078296101085	0.211658174635285	1.08465846179269	0.151443365403405	0.290523159296592	0	0.00111137597030306	0.00573627913639367	2.87227196781105	0	0	0.629297089751295	high	1	0.326732673267327	0.507692307692308	0.397590361445783
TCGA.EO.A3KU.01A	1.85479452054795	0	0.0131571993908591	0.426839738815859	0.148054359059965	0.94106535150965	1.16265538457893	0.140792717953982	0.22069426051214	0.0791631425077406	0.0245044986500693	0.0106078200318045	0.864844037640695	0.341810718536786	0	0.62704805336752	high	1	0.323529411764706	0.507692307692308	0.395209580838323
TCGA.B5.A0K0.01A	4.04931506849315	0	1.3100861286287	0.0227341745625595	0.232420934022342	0.101431691861267	0	0.18941037612527	1.72079174489207	0.48424113516551	0	0	0.192457042480115	0.109844796915246	0	0.624352199432284	high	1	0.320388349514563	0.507692307692308	0.392857142857143
TCGA.D1.A16V.01A	0.328767123287671	1	0.0787796106355025	0.340961881076212	1.54893548066383	0.892059272870478	1.63871152437767	0	0.0537681882215584	0	0.006294486662856	0	0.0702578560357615	0	0	0.608148526138403	high	1	0.326923076923077	0.523076923076923	0.402366863905325
TCGA.BG.A2AE.01A	1.97534246575342	0	0	0.00804251332376177	0.0203393889789727	3.04271141471315	0.659588060820494	0.0695366463683859	0.0673268810680886	0.019467378799309	0	0	0.0663837861459245	0.664242463821382	0	0.597391692045504	high	1	0.323809523809524	0.523076923076923	0.4
TCGA.KJ.A3U4.01A	3	0	0.0487515452714185	0.684450581282893	0.806896339931184	0.377934253556317	0.37299899102736	0	0.691470711465254	0.016860929794765	0	0	0.455018206502143	0	0	0.593417551579063	high	1	0.320754716981132	0.523076923076923	0.39766081871345
TCGA.B5.A1N2.01A	2.61369863013699	1	0.161757352018963	0.536931856769467	0.499300902850764	0.583485576019444	0.525309940685239	0.0776751400696871	0.14669920931321	0	0.0132746052632916	0	1.55121798492507	0.0167773087617855	0	0.589334511171662	high	1	0.327102803738318	0.538461538461538	0.406976744186046
TCGA.D1.A177.01A	1.5013698630137	0	0	0.0563280674136537	0.0478289177068494	0	0	0	2.87805393236846	0	0	0	0.152891365867049	0.0177723590135637	0.171145286622524	0.587422910261741	high	1	0.324074074074074	0.538461538461538	0.404624277456647
TCGA.B5.A0K8.01A	2.32054794520548	0	0.0970937127924174	0.755177014251458	0.0424521721708112	0.447806146230556	1.20713387831432	0	0.0357936014830667	0	0.0821247420683885	0.0320036581246501	0.725678352052228	0	0	0.567879231820617	high	1	0.321100917431193	0.538461538461538	0.402298850574713
TCGA.FI.A2CX.01A	5.56438356164384	0	0.224501502529819	0.135452897282346	0.0395302458960146	0.526746639120242	0.0704343376709598	0	1.98405059359867	0.0378461886391892	0	0	0.288199494429441	0.140318585048395	0	0.551335061388226	high	1	0.318181818181818	0.538461538461538	0.4
TCGA.B5.A3S1.01A	2.47123287671233	0	0.0310526003626601	0.0392231609146998	0.246907984783509	0.577261831887551	1.69032082102312	0	1.28261748927906	0	0	0	0.511583256891296	0.0605994614252461	0	0.550207525726104	high	1	0.315315315315315	0.538461538461538	0.397727272727273
TCGA.DI.A0WH.01A	1.35890410958904	0	0	1.03639933473667	0.209286789602834	0.0846141906908027	0.897074730430867	0	0.0917506328946773	0	0.0671356448242021	0	0.678626134992691	0.0164696920938115	0	0.543248253120767	high	1	0.3125	0.538461538461538	0.395480225988701
TCGA.D1.A160.01A	0.306849315068493	0	0.0477767623255588	0	0.100597328202751	0	0	0	2.85335404591198	0.0247098074265701	0.00377956181691238	0	0.116138248572374	0	0	0.536513673459195	high	1	0.309734513274336	0.538461538461538	0.393258426966292
TCGA.AX.A064.01A	4.15616438356164	0	0.0383266058170442	0.0483792474324495	0	0	0.187344716524828	0	2.09716311564313	0.288063931281166	0.0358621979753534	0	0.298433581256978	0.172995986837217	0.147799887212644	0.53632389181647	high	1	0.307017543859649	0.538461538461538	0.391061452513967
TCGA.EY.A2ON.01A	1.67123287671233	1	0	0.0258016634757804	0.208924899630509	0.213622630351749	1.53807715839681	0.0673899028587935	0.8433386275135	0.0739898484501977	0.00766526896948094	0.0584007905819388	0.486752985379594	0	0	0.532932233710857	high	1	0.31304347826087	0.553846153846154	0.4
TCGA.EO.A1Y5.01A	0.90958904109589	0	0.0612775463581203	0.370867711983046	0.301768087236317	0.385221923697811	2.24023057223877	0	0.176925635858726	0	0.00324757971257649	0	0.646946178026641	0.155837005656596	0	0.523287423573184	high	1	0.310344827586207	0.553846153846154	0.397790055248619
TCGA.EC.A1NJ.01A	1.33698630136986	0	2.291506562683	0.00942371264803192	0.023815065111969	0.0092611376052052	0.0565428399358769	0	1.06494768953933	0	0.0547704085273966	0.0179250645411667	0.179492107097558	0.0348940973196032	0.169135658651982	0.520436417309156	high	1	0.307692307692308	0.553846153846154	0.395604395604396
TCGA.D1.A16Y.01A	1.45753424657534	0	0	0.241617585780572	0.100778101186626	0.656888265352868	0.187767122841524	0	0.342319724363479	0	0	0	0.13222641539036	1.29119548221435	0.148137650691446	0.516966224962846	high	1	0.305084745762712	0.553846153846154	0.39344262295082
TCGA.AX.A3G6.01A	0.0219178082191781	0	0.0117376435186266	0.190831983977337	0.073907172071869	0.0433536384210618	0.658598677230686	0.278912262206607	0.0725664076870198	0	0.00732686685176168	0.109647899541714	0.217489174108909	0.330802408924849	0	0.509584043238351	high	1	0.302521008403361	0.553846153846154	0.391304347826087
TCGA.AP.A1DO.01A	2.60821917808219	0	2.58692858831254	0	0	0	1.09769852259294	0.0367494112078685	0.846991080197797	0.0403904528467279	0.015466741212917	0	0.0692980964969045	0	0	0.503449709288681	high	1	0.3	0.553846153846154	0.389189189189189
TCGA.KP.A3W0.01A	1.10684931506849	0	0.0100153411665812	0.114180271591593	1.33998154391607	0.157846569774885	2.05883003105725	0	0.0533974257309522	0.0102759659207483	0.0093654295777157	0.0161011463298582	0.272770840390052	0.023585338899053	0	0.497127092607023	high	1	0.297520661157025	0.553846153846154	0.387096774193548
TCGA.EO.A3AV.01A	2.92876712328767	0	0.0249987406287478	0	0.0267920264310507	0	0.0789747111692088	0	2.22705101519765	0.498262290579537	0	0	0.161071252659879	0.0488820679493206	0	0.493037320508047	high	1	0.295081967213115	0.553846153846154	0.385026737967914
TCGA.EO.A3AS.01A	2.86575342465753	0	0.0273717716062322	0.680339482762773	0.10015963685998	1.36601682744386	0.332242181638143	0	0.108028255231487	0.0141081558812384	0.00215123684433404	0	0.104251758471161	0.115145547062946	0	0.488712259904674	high	1	0.292682926829268	0.553846153846154	0.382978723404255
TCGA.AJ.A3BG.01A	1.50684931506849	0	0.0604262449641025	0	0.0897951706143385	0.0203401081104609	0.0923346431424817	0	2.17356447608817	0	0	0	0.0601821902021235	0.00970114482459004	0.310290558225162	0.486768838041796	high	1	0.290322580645161	0.553846153846154	0.380952380952381
TCGA.AP.A0LO.01A	2.78356164383562	1	0.138564695515171	0	0.0257631502635125	0.029862013873469	1.08746898635095	0	1.54839216377503	0	0	0	0.0837350612328219	0.0189917164778213	0.418596157917906	0.483059967884201	high	1	0.296	0.569230769230769	0.389473684210526
TCGA.BK.A139.01A	2.58356164383562	1	0.0642423933920154	0.0294924522028746	0.0753290088834956	0.521460581763894	2.10316680413563	0	0.127115523312174	0	0.00161865875133234	0	1.80666713143654	0.047870615158241	0	0.482505267723127	high	1	0.301587301587302	0.584615384615385	0.397905759162304
TCGA.AX.A063.01A	6.62191780821918	0	0.272344250812014	0.0497579028278639	0.0628986513279017	0.0489111693476498	0.146674274332543	0	1.20914389878447	0.173660679971696	0.0185622509245335	0	0.373607602987435	0.0465227254054069	0.584508337675085	0.480972660388782	high	1	0.299212598425197	0.584615384615385	0.395833333333333
TCGA.AJ.A3BD.01A	2.84657534246575	0	0	0.395871244335746	0.0885604779276184	0.358052825401079	0.410780621647891	0.0262314063218908	0.825541745769535	0	0.0022100825252185	0	0.964844813401125	0.0332004890568167	0	0.477440805422245	high	1	0.296875	0.584615384615385	0.393782383419689
TCGA.AX.A1CC.01A	2.15890410958904	0	0.114496065337449	0.221145846835255	0.288586284119784	0.269789539752002	0.824636358241291	0.429291182132894	0.0784503001138914	0.030249150955903	0.120182069921283	0	0.806628580803274	0.237737574755832	0	0.47600606517028	high	1	0.294573643410853	0.584615384615385	0.391752577319588
TCGA.FI.A2EW.01A	4.91780821917808	0	0.0265605102323285	0.0224617313524134	0.188379677563533	0.197218396068593	0.540615030647849	0.230515312269632	0.0936244119869635	0.0802460242217326	0.0533026593316825	0.0214332839573034	1.69319726932668	0.102015585041677	0.200265849690388	0.473376577864236	high	1	0.292307692307692	0.584615384615385	0.38974358974359
TCGA.AJ.A3I9.01A	1.42191780821918	1	0	0.0082048092486646	0.325954994938254	0.0319858992932544	2.26052905028506	0	0	0	1.51734291404541	0.0156124939335234	0.194244945252529	0	0.112617155179623	0.46702425378202	high	1	0.297709923664122	0.6	0.397959183673469
TCGA.EO.A22T.01A	5.57534246575342	0	0.133894520377479	0.0168277711838618	0.886935194042604	0.0490564701619098	0.383081307906129	0.072884424943964	1.08947968960067	0.313072509601272	0	0	0.10977745870071	0.121224780314386	0	0.465960899305003	high	1	0.295454545454545	0.6	0.395939086294416
TCGA.BS.A0UT.01A	6.06027397260274	0	0.0586963314251508	0.736612273612944	0.180901485821669	0.633523737774871	0.0751481780321468	0	0.1042270167384	0.468299046514444	0	0	0.161115378992635	0.0464901455037141	0	0.459059091440306	high	1	0.293233082706767	0.6	0.393939393939394
TCGA.AP.A0LI.01A	8.14246575342466	0	0	0.0358481917696134	0	0.178696698709688	1.31230234449139	0.245128749682357	0.0507941727000674	0	0	0	2.42377214104418	0	0	0.458734836206905	high	1	0.291044776119403	0.6	0.391959798994975
TCGA.B5.A0K4.01A	4.81369863013699	0	0	0.917662337857147	0.106405858210498	0.0212066281523632	0.869607226290713	0	0.0230380758438026	0	0	0	0.651853107461213	0	0	0.455065310341896	high	1	0.288888888888889	0.6	0.39
TCGA.BG.A0MG.01A	4.04657534246575	0	0.0562560570431111	0.0240215873763285	0.0304370846739386	0.0583140809378156	0.328851749341716	0	1.85543220598153	0.08570149731643	0	0	0.172853161868131	0	0.213300567943391	0.453112039133269	high	1	0.286764705882353	0.6	0.388059701492537
TCGA.AP.A1DK.01A	7.58082191780822	0	1.87359676773717	0.0420925975753149	0.379371763098715	0.214144358451781	0.319953381813418	0	0.151459707545466	0.147856791972204	0.138892852059543	0	0.321218808899155	0.077653264727702	0.189644325219319	0.448383831445221	high	1	0.284671532846715	0.6	0.386138613861386
TCGA.SL.A6J9.01A	0.00547945205479452	0	0.0221492511824329	0.174371751497581	0.577449534477989	0.204049578491417	0.866653623361348	0	0.344632521248768	0.0227231546718642	0.0034736570509489	0	0.594462493355542	0.393064358209211	0.0584265634982156	0.444644767271063	high	1	0.282608695652174	0.6	0.38423645320197
TCGA.EO.A3B1.01A	2.24657534246575	0	0.0249082108897272	0.516182988814271	0.0786475128000935	0	1.83948912940556	0	0.0112881751046511	0	0.00975395674859711	0.0200977253418863	0.50079865791763	0.105063450229411	0	0.44070438680614	high	1	0.280575539568345	0.6	0.382352941176471
TCGA.D1.A1O0.01A	0.172602739726027	0	0	0	0.292856607871621	0.862797007576094	1.0320505487631	0	0.035966032477045	0	0.0062766514565853	0.0161686166632118	1.20400316911344	0	0.153322825306791	0.436794524504845	high	1	0.278571428571429	0.6	0.380487804878049
TCGA.AP.A1DP.01A	2.96164383561644	1	0.0350664040783116	0.0442769757630353	0.109903669869061	0.0291601302805218	0.789669826676909	0	0.262743779306135	0	0.116819067918296	0	0.336314271743697	0.133594443346546	0.989794271064069	0.433427521035465	high	1	0.283687943262411	0.615384615384615	0.388349514563107
TCGA.AJ.A3TW.01A	1.40547945205479	0	0	0.028969265989384	0.0105782520210322	0.056394535622027	3.66267252600761	0	0	0	0.00154180553237847	0	0.153512352475375	0.608795947718747	0	0.429123239979707	high	1	0.28169014084507	0.615384615384615	0.386473429951691
TCGA.AX.A3G8.01A	0.0986301369863014	0	0.22680922101042	0	0.613016062224148	0.273081912223756	0.42200310242246	0.380294734976782	0.0436462524864284	0.0125464953679835	0.0227812026974525	0	1.40104215482897	0.0192419111429486	0	0.42858637373191	high	1	0.27972027972028	0.615384615384615	0.384615384615385
TCGA.AX.A062.01A	3.83287671232877	0	0	0.0210676775752603	0	0.020705660530459	0.123958159943588	0	2.0937306627575	0.0996271895330859	0.0155786284863298	0	0.0697901170032196	0.114272810426978	0	0.428214598068713	high	1	0.277777777777778	0.615384615384615	0.382775119617225
TCGA.JU.AAVI.01A	1.47945205479452	1	0.0429080251504211	0.332486948366311	0.0609678438386602	0.222821918280566	2.76932749611242	0	0.038763428919087	0.0148202381789031	0.0135089228477273	0	0.355200946190374	0.0671125585603709	0	0.42770354163681	high	1	0.282758620689655	0.630769230769231	0.39047619047619
TCGA.B5.A11X.01A	1.63287671232877	0	3.42470614368448	0	0.0746458139213275	0.00984697406413665	0	0	0.021323243981263	0.0242300270181647	0.0474465823987354	0.0190553517887238	0.0168403058971854	0.108499919455124	0.0923967577943637	0.427623512407024	high	1	0.280821917808219	0.630769230769231	0.388625592417062
TCGA.AP.A5FX.01A	3.01095890410959	1	0.874382791237073	0.12161867052776	0.302806778472626	0.744803252199313	0.227359949857469	0	0.184806515614833	0.0277647591039459	0.0274080238506076	0.0326385821788788	0.281584625321893	0	0.0537242419521663	0.42705169350125	high	1	0.285714285714286	0.646153846153846	0.39622641509434
TCGA.EY.A4KR.01A	0.947945205479452	1	0.10686806329201	0.758307928693714	0.0352529113171795	0.102157281849589	0.888655782922061	0	0.058824277029991	0	0.00517591596085741	0.00890777974283867	0.409429692714398	0.0260096540037398	0	0.419174094886685	high	1	0.290540540540541	0.661538461538462	0.403755868544601
TCGA.B5.A11I.01A	6.30958904109589	0	0.118997419095237	0.374603427464063	0.167281095212331	0.328464389073103	0.0263783000526246	0	0.0727350052127505	0.0210592492836632	0.0160173251680078	0	1.6557307383345	0.139752546382926	0	0.416268140149829	high	1	0.288590604026846	0.661538461538462	0.401869158878505
TCGA.AX.A3G1.01A	1.70958904109589	1	0.406969137117801	0.609193979748738	0.0744417997545645	0.36842031304783	0.937790867703781	0	0.0254793130786661	0.014546095192137	0.0372549248911431	0	0.224780225304437	0.0111932760529491	0.0559905916284665	0.41492685555485	high	1	0.293333333333333	0.676923076923077	0.409302325581395
TCGA.DF.A2KR.01A	5.10958904109589	0	0.0109916447977536	0.848681342187091	0.0805370856309754	0.105893496825065	1.15768768144798	0	0.0489282621358086	0.0112775763099176	0	0	0.11317258577152	0.00867587348829502	0	0.414427283857508	high	1	0.291390728476821	0.676923076923077	0.407407407407407
TCGA.AX.A3G7.01A	0.0246575342465753	0	0	0.119396125865346	0.415671146006824	0.623886197130254	0.645084072318838	0	0	0	0	0	0.529057735708538	0.751040527339537	0	0.414301055634361	high	1	0.289473684210526	0.676923076923077	0.405529953917051
TCGA.AX.A2H8.01A	5.0986301369863	0	0.0237947695859839	0.0595367737412264	0.495884028888334	0.195230093114699	1.27101860002021	0	0.144064991869387	0	0.0369074216230505	0	1.06234613979015	0.0737698130244186	0.180499123355224	0.414294178018438	high	1	0.287581699346405	0.676923076923077	0.403669724770642
TCGA.EO.A3KW.01A	1.36164383561644	0	0	0.0231558425912631	0.37131011739061	0.675708610057208	0.0791444314804458	0	0.438885765380117	0.0241089332135732	0.0268217121218558	0	0.298361130432664	0.84350150573273	0	0.412682708215129	high	1	0.285714285714286	0.676923076923077	0.401826484018265
TCGA.BG.A0MH.01A	5.28767123287671	0	0.06431054035084	0.284682196766098	0.0688574093195734	0.791912411375673	1.87223523103306	0	0.077010622236739	0	0.0404178204492118	0	0.243364916956984	0.0509573651730351	0	0.410099601564748	high	1	0.283870967741935	0.676923076923077	0.4
TCGA.A5.A7WJ.01A	0.934246575342466	0	0.0298468569010586	0.0438936338475664	0.231105122306555	0.0761624137972123	0.0664058399549811	0.0278495130868174	1.73299448783813	0.0230242813811816	0.0428244299712527	0	0.0160002535181292	0.0118436742213307	0.0591912307885089	0.400791265768292	high	1	0.282051282051282	0.676923076923077	0.398190045248869
TCGA.D1.A16J.01A	2.49315068493151	0	0.0632145917460946	0	0.253549732390174	0.00891004164967482	0.29948384304284	0	0.583369342379501	0.0219349188832945	0.00669699461429315	0	0.199987210586011	0.894990878040817	0.238153215109673	0.399447441104184	high	1	0.280254777070064	0.676923076923077	0.396396396396396
TCGA.B5.A3FA.01A	8.02465753424658	0	0	0.477871888909455	0.128570884765519	0.365711587409105	0.223892369547489	0.0685010796925004	0.419167744378936	0.0128099283012978	0.00584969596200415	0.0100656669411785	0.354141238881946	0	0.0493915772075992	0.396968378786458	high	1	0.278481012658228	0.676923076923077	0.394618834080717
TCGA.EY.A72D.01A	0.49041095890411	0	0.00900467262576231	0.0151759503512135	0.568943873783233	0.414171760868147	2.51510017936617	0.0167474295789792	0.0162057586795975	0.00923908133459992	0.00140677611727274	0.00725787584079329	0.236523711285292	0.0141781564734283	0	0.393188289345845	high	1	0.276729559748428	0.676923076923077	0.392857142857143
TCGA.AX.A1CN.01A	3.13150684931507	0	0.533222950277449	0.0245527812551576	0	1.61779291713681	0.0973313598653034	0	0	0	0.419879788656318	0	0.377183887654391	0.214501019276206	0	0.392597701103708	high	1	0.275	0.676923076923077	0.391111111111111
TCGA.EY.A1GR.01A	1.46849315068493	0	0.017885579150742	0.0522357737120247	0.129143060898746	0.271476324193916	2.6481566880634	0	0.0635212078208306	0	0.00280148870435282	0	0.80354429837677	0.0692787735036787	0	0.391215977435522	high	1	0.273291925465839	0.676923076923077	0.389380530973451
TCGA.FI.A2D5.01A	1.15342465753425	1	0	0.102108124298407	0.107839041587118	0.487896562290946	1.75946080111403	0	0.0187161766564136	0	0.288094701916464	0	0.194274764353711	0.508312628842546	0	0.390688169054375	high	1	0.277777777777778	0.692307692307692	0.39647577092511
TCGA.A5.A0GR.01A	3.06849315068493	0	0	0.687981262882714	0	0.0126833468403106	0.113978789023523	0	0.132233098200058	0.0616707304583697	0.0377722982002924	0	1.17406230220463	0	0	0.390580975175935	high	1	0.276073619631902	0.692307692307692	0.394736842105263
TCGA.AJ.A2QK.01A	1.76164383561644	0	0.0708451482912668	0.24389368189988	0.194006308809702	0.482125799240072	0.915133430773484	0	0.0640613413890259	0.0488371673891568	0.0699348049259146	0	0.586157007240234	0.1451626745883	0.0938682696573226	0.380059940865668	high	1	0.274390243902439	0.692307692307692	0.393013100436681
TCGA.EO.A1Y7.01A	4.0958904109589	0	1.37934311486953	0.0345803357351108	0.0545122051292479	0.346155204896227	1.57032644934055	0	0.0817582845835021	0	0.0678004548981307	0	0.199309201475215	0	0.0807321481264396	0.379160444373706	high	1	0.272727272727273	0.692307692307692	0.391304347826087
TCGA.BG.A0M4.01A	5.93698630136986	0	0.0281529598833012	0	0.0597222880222505	0	0.0361508635783844	0.667191083686858	0.122849501105771	0.165201244066164	0	0	1.51112023228383	0.0657443049924327	0	0.376945309343796	high	1	0.271084337349398	0.692307692307692	0.38961038961039
TCGA.AX.A1C4.01A	1.10684931506849	0	0.035686345511316	0.00760793888340709	0.0754851369023657	0	0.293654428807567	0	1.8198213581044	0.0366065811137442	0	0	0.0628644956840107	0	0	0.371396878026247	high	1	0.269461077844311	0.692307692307692	0.387931034482759
TCGA.B5.A0K3.01A	2.27397260273973	1	0.0438864207154681	0	0.983417186503852	0.17397221324492	1.14603961605801	0	0.0590716520875607	0	0	0	0.73043414429923	0.101758137650288	0	0.367939441498712	high	1	0.273809523809524	0.707692307692308	0.394849785407725
TCGA.D1.A3JQ.01A	1.44109589041096	0	0.0168626075898858	0.152760253756239	0.0967266132332476	0.723558852512481	0.819270255144057	0.0157294300341494	0.0890037203989697	0.0173003503503452	0.102021519906786	0.0203501854751946	0.598681160882093	0.0330613910391273	0	0.365011845293248	high	1	0.272189349112426	0.707692307692308	0.393162393162393
TCGA.4E.A92E.01A	0.0356164383561644	0	0.065551215584069	0.757227074710054	0.0815560638359501	0.258330904309838	0.0564510143718278	0	0.020026378946899	0	0.00347898312804816	0	0.136452994398893	0.126515712294687	0.0441068345678203	0.348232194745887	high	1	0.270588235294118	0.707692307692308	0.391489361702128
TCGA.AX.A2HD.01A	3.87397260273973	0	0	0	0.119075094446937	0.0159207969981829	0.770569378806698	0	0	0.0196603400764522	0	0	2.32046529686097	0.0151348783340123	0.0753012800066656	0.347904640147383	high	1	0.269005847953216	0.707692307692308	0.389830508474576
TCGA.AP.A05N.01A	1.98904109589041	1	0	0	0.154258754767062	0.0156629334916618	0.225740463555056	0	1.58183812187116	0.038428730224584	0.0292702552206868	0	0.153522846650521	0	0	0.344832336858472	high	1	0.273255813953488	0.723076923076923	0.39662447257384
TCGA.AX.A3FW.01A	0.0465753424657534	0	0.0575283791844533	0.00987870891587307	0.0494933835652828	0.0193517280125505	0.31146372434308	0	0.944716319226541	0	0	0.00942451322230442	0.0492486857003037	0.00922808647673078	0.476363371587881	0.339476669482653	high	1	0.271676300578035	0.723076923076923	0.394957983193277
TCGA.BG.A18C.01A	1.28767123287671	0	0.0417698605475573	0.00891969683457266	0.0225473347723673	0.524868575008483	1.74210490441082	0	0.469106057219146	0	0.00658849034495438	0	0.196951475927179	0	0.0825060611566844	0.338010389203139	high	1	0.270114942528736	0.723076923076923	0.393305439330544
TCGA.EO.A22Y.01A	4.29315068493151	0	0.0101553396931038	0.0128519030833912	0.277523180902274	1.30532508994085	0.870060382722683	0	0.0273201730414024	0.0207644745743889	0.0173625454944319	0	0.144728680380958	0.0239134591220287	0.117585768162835	0.336957714065214	high	1	0.268571428571429	0.723076923076923	0.391666666666667
TCGA.D1.A15V.01A	3.29041095890411	0	0.0180483024414896	0.0527053641818252	0.0758758168322264	0.55078911579979	1.58978503012425	0.304233469075241	0.0162913929558073	0.0185166280328316	0	0	0.170396804328353	0	0.0709992405068356	0.333612589874852	high	1	0.267045454545455	0.723076923076923	0.390041493775934
TCGA.EY.A1GW.01A	0.923287671232877	1	1.34279264501853	0.0283700561161247	0.0709917981468505	0.0186489288015872	1.88164916306811	0	0.117505885446265	0	0	0	0.123292248282281	0	0	0.332581142592456	high	1	0.271186440677966	0.738461538461539	0.396694214876033
TCGA.AP.A0LD.01A	9.83287671232877	0	0	0	0.426914860896876	0.0079870350287679	1.35080322816431	0.169609760872667	0	0	0.151197555672273	0	1.01317953884488	0	0	0.332091974470449	high	1	0.269662921348315	0.738461538461539	0.395061728395062
TCGA.BS.A0U7.01A	2.56164383561644	1	0.0212422232686491	0.0179590514733581	0	0.00885205427016891	1.06259862636532	0	1.28991187495388	0	0.00665337675649432	0	0.10280425684927	0	0	0.331626307358103	high	1	0.273743016759777	0.753846153846154	0.401639344262295
TCGA.EY.A54A.01A	1.22465753424658	0	0.0201640249685055	0.0913573244823293	0.0948065768206815	1.03030101197925	0.113108540810899	0.0188104329719061	0.341001019306606	0.0611914026432283	0.0634450804417305	0	0.422670283915827	0.115371292275944	0	0.328940994945894	high	1	0.272222222222222	0.753846153846154	0.4
TCGA.EY.A1GP.01A	1.56986301369863	0	0.0477116738993257	0.00409070394558461	0.489395788352657	0.859794166904148	0.570387426213469	0.0532819330038963	0.109513660320869	0.0295608050296416	0.111944060781491	0.00779400285342286	0.264131545637216	0.0152227830244194	0	0.326526417710656	high	1	0.270718232044199	0.753846153846154	0.398373983739837
TCGA.QS.A744.01A	1.23561643835616	0	0	0.0126439667475866	0.0239901648991245	1.45349653754913	0.965681414126946	0	0.0335228658377155	0.0229628770162548	0.00701257958910369	0.00604418970631756	0.132765131579484	0.0351496684506695	0	0.312553037281757	high	1	0.269230769230769	0.753846153846154	0.396761133603239
TCGA.BG.A0MI.01A	1.95616438356164	1	0.0793417738463546	0	0.0849204754846707	1.03958225506505	0	0.0741161386106254	0	0	0	0	0.0845056837030497	0.236774491054308	0.422034805340746	0.311309070189005	high	1	0.273224043715847	0.769230769230769	0.403225806451613
TCGA.BS.A0U5.01A	8.04109589041096	0	0.0842790040651166	0.0182075353004897	0.111888347549142	0.613935525691514	0.811688869498576	0	0.0194416783020646	0	0.0725237454821142	0.0173727021391552	0.146631286541519	0.0170115922487562	0.311569610842579	0.306495194339636	high	1	0.271739130434783	0.769230769230769	0.401606425702811
TCGA.B5.A5OC.01A	3.42191780821918	0	0.010674462682081	0.0090195223774064	0.0227984751764861	0.0987878583398221	0.0273316748310834	0	1.24286343083497	0.0749746122481112	0.0443846234238049	0.0171584067704226	0.0450182640240736	0.0660638224370697	0	0.305543184816239	high	1	0.27027027027027	0.769230769230769	0.4
TCGA.B5.A3FB.01A	7.79178082191781	0	0.167953191084415	0	0	0.761496587936711	0.768969663235558	0.0235334355404285	0.0672710814499919	0.0129964120970158	0.0177324386879596	0.0102123417247567	0.71908486185043	0.0781205166919633	0	0.305313792318618	high	1	0.268817204301075	0.769230769230769	0.398406374501992
TCGA.AP.A056.01A	7.17260273972603	0	0.0492707295613477	0	0.0266280982205888	0.0103612363960938	0.317357863194573	0	1.00209169648944	0.0751540866706606	0.0038996154042395	0	0.555375142347401	0.132116901206086	0	0.302382882550261	high	1	0.267379679144385	0.769230769230769	0.396825396825397
TCGA.BG.A3PP.01A	1.86575342465753	0	0.0805169210349425	0.00995527693446514	0.0620748879103653	0.620638108956044	0.611562954213837	0.0218933593705183	0.180330330314432	0	0.0364012916304279	0	0.253962728206051	0.512794093359101	0	0.302252018627547	high	1	0.265957446808511	0.769230769230769	0.395256916996047
TCGA.AX.A3G4.01A	0.0246575342465753	0	0	0.352790564147853	0.233764587327951	0.268045485169151	0.581435346608771	0.021897670058483	0.0626604216592396	0	0.014673810208617	0	0.329626897712494	0.107845008996436	0	0.298909210500336	high	1	0.264550264550265	0.769230769230769	0.393700787401575
TCGA.BS.A0UV.01A	6.1041095890411	0	0.0748433794952133	0.124237165762971	0	0.082588894926065	0.970776035563324	0.0924761729315559	0.0676856338464734	0	0.00795775094100441	0	1.06059618890758	0.0786001253850887	0	0.293592291808748	high	1	0.263157894736842	0.769230769230769	0.392156862745098
TCGA.DI.A1BU.01A	3.27397260273973	0	0	0.265989511782803	0.200190694531607	0.0519287194645756	0.405950076223301	0.0984113431072067	0.110604810330423	0	0.0529116321160675	0.0145899465775181	0.333767030579591	0.16275296295305	0	0.293335709426698	high	1	0.261780104712042	0.769230769230769	0.390625
TCGA.DF.A2KN.01A	0.183561643835616	0	0.142653891942687	0.0135035939844699	0.0563155466975299	0.0176676194852296	0.119070531960748	0.0198363756631036	1.09660326008535	0.0109484159616046	0.00333384135876647	0	0.367872880517519	0.097962227705197	0	0.292236723919323	high	1	0.260416666666667	0.769230769230769	0.389105058365759
TCGA.BG.A0M8.01A	5.53424657534247	0	0.047364785833314	0.0201892418344723	0.0507345324934364	0.0198422158360789	0.255071538752932	0	0.257860400063917	0	0.00748324800149346	0	0.374920360086039	0.018863981511188	0.7387200586178	0.291989971913248	high	1	0.259067357512953	0.769230769230769	0.387596899224806
TCGA.5B.A90C.01A	3.29315068493151	0	0.0320886350608354	0.388072013948996	0.124922609124347	0.0100626362302256	1.13399383379312	0	0.0503369006718513	0.0165524554583072	0	0.00651968758826432	0.173756834370321	0.056460948718695	0	0.289755589585629	high	1	0.257731958762887	0.769230769230769	0.386100386100386
TCGA.A5.A2K2.01A	9.84931506849315	0	0.0243155699005606	0.025655491894029	0.026060289655026	0.0935601063602341	2.09861704058221	0.0226854732660505	0.137064840654535	0.132149644667178	0.00381581894587525	0	0.407569771469502	0.0287218257678076	0	0.287804471771081	high	1	0.256410256410256	0.769230769230769	0.384615384615385
TCGA.AP.A0LE.01A	9.1972602739726	0	0	0.0420397479871868	0.0790517614490767	0	0.0944107328376167	0.0463486899144298	0.130612758629739	0.0509241430676577	0.0039301220943273	0.0597799830414671	0.676053389444181	0	0.0978154199495209	0.287689854699256	high	1	0.255102040816327	0.769230769230769	0.383141762452107
TCGA.AP.A3K1.01A	1.82465753424658	1	0.0448323931659834	0.019100179724529	0.0121569441600734	0.278365264413117	1.57596380248187	0.0825136829456475	0.099205724942221	0.0346252364882657	0.00531167688715035	0	0.298817492916253	0.169241380897137	0.0449105478475029	0.284187090490065	high	1	0.258883248730964	0.784615384615385	0.389312977099237
TCGA.D1.A0ZR.01A	0.0465753424657534	0	0.0631457879288218	0	0.045425032841167	0.0439616965533157	0.527761803222781	0	0	0.0219107026179436	0.880661110895025	0.017228398696445	0.0890270497084772	0	0.377183343991702	0.280339210752817	high	1	0.257575757575758	0.784615384615385	0.387832699619772
TCGA.AX.A06F.01A	4.78904109589041	0	0	0	0.0908747232366739	0	0.257210441505183	0	0.948413698249784	0.0870682753834557	0.027002680044939	0	0.147716456908217	0.0673836594997485	0.165387224587263	0.277704536415251	high	1	0.256281407035176	0.784615384615385	0.386363636363636
TCGA.AX.A1CK.01A	6.68767123287671	0	0.0236811549156944	0	0.0503227003680312	0.0582508409013008	0.253139148951816	0	0.0836821274285354	0.0242944179779069	0	0.0379624395552785	0.473525185951534	0.0187091750984612	0.413145317511679	0.276219372382309	high	1	0.255	0.784615384615385	0.384905660377358
TCGA.AP.A059.01A	4.0027397260274	0	0.0411860351616181	0	0.0222301169596571	0.437735213775653	0.176980064409681	0	1.0135346637004	0.0212776418679192	0.0097320032673783	0	0.127897208543752	0.0163820162447463	0	0.275439279190184	high	1	0.253731343283582	0.784615384615385	0.383458646616541
TCGA.B5.A11G.01A	9.44657534246575	0	0.193392124191342	0.010881820668952	0.0274788114876738	0	0.547732028690997	0	0.196080522212011	0	0	0	0.755979197568062	0.406280756169053	0.100105084397649	0.274630585818413	high	1	0.252475247524752	0.784615384615385	0.382022471910112
TCGA.EO.A3L0.01A	4.25753424657534	0	0.0311104630310233	0.00882541896251857	0.189362215367916	0.276252826983874	0.903143791220535	0	0.0187902187426779	0	0.00163246269752661	0	0.121502768190917	0.583582461429271	0.081655624488653	0.274164722293262	high	1	0.251231527093596	0.784615384615385	0.380597014925373
TCGA.EO.A3AU.01A	4.22739726027397	0	0.0440232835095194	0.0140871390879713	0.0928254502310893	0.0898819696071581	0.442634847857564	0	1.05875101304136	0.0227542369267131	0.00521452053772188	0	0.054600514571795	0	0.0441000491494392	0.2740382461081	high	1	0.25	0.784615384615385	0.379182156133829
TCGA.AX.A2H7.01A	2.11506849315069	1	0	0.0398638711904469	0.191959787331278	0.419286625182276	0.44691466532393	0.0439531717883287	0.0214290426871107	0.0718510555813885	0.047679872595538	0.0191499725173643	0.205891191819661	0.0914144682179947	0.180072741078317	0.273865418074359	high	1	0.253658536585366	0.8	0.385185185185185
TCGA.A5.A0RA.01A	2.42191780821918	0	0	0.268286096108141	0	0	0.272329146805051	0	0.255881006016781	0	0.0120393654900475	0	0.054163120846868	0	0.517034301472812	0.272892178992606	high	1	0.252427184466019	0.8	0.383763837638376
TCGA.B5.A0JT.01A	4.60821917808219	0	0.0203583850224053	0	0.0433174695540873	0	2.51633649703658	0	0.123985469053712	0.0208862209715631	0	0	0.0288778411383356	0.0160801534091632	0.155609921014034	0.272884508866899	high	1	0.251207729468599	0.8	0.382352941176471
TCGA.A5.A0GG.01A	10.3068493150685	0	0.121184475874037	0	0.0444976286737861	0.008716193496302	1.24660478640308	0	0.0188831778070217	0	0.0829292478771317	0	1.26453101420792	0.0165225016421565	0	0.266680905110329	high	1	0.25	0.8	0.380952380952381
TCGA.EY.A1GF.01A	2.26301369863014	0	0.0214975085458238	0	0.045721042138012	0.262232302853906	0.451319887930009	0	0.435217014610003	0	0.030057384481246	0.0173417720941883	0.0304886446006388	0.0829756167622917	0.239360255313307	0.262906305383238	high	1	0.248803827751196	0.8	0.37956204379562
TCGA.BG.A0YU.01A	1.23561643835616	0	0.092921495557607	0	0.0752018597060184	0.0197762194426897	0.401898478801123	0.0440671596870771	0.0840846574794167	0	0.02960442126122	0.0192000642375528	0.130466653505161	0.0373605662379932	0.552395504253771	0.262314085041365	high	1	0.247619047619048	0.8	0.378181818181818
TCGA.BS.A0V8.01A	6.96986301369863	0	0	0.0489083890202406	0.0618295527652941	0.194101815305584	0.705702418174713	0	0	0	0.00914981516595	0.0235330927375189	0.49225143547448	0.0230449519529142	0.218617559707665	0.258607685347819	high	1	0.246445497630332	0.8	0.376811594202899
TCGA.A5.A1OF.01A	2.66575342465753	0	0.200693456511614	0.0113201946701387	0.0285792073678112	0	0.76270594073845	0	0.827150881959787	0	0.00836342302512402	0	0.229616169942071	0	0	0.258007010249679	high	1	0.245283018867925	0.8	0.375451263537906
TCGA.A5.A0GX.01A	5.72054794520548	0	1.08483722759936	0.0101574919297861	0.0256595114780792	0.0968447146209198	0.202673321663105	0.0443318409399402	0.446029737862223	0	0.033463158709078	0	0.162250295899486	0.0560173027030423	0	0.256663401199402	low	0	0.244131455399061	0.8	0.37410071942446
TCGA.B5.A11V.01A	1.63013698630137	0	0.0717035281971675	0.0103100750340024	0	0.0887261881267495	0.629282301868241	0.0449898503223604	0.205678056452236	0	0.018966245691528	0	0.240300306274646	0.0191984048089223	0.494033677747073	0.256509589568999	low	0	0.242990654205607	0.8	0.372759856630824
TCGA.A5.A7WK.01A	1.53424657534247	0	0.0285000853512392	0.0270894277189738	0.0380773974518471	0.00892966947732752	1.06033824227157	0.0265920387622706	0.0447390294169624	0.00736495495445197	0.0354405472357513	0.0230014224357491	0.651895114148156	0.0827116955894749	0	0.250747907638839	low	0	0.241860465116279	0.8	0.371428571428571
TCGA.A5.A0R7.01A	1.46575342465753	0	0.148968921311354	0	0.0414716915892227	0.0161877997758048	0.920623844700272	0	0	0.0397060582774952	0.00305333026856262	0	0.207586246830689	0	0.575662873803294	0.248992453560862	low	0	0.240740740740741	0.8	0.370106761565836
TCGA.BG.A0VT.01A	4.2958904109589	0	0.0640605607727501	0.350258441141255	0.0460871771757757	0.202532045963983	0.0551633650580489	0.04015472850188	0	0.0441280311555853	0	0.0174820239416919	0.268496631820312	0.0672885994646999	0	0.245660290116416	low	0	0.23963133640553	0.8	0.368794326241135
TCGA.BK.A0C9.01A	2.99178082191781	0	0.166551317635067	0	0	0	0.580371527089378	0	0.151069884236872	0	0.0502038957803452	0	0.103817014158619	0	0.641922123220141	0.245186683071336	low	0	0.238532110091743	0.8	0.367491166077738
TCGA.FI.A2D4.01A	0.665753424657534	1	0.0241206783012352	0.0304865120886165	0.025851538854841	0	2.02954997864533	0	0.0643692844711873	0	0	0	0.310177279477837	0	0.0943148780691913	0.242149198031741	low	0	0.242009132420091	0.815384615384615	0.373239436619718
TCGA.B5.A0JZ.01A	5.95342465753425	0	0.167843897736334	0	0.994460331752981	0.0183469979767546	0.0283693491675576	0	0.13407324491195	0.044953745916262	0.0138012146551078	0	0.121365554958899	0.068537505324488	0.0865098664458849	0.241696587446961	low	0	0.240909090909091	0.815384615384615	0.371929824561403
TCGA.AJ.A3OJ.01A	1.27945205479452	0	0.0244010285584149	0.0906102047979011	0.0261518248468747	0.00509641368132983	0.0467651477052707	0	0.643065757384427	0	0.00191593336106515	0	0.74279399588653	0.0383035984012288	0	0.23783043822263	low	0	0.239819004524887	0.815384615384615	0.370629370629371
TCGA.BG.A2AD.01A	1.66849315068493	0	0.0173314590977252	0.00734342667387984	0.142329740289326	0	1.85998324367594	0.0321547390752908	0.106104339654499	0	0	0	0.331030253448677	0.0136863086587074	0	0.236191083922999	low	0	0.238738738738739	0.815384615384615	0.369337979094077
TCGA.EY.A549.01A	1.65753424657534	0	0.0187709580231398	0.0432228811412725	0.0399644490139445	0.0462867341335392	1.19005383157841	0	0.0666141798579503	0	0.0131872339613869	0	0.223649192397445	0.0148246055703934	0.33615163708818	0.235012740580411	low	0	0.237668161434978	0.815384615384615	0.368055555555556
TCGA.PG.A6IB.01A	1.77534246575342	0	0.062619399556979	0.00449674271468874	0.212349525872441	0.0306527205246643	0.180507595621036	0.0197554704802152	0.0191171519292074	0.0109036244967907	0.0634039168605318	0	1.39813762189324	0.0496113526361252	0	0.228963783477329	low	0	0.236607142857143	0.815384615384615	0.366782006920415
TCGA.B5.A11U.01A	1.39452054794521	0	0.045434454184414	0.0666496129478684	0.141342695657609	0.339713578310236	0.141424404533035	0	0.0410492796425893	0.0466020288859098	0.0143129286533472	0.0184717072913802	0.447988380844081	0.155164386147393	0	0.227349906186461	low	0	0.235555555555556	0.815384615384615	0.36551724137931
TCGA.B5.A0K7.01A	5.2958904109589	0	0.0830086839461755	0.273087851604327	0.0598285082738544	0.297906205774303	0.0362156858134751	0.10249785875356	0.0254667983662833	0.028932789991386	0.008848435635334	0	0.325125607860932	0.0658609933738579	0	0.222887604926117	low	0	0.234513274336283	0.815384615384615	0.36426116838488
TCGA.EO.A3KX.01A	3.20547945205479	0	0.277314378433738	0.0205101175130621	0.137508673622996	0.423528506878938	0.323163923701527	0.022629635826925	0.0327253225387267	0	0.0113891002519026	0	0.386864562405703	0.206366283932862	0	0.221015093468798	low	0	0.233480176211454	0.815384615384615	0.363013698630137
TCGA.B5.A1MZ.01A	4.37808219178082	0	0.43464345016945	0.00970217318824376	0.0245151778437202	0.136799996518494	0.410607998097777	0	0.138702076634916	0.0234655906197724	0.0424772977928623	0.0184531293470206	0.0951906365122946	0.0180697019770456	0.173859728908649	0.218648813611394	low	0	0.232456140350877	0.815384615384615	0.361774744027304
TCGA.D1.A165.01A	0.0547945205479452	0	0	0	0.0427637722414357	0.00837250657825232	0.171763851244651	0	0.0360569361154581	0	0	0.0162097638286656	0.163158508316337	0	0.643463463276872	0.218614105486104	low	0	0.231441048034935	0.815384615384615	0.360544217687075
TCGA.AX.A1CI.01A	7.12328767123288	0	0.0679692083838972	0.0386587605875771	0.0246661713764785	0.0473436830417959	0.11479715548171	0.0426262556784607	0.101017145936383	0	0.0286317329483698	0	0.170978903544118	0.0886980947071914	0.53708542676581	0.218610841739834	low	0	0.230434782608696	0.815384615384615	0.359322033898305
TCGA.D1.A2G5.01A	3.98630136986301	0	0.042320120182245	0.0358193672558996	0.0453365770894721	0.0524933736064189	1.2739820231458	0	0.0754760835727451	0.0218676890185551	0.0590033144100231	0	0.225774114504344	0.0334799550531901	0.162577484589074	0.217555857179885	low	0	0.229437229437229	0.815384615384615	0.358108108108108
TCGA.AX.A1CR.01A	1.92054794520548	0	0	0.115846299507165	0.0253069359949589	0.461091091762944	0.422203896227366	0	0.0213177007127156	0	0.0220867314239117	0	0.496548767420214	0.142890372115618	0	0.216318178126615	low	0	0.228448275862069	0.815384615384615	0.356902356902357
TCGA.AX.A06H.01A	2.28219178082192	0	0.127393868042945	0.0112037913262615	0.307553216579408	0.0542315503734861	0	0	0.0238319286200591	0.0270774980944018	0.0649259152321467	0.0212991830596896	0.30615962632897	0.0816778172464334	0.199086792721517	0.215629605940368	low	0	0.227467811158798	0.815384615384615	0.355704697986577
TCGA.EY.A5W2.01A	1.41369863013699	0	0	0.00823292318525625	0.0815312985801198	0.0557055136738939	0	0	0.158538679450002	0.0297873568779708	0.0045630238026001	0.0464962789708462	0.182665735871749	0.167268970854267	0.0763007678889415	0.213143121812191	low	0	0.226495726495726	0.815384615384615	0.354515050167224
TCGA.D1.A17T.01A	0.194520547945205	0	0.615764259017717	0.0768025181894953	0.0652833237341821	0.025610774693369	0.0780389093418423	0.0754158647369895	0.208839016114322	0	0	0	0.206049708711452	0	0.157445706732186	0.211895315511821	low	0	0.225531914893617	0.815384615384615	0.353333333333333
TCGA.A5.A2K5.01A	2.06027397260274	0	0.0467296801417941	0	0.0500550215594147	0.0244258469232638	0.131431115220524	0.0436195067348223	0.103323168369592	0	0.00553968760676535	0	0.18225113552104	0.804438784542156	0	0.209497921019715	low	0	0.224576271186441	0.815384615384615	0.352159468438538
TCGA.B5.A1MX.01A	4.03561643835616	0	0.0894506770491676	0	0.114121139617552	0	1.79533652390636	0	0.0651069452576013	0.0188151635735229	0.00574017798541481	0	0.0766973266237285	0.0144832709888487	0.0721230819277895	0.209006982628646	low	0	0.223628691983122	0.815384615384615	0.350993377483444
TCGA.D1.A1NY.01A	1.40547945205479	0	0	0	0.0197754628832235	0.0153265860607166	0.51689645301952	0.391775612850798	0	0	0	0	0.488323107107964	0.139472370889686	0	0.208723211635585	low	0	0.222689075630252	0.815384615384615	0.34983498349835
TCGA.B5.A1MR.01A	18.7917808219178	0	0.106119419754527	0.0457632868859277	0.0578700774812008	0.172084796865402	0.478346285129318	0	0.0960687634319116	0.0554195936429857	0.0128117831034444	0	0.747344852493208	0.0215505911632974	0	0.201372014197496	low	0	0.221757322175732	0.815384615384615	0.348684210526316
TCGA.BG.A186.01A	1.14794520547945	0	0	0.00947290198594168	0.0706565821472609	0.192095048187585	0.0568331921542004	0	0.0201636854823946	0.0229136492995553	0.00350297396545325	0.0180183524747089	0.365753414354238	0.119202617662603	0.247993181833332	0.199385020202661	low	0	0.220833333333333	0.815384615384615	0.347540983606557
TCGA.BG.A0RY.01A	1.28493150684932	0	0.0218463766697745	0	0	0.0537870912790414	0.0826229278228205	0.191904230281658	0.114481369537524	0.0224124932543555	0	0	1.06029780849991	0.0172573167577258	0	0.196384050645212	low	0	0.219917012448133	0.815384615384615	0.34640522875817
TCGA.A5.A0GP.01A	3.87945205479452	0	0.0197945416068478	0.0250285112674175	0.217812423450461	0	1.55533691196535	0	0.017868695242074	0	0	0	0.0959792225784637	0	0.0777327445374667	0.196192392267018	low	0	0.21900826446281	0.815384615384615	0.345276872964169
TCGA.B5.A11E.01A	4.98630136986301	0	0.589563531377614	0.0210525193793572	0.0266823685434463	0	0.599811961708676	0	0	0	0.0155673983786683	0.0200881467829343	0.136265055146974	0	0.0972732466531661	0.192526394627899	low	0	0.218106995884774	0.815384615384615	0.344155844155844
TCGA.AP.A0LF.01A	7.79452054794521	0	0.0461567838437888	0	0.143516023119127	0.281947969889818	1.32599983797506	0	0	0.047342618138779	0.00728981379921295	0	0.157859890525801	0	0	0.190741707419693	low	0	0.217213114754098	0.815384615384615	0.343042071197411
TCGA.BS.A0V7.01A	5.2986301369863	0	0	0.0143809760358172	0.172767164383367	0.282832559275036	0.0855632465235441	0	0	0	0.170814402748993	0	0.921809157398588	0	0	0.188152163203504	low	0	0.216326530612245	0.815384615384615	0.341935483870968
TCGA.A5.A0GW.01A	1.93424657534247	0	0.21048917285863	0.00795199544303662	0.0399463566402547	0.0233183671502665	1.61182444572164	0	0.0336762458442194	0	0.00293958260711504	0	0.0656513703013671	0.0867066159613903	0	0.187498081670754	low	0	0.215447154471545	0.815384615384615	0.340836012861736
TCGA.EY.A2OM.01A	1.9013698630137	0	0.346332341622546	0.0182486034513198	0.0231346254265704	0.433228592137238	0.302075358901679	0.0789109058063774	0	0	0.00338449855669525	0.0174118986165926	0.104413324158376	0	0	0.186119749371162	low	0	0.214574898785425	0.815384615384615	0.33974358974359
TCGA.A5.A0G9.01A	6.95890410958904	0	0.2092669304029	0	0.115967291623023	0.06397183044931	0.111568358235873	0.0413981101992114	0.373754019695728	0.0229255654615949	0.0139684332105028	0	0.262881866069104	0.135522918014629	0	0.184080007341911	low	0	0.213709677419355	0.815384615384615	0.338658146964856
TCGA.AP.A0LN.01A	6.87671232876712	0	0.112199206977349	0.0122641597225881	0.203862553470217	0.149339433202466	0.0732303152402325	0	0	0	0.0225481761848085	0.0233073294780907	0.264659932947768	0.213454042283275	0	0.183662361674721	low	0	0.21285140562249	0.815384615384615	0.337579617834395
TCGA.SL.A6JA.01A	0.0191780821917808	0	0.00896338272907897	0	0.102347378265573	0.331816199113708	0	0.0166708407068688	0.189735128410591	0.00919672000579343	0.00838153627500434	0	0.163110182546708	0.0141132599335473	0.292498434843498	0.181284462675819	low	0	0.212	0.815384615384615	0.336507936507937
TCGA.D1.A17L.01A	2.1972602739726	0	0.0439536719368672	0.296998645865942	0.0926811091580172	0.0184005621718978	0.0563534980943416	0	0	0	0	0.0178642373283213	0.206691009732353	0.0174929721779885	0	0.181246614978878	low	0	0.211155378486056	0.815384615384615	0.335443037974684
TCGA.BS.A0UL.01A	6.7972602739726	0	0.158392586297387	0.287460852200556	0.0441999553827639	0.140541004434802	0.291764700531457	0	0	0	0.0129843549439364	0	0.128114262019398	0.0645524372999028	0	0.180814033552055	low	0	0.21031746031746	0.815384615384615	0.334384858044164
TCGA.A5.A0GD.01A	9.37808219178082	1	0	0.00799043950265888	0	0.00785252361135342	0.456932849062525	0	0.400950354374882	0.0193418251570889	0	0.015205598486309	0.0399382650461761	0	0.144587159723564	0.179734525777498	low	0	0.213438735177866	0.830769230769231	0.339622641509434
TCGA.EY.A1GT.01A	1.34246575342466	0	0	0	0.0970541734295217	0.119234467467427	0.520535866892748	0.195613692475572	0.0167920239440559	0.0379211955091885	0	0.0150035585316339	0.198753430656445	0.0292347858216237	0	0.179073583190905	low	0	0.21259842519685	0.830769230769231	0.338557993730408
TCGA.EY.A1H0.01A	1.61095890410959	0	0.338412182558179	0	0.0600830462665397	0	0.834265475330485	0	0.17781107902904	0	0	0	0.225580525641868	0	0.0744594959515431	0.17871994195464	low	0	0.211764705882353	0.830769230769231	0.3375
TCGA.A5.A0GE.01A	8.78082191780822	0	0.308461534381379	0	0.0427508460441495	0.016691612004297	1.15565035103128	0	0.105543740030722	0.020610917776229	0.00629075349006043	0	0.0838595341408539	0	0.0788697000286036	0.177601912756854	low	0	0.2109375	0.830769230769231	0.336448598130841
TCGA.B5.A11R.01A	6.43561643835616	0	0.021484186485535	0	0.366934229901867	0.227981128646157	0.641778527302718	0	0.112641948175823	0	0.013427857440679	0	0.125273974470329	0.0169707615484815	0	0.173865246758849	low	0	0.21011673151751	0.830769230769231	0.335403726708075
TCGA.AX.A05U.01A	2.47397260273973	0	0.355372701756098	0	0.0564983413789196	0.178045086912902	0.193918297175513	0	0.399624899392613	0	0.0207792838605183	0	0.162484927856369	0.021033474391673	0	0.173335091123139	low	0	0.209302325581395	0.830769230769231	0.334365325077399
TCGA.AJ.A2QO.01A	2.86301369863014	1	0.377359380743608	0	0.464140413422099	0.00364771961963812	0.286856200597432	0	0.199885904857381	0	0.00137088514050505	0	0.0552799307457749	0.0138179858313512	0	0.171118903425028	low	0	0.212355212355212	0.846153846153846	0.339506172839506
TCGA.A5.A2K7.01A	2.91232876712329	0	0.0224145638273387	0.00476123593592833	0.381005050112122	0.00467896609535214	0.0570333163112991	0.0618450790912338	0.0101532754761561	0.0229952871282498	0	0	0.704254734913135	0.0610460073547597	0	0.168480962802151	low	0	0.211538461538462	0.846153846153846	0.338461538461538
TCGA.D1.A17H.01A	2.33424657534247	0	0.0192875063525425	0.0562782143068823	0.0611539737312428	0.0860084530960331	1.37540351873737	0	0	0	0	0	0.0805797780763608	0.0599905943703736	0	0.168083755505633	low	0	0.210727969348659	0.846153846153846	0.337423312883436
TCGA.AJ.A3NE.01A	1.72054794520548	0	0.0189750341799107	0.0160403306919208	0.368553561165857	0.0696208094795533	0.258278284085251	0	0.0917852734118391	0.00976645790294501	0.0074212492548885	0.00767246359341081	0.111098627052534	0.136448120146035	0.0377696254111964	0.167846386212619	low	0	0.209923664122137	0.846153846153846	0.336391437308869
TCGA.A5.A0VQ.01A	1.32876712328767	0	0.153151251779935	0.00971344487460401	0.249428102584803	0.00954588797685258	0.141444922299461	0	0.0410554436363069	0	0	0	0.507005395065725	0	0.174050646350802	0.165926709722083	low	0	0.209125475285171	0.846153846153846	0.335365853658537
TCGA.D1.A167.01A	1.30958904109589	0	0	0	0	0.0718975359928918	0.949814629213979	0.0408320981032252	0	0	0.00345626566914735	0	0.0618457763011282	0.382408382813658	0	0.165618460693121	low	0	0.208333333333333	0.846153846153846	0.334346504559271
TCGA.QF.A5YS.01A	1.88767123287671	0	0	0.00330653769232996	0.151503206627754	0.363298806980417	0.232583301438619	0	0.0690456236314916	0.00802234343965772	0.00366012669918899	0	0.318921665532001	0.0486366394569432	0.0912953854298268	0.164015753792299	low	0	0.207547169811321	0.846153846153846	0.333333333333333
TCGA.AP.A1E3.01A	2.32054794520548	0	0.771247924455318	0	0.0667708601428703	0.0262025582126603	0.0798091404440398	0	0.0190363997252801	0	0.029485335613393	0	0.335531174992928	0.173430407549752	0	0.163865733165232	low	0	0.206766917293233	0.846153846153846	0.332326283987915
TCGA.A5.A0GJ.01A	5.47945205479452	0	0.0311717378131267	0	0	0.183889290398406	0.153804360903744	0	0	0	0	0	0.246642403651673	0.0246404599304619	0.433051508997988	0.163845515488064	low	0	0.205992509363296	0.846153846153846	0.331325301204819
TCGA.AX.A2HC.01A	2.86027397260274	0	0.143817556189469	0	0.0703370672662879	0.78652734820444	0.0214764382730829	0	0.0881985044031151	0	0.00261586237349103	0	0.136744494405065	0.0392195160939476	0	0.163379745249428	low	0	0.205223880597015	0.846153846153846	0.33033033033033
TCGA.EY.A2OQ.01A	2.42465753424658	0	0	0.178925751262702	0.0234099238083056	0.258477287838733	0.677258946762857	0	0.0391695069795539	0.0112471470865408	0.00684199405504114	0	0.0462161716496347	0.00865244315886099	0	0.163258914789038	low	0	0.204460966542751	0.846153846153846	0.329341317365269
TCGA.A5.A0VP.01A	3.52876712328767	0	0	0	0.0906468922262684	0.00902126274331541	0.474380380453023	0.358303941151972	0.0578484750924207	0.0440782927935925	0.00678065585893918	0	0.104705678199846	0	0	0.159844492605971	low	0	0.203703703703704	0.846153846153846	0.328358208955224
TCGA.D1.A16F.01A	0.219178082191781	0	0.0565712317913218	0.0241576817140213	0.297166383584914	0.523023784564526	0.249525050985726	0	0	0	0.00299349923619603	0	0.0927176231311618	0.0300207939656024	0	0.159126177679042	low	0	0.202952029520295	0.846153846153846	0.327380952380952
TCGA.D1.A1O7.01A	0.0876712328767123	0	0.101144680759287	0	0.0658885910615168	0.0258515226008635	0.177499250698777	0	0.274585789254693	0.0423758226438982	0.0258872719120044	0	0.423265442232435	0.0164328016812311	0.0816153369365745	0.15849235437786	low	0	0.202205882352941	0.846153846153846	0.326409495548961
TCGA.B5.A11N.01A	5.13972602739726	0	0.0232329038444797	0.0196441451838582	0.0249006072852066	0.00968550810715409	0.545861923318192	0.0430288628501461	0.0416493326328895	0	0	0	0.201789903155677	0.0364782970045937	0.257197933350287	0.15762785982599	low	0	0.201465201465201	0.846153846153846	0.325443786982249
TCGA.BK.A6W4.01A	0.821917808219178	0	0.0216141016396279	0.14009283848329	0.13372741719874	0.125408193283675	0.232575331860578	0	0.0671692095292854	0	0.0168669312853174	0.0087443216784823	0.118889711802982	0.0170735452240283	0.0429840117685541	0.157580490988704	low	0	0.200729927007299	0.846153846153846	0.324483775811209
TCGA.AX.A3GB.01A	1.20547945205479	0	0.0128948348837387	0.00545876447906514	0	0.181560910166483	0.112266867969581	0	0	0.0132300484911175	0.0631795709866783	0	0.156987385850019	0	0.443351095339507	0.157018099457408	low	0	0.2	0.846153846153846	0.323529411764706
TCGA.BS.A0U8.01A	8.11780821917808	0	0.0953633069243075	0	0	0	0.178858329754656	0	0.0220640721549359	0	0.00383521195513251	0.0197179244619454	0.448443853362524	0	0.185119058125383	0.155690123772885	low	0	0.199275362318841	0.846153846153846	0.32258064516129
TCGA.B5.A0K2.01A	6.05205479452055	0	0.0771999778980812	0.0331020588597724	0	0	0.220522903463423	0	0	0	0.00411302211538979	0.0419704312577287	0.257622172604868	0.0411052608262849	0	0.155675286407792	low	0	0.1985559566787	0.846153846153846	0.321637426900585
TCGA.D1.A103.01A	1.83287671232877	0	0.0364673902743014	0.0155105294220593	0	0	0.744808667625153	0	0.0165629115317175	0.0557537112667529	0.00574319002985227	0	0.457650273027741	0.0571100354453434	0.0721600697271199	0.152214840012557	low	0	0.197841726618705	0.846153846153846	0.32069970845481
TCGA.AP.A1E0.01A	5.01917808219178	0	0.0198420545679121	0	0.0422273079484638	0	1.39106943525612	0	0.104278487065097	0	0.00310971951640672	0	0.135547731285102	0	0	0.151787235480178	low	0	0.197132616487455	0.846153846153846	0.319767441860465
TCGA.B5.A3F9.01A	11.3835616438356	0	0.0238361292163756	0	0.0753219186891381	0.15133752554033	0.318104751734217	0	0.0108001221885996	0.0122784951476189	0.0204513488807605	0.00964770192692313	0.264783757885026	0.118229658444626	0.0932285135935514	0.151787123918167	low	0	0.196428571428571	0.846153846153846	0.318840579710145
TCGA.A5.A0R8.01A	1.63287671232877	0	0.0679472824548482	0.00975902650445652	0.164361659958703	0.0749975106129478	0.456889678259218	0	0.0614350891914654	0	0.0321605674838668	0.0185609331615431	0.156197219631536	0.0181752798764195	0	0.151359085684206	low	0	0.195729537366548	0.846153846153846	0.317919075144509
TCGA.D1.A0ZS.01A	0.405479452054795	0	0.0367445385971961	0	0.115023548694636	0.436400919002205	0.158673521213606	0	0	0	0.00867227840280549	0	0.126643058679173	0.0992389557012725	0.141914896085765	0.151211589475775	low	0	0.195035460992908	0.846153846153846	0.31700288184438
TCGA.AX.A3FS.01A	0.0191780821917808	0	0.138277174005115	0.00382465155160372	0.199531641479526	0.0733711308662781	0.12306927856523	0	0.0162721488735328	0.00927702285154915	0.643661431155562	0	0.0319040631118271	0.0833837437594317	0	0.150408660974161	low	0	0.19434628975265	0.846153846153846	0.316091954022989
TCGA.AJ.A23O.01A	0.854794520547945	1	0.33539219474935	0.0186355969754693	0.0697433536990254	0.0453590526051029	0.0833454953267058	0	0.0588907626696976	0.0226126426324749	0.0103452053179626	0	0.421684358343797	0.0684204127579846	0.0863629771075514	0.149904552507532	low	0	0.197183098591549	0.861538461538462	0.320916905444126
TCGA.BG.A0W1.01A	0.334246575342466	0	0.272227670856259	0	0.172821948610163	0.0263961639776283	0.181045848137234	0	0.129178219409859	0.0217938739915841	0	0	0.349757197959545	0	0.0833014366846675	0.149842934895318	low	0	0.196491228070175	0.861538461538462	0.32
TCGA.BS.A0V4.01A	4.95890410958904	0	0	0.0192988737698298	0.460725874163936	0	0.086244271228529	0	0.100209388761788	0	0	0	0.482362408076166	0	0	0.149799844053264	low	0	0.195804195804196	0.861538461538462	0.319088319088319
TCGA.AX.A0J0.01A	3.34246575342466	0	0.212293682790766	0	0.0439188007784866	0.461246817832911	0.0525756866934737	0	0.159639113627768	0	0	0	0.12732232058271	0	0.0809970983357609	0.149131648839233	low	0	0.195121951219512	0.861538461538462	0.318181818181818
TCGA.AX.A0J1.01A	6.44931506849315	0	0.0406212750635809	0.00867170075479308	0	0.0830366383813269	0.0520978491840972	0	0.574790207456658	0	0	0	0.0574530536810368	0.0161554728368249	0.0802680476722512	0.148785950563041	low	0	0.194444444444444	0.861538461538462	0.31728045325779
TCGA.D1.A17U.01A	1.90958904109589	0	0.0186801148122049	0.0157907746777662	0.0200232735211211	0.00778034004965569	0.0476254437693817	0	0.410537442382997	0	0.00584731614582527	0	0.140090265231784	0	0.209969819623512	0.148100342087755	low	0	0.193771626297578	0.861538461538462	0.31638418079096
TCGA.FI.A2D0.01A	3.32328767123288	0	0.0421411105049412	0.0268329650485026	0.0671985726161362	0.229199508489702	0.106126920208046	0.039332189362049	0	0.0217745382229962	0.0264092457623282	0.0171211601351415	0.337492520418872	0	0	0.145210877818964	low	0	0.193103448275862	0.861538461538462	0.315492957746479
TCGA.BS.A0TJ.01A	5.66575342465753	0	0.251562180071988	0.0164829935554371	0.17801728016419	0.0637336801358268	0.766248403505451	0	0	0	0	0	0.18333674682027	0	0	0.143966798613647	low	0	0.192439862542955	0.861538461538462	0.314606741573034
TCGA.A5.A0GB.01A	2.73150684931507	0	0.25774636373974	0	0.0187919262531574	0	1.17593846428805	0	0.0158240497534652	0.0179858476014128	0.00274564337725822	0	0.0493327751245588	0.0545962449939581	0	0.140601582796276	low	0	0.191780821917808	0.861538461538462	0.313725490196078
TCGA.EO.A22R.01A	5.14520547945205	0	0.172185600745645	0.0109894524326007	0.0549743929766505	0.514300259017345	0.0657612812191614	0	0.177204600915233	0.0265622625132081	0.0121611694560768	0	0.0184657966514844	0.0204593358162867	0	0.140294486433971	low	0	0.191126279863481	0.861538461538462	0.312849162011173
TCGA.B5.A1MW.01A	1.22465753424658	0	0.0361070304323565	0	0.0576476285688815	0.168076852844312	0.94253445904045	0.0336956282856457	0.0645029840437263	0.0186378429100114	0.00284571982860988	0	0.063598579581826	0.0143465728340133	0	0.139169638763969	low	0	0.19047619047619	0.861538461538462	0.311977715877437
TCGA.DF.A2L0.01A	2.15890410958904	1	0	0	0.161131198884475	0.0815965434032456	0.648492292850801	0	0.0512260587400279	0	0.0156767579209478	0	0.127805410144934	0.0226167460849152	0.111401223187134	0.138234032546998	low	0	0.193220338983051	0.876923076923077	0.316666666666667
TCGA.AX.A1CE.01A	2.84109589041096	0	0	0	0.288051721659111	0.018854334528354	0.689160026046876	0	0.156264615661016	0	0.0106506514425449	0	0.032173768360025	0.0356290332968277	0	0.137837543201335	low	0	0.192567567567568	0.876923076923077	0.315789473684211
TCGA.D1.A162.01A	3.13698630136986	0	0.0441528408708648	0.282754597773735	0.047297800410513	0.0367355234026741	0.23888296737725	0	0	0	0.00348882204152895	0	0.10751845747787	0	0	0.137342546597345	low	0	0.191919191919192	0.876923076923077	0.314917127071823
TCGA.AX.A0IS.01A	5.09041095890411	1	0.0221034116197294	0.233900567055608	0.0236907017184026	0.165706660749972	0.0562508684235073	0	0.0199544810121779	0	0	0	0.106852262635848	0.0852639259617811	0	0.135611264290721	low	0	0.194630872483221	0.892307692307692	0.319559228650138
TCGA.A5.A0G1.01A	8.90684931506849	1	0.276531808796613	0.221167426750336	0.0459574974800884	0	0.0277664777341814	0	0	0	0.0235539980832083	0	0.254874653538126	0	0	0.135519744160573	low	0	0.197324414715719	0.907692307692308	0.324175824175824
TCGA.BG.A0M9.01A	6.21917808219178	0	0.0329355396490398	0.0139984827603821	0.16840890498845	0	0.532084211802624	0	0.0588877230561203	0.250426155151179	0.0154893101538125	0	0.157021278414316	0	0	0.135483747957758	low	0	0.196666666666667	0.907692307692308	0.323287671232877
TCGA.B5.A11O.01A	7.14794520547945	0	0.059115572680286	0	0.0425092044976809	0.0165964174795669	0.238212177976258	0	0.104959837218686	0.0204935292320553	0.535748714641986	0	0.236974859956241	0	0	0.133881586300737	low	0	0.196013289036545	0.907692307692308	0.322404371584699
TCGA.D1.A176.01A	2.51232876712329	0	0.0605319223348997	0.00867476736987242	0.106465995127486	0	0.265814355169226	0	0.330790532273123	0	0.00320727331213658	0	0.254650551552313	0.0161611711912725	0	0.13352055671062	low	0	0.195364238410596	0.907692307692308	0.321525885558583
TCGA.B5.A121.01A	1.38082191780822	0	0.0202185728816133	0.0170926793727696	0.0847987401260012	0.066051623678012	0.0515056299315358	0.0374792775791969	0.0182517322100593	0.0411916056761629	0.0157762327396787	0	0.164104880441535	0	0.294205554025585	0.132746321014026	low	0	0.194719471947195	0.907692307692308	0.320652173913044
TCGA.BS.A0TA.01A	2.02739726027397	1	0.150804296825778	0.0190514982555955	0.0712720775611095	0	0.241747751607554	0	0.2270044298344	0.0231165930792987	0	0	0.343391830566598	0.0178004616709019	0	0.132342814625536	low	0	0.197368421052632	0.923076923076923	0.32520325203252
TCGA.BS.A0UF.01A	7.15342465753425	0	0.110658639424488	0.0160975315525556	0.329386985033769	0.00793191130736251	0.0955005013166278	0	0.0171895047247297	0	0.00298373272028649	0	0.294941421437873	0.14377327183404	0	0.131856082943262	low	0	0.19672131147541	0.923076923076923	0.324324324324324
TCGA.AX.A05Y.01A	7.35342465753425	0	0	0	0.0903726064176952	0.0143623164956625	0.473117821915898	0	0	0	0	0	0.738921888089711	0	0	0.130985405641659	low	0	0.196078431372549	0.923076923076923	0.323450134770889
TCGA.BS.A0TG.01A	6.4958904109589	0	0.0256145696886458	0.0640301326305185	0.106804948504011	0.0526436921761729	0.299434857850396	0	0.0231270067665905	0	0.0120301266875095	0	0.453680204808665	0.0401989872863566	0	0.129416975221901	low	0	0.195439739413681	0.923076923076923	0.32258064516129
TCGA.A5.AB3J.01A	1.4027397260274	0	0.0764918958178066	0.040877137759589	0.121134743421297	0.179811670508417	0.0497105645849579	0	0	0.0200124383175607	0.0889997619196344	0.00788823943206916	0.158594657400643	0.104541566435558	0	0.12750864916316	low	0	0.194805194805195	0.923076923076923	0.32171581769437
TCGA.BS.A0UJ.01A	6.86575342465753	0	0	0.00832591265998694	0.0418030962042728	0	0.0500501397353653	0.0364151658800398	0.0177301735538556	0	0.0030780585772264	0	0.359258833602945	0	0.286533000147241	0.125129046026342	low	0	0.194174757281553	0.923076923076923	0.320855614973262
TCGA.BS.A0UM.01A	7.24383561643836	0	0.154300056529543	0	0.0430135635859959	0	0.0514951798579082	0	0.139902921092611	0.0812233739326901	0.00632990539711952	0	0.287847280005105	0	0.154559125204041	0.12499234845717	low	0	0.193548387096774	0.923076923076923	0.32
TCGA.AX.A3FX.01A	3.65205479452055	1	0.0492699297623935	0.102114324966673	0.103683046822797	0.0308626032116592	0.138360634682245	0	0.0112595227903828	0.0128005022227092	0.0136025626604458	0	0.260269354279622	0	0.097078587052893	0.121518573558096	low	0	0.196141479099678	0.938461538461538	0.324468085106383
TCGA.D1.A163.01A	2.71506849315068	0	0.218033586264774	0	0.0208825691642065	0.503299185259235	0.0738472485607548	0	0.0521291928742048	0	0	0	0.145849607871538	0.0153870806236992	0	0.121291258777765	low	0	0.195512820512821	0.938461538461538	0.323607427055703
TCGA.B5.A11Q.01A	2.67397260273973	0	0.0289249747693787	0	0.0309968963008565	0	0.0371393901885232	0	0.101752593469577	0	0.0225846270532096	0	0.212212664041411	0.110844686045393	0.216982066467083	0.119210623949592	low	0	0.194888178913738	0.938461538461538	0.322751322751323
TCGA.BK.A13C.01A	2.08219178082192	0	0	0	0.162179119919207	0.00945648225718125	0.689073695705362	0	0	0	0.00355840070804184	0	0.358229326008495	0	0	0.118270725950464	low	0	0.194267515923567	0.938461538461538	0.321899736147757
TCGA.D1.A17R.01A	0.928767123287671	1	0.0373356855632089	0	0	0.413361472011418	0.286207861888761	0.034843214909869	0.0337230626619104	0	0.00294371295712433	0	0.0785379702591903	0	0.0738567360027427	0.117754766406786	low	0	0.196825396825397	0.953846153846154	0.326315789473684
TCGA.D1.A16X.01A	0.304109589041096	0	0.125125569951404	0.0182809131840676	0.0684387139270583	0.0268665140093158	0.513768482148619	0	0	0	0.010147754370847	0	0.188578381299847	0.0339605078846633	0.0847564728842709	0.117458408482138	low	0	0.19620253164557	0.953846153846154	0.325459317585302
TCGA.B5.A11J.01A	4.53698630136986	0	0	0.00800619187441786	0.0202479208588779	0.00786800483612107	1.20586170665003	0	0.0505614047177203	0	0	0	0.0531119367733958	0	0	0.117025073772134	low	0	0.195583596214511	0.953846153846154	0.324607329842932
TCGA.AJ.A3BK.01A	2.82465753424658	0	0.0226740616085562	0.0333839934409295	0.0122021633872593	0.0374399329257169	0.0994849734771061	0.0625512913725572	0.0305971699436631	0.0232614540066869	0.00533148136806661	0	0.175789979077279	0.008983906825744	0.212490418824518	0.116882724366551	low	0	0.19496855345912	0.953846153846154	0.323759791122715
TCGA.BK.A56F.01A	1.0986301369863	0	0.0302913039844404	0.0213830519624596	0.0109013502621909	0.0621502767107172	0.679050380356918	0	0.0273538502954949	0.0207901288273296	0	0	0.104963485265461	0.0396870098343253	0.079541724412633	0.11605523509703	low	0	0.19435736677116	0.953846153846154	0.322916666666667
TCGA.EY.A2OP.01A	2.58630136986301	0	0.0118660461901256	0.0199848055690904	0.0253316255711372	0.0245100881254098	0.802749754968684	0	0	0	0.0184470334924301	0	0.234188861003037	0.0643243108046697	0	0.115853520594023	low	0	0.19375	0.953846153846154	0.322077922077922
TCGA.D1.A161.01A	2.44383561643836	0	0.548502775800674	0	0.0229030798609157	0.00890476594862981	0.0274568816951004	0	0.199208685693299	0.0435158503272845	0.00669302623665467	0	0.145537590185054	0	0	0.115310578293821	low	0	0.193146417445483	0.953846153846154	0.321243523316062
TCGA.EY.A1GE.01A	2.03013698630137	0	0.0784486083600239	0.00848529222040007	0.0839663183290377	0.033070087045053	0.0758310195251413	0.0371053838082552	0.0535403309985059	0	0.00626737299855545	0	0.285261468194143	0	0.153107320475004	0.114861856221526	low	0	0.192546583850932	0.953846153846154	0.320413436692506
TCGA.BK.A0CB.01A	2.99178082191781	0	0	0.00796105565807825	0.0789040159405111	0.0985404176638874	0.0241421195916934	0.0348341390844665	0.0169556187873896	0	0	0	0.366235873631613	0.0148346785678736	0.144079747466144	0.112315215485305	low	0	0.191950464396285	0.953846153846154	0.319587628865979
TCGA.BG.A18A.01A	1.16712328767123	0	0.0191513319630846	0.246348635144993	0	0.0549368392653944	0.0960314036663739	0	0	0	0.0267856468836502	0	0.11842880818596	0	0	0.110799693671036	low	0	0.191358024691358	0.953846153846154	0.318766066838046
TCGA.EY.A1GL.01A	2.77808219178082	0	0.0101575596705854	0.0128547099135489	0.0216988739399353	0.279785780241891	0.48574979097773	0	0.0891434674735062	0	0	0	0.0844887459135789	0.0159897542908229	0	0.110102456167474	low	0	0.190769230769231	0.953846153846154	0.317948717948718
TCGA.KP.A3W1.01A	0.789041095890411	0	0.0298690018949733	0.00424152976901551	0.0214172394945337	0.0452012404088201	0.0383479683840807	0.0731564514349537	0.294497911127127	0.030640815251177	0	0	0.20635381553424	0	0	0.110009645940596	low	0	0.190184049079755	0.953846153846154	0.317135549872123
TCGA.BG.A0M2.01A	1.74520547945205	0	0.121556669131015	0.0106704916636482	0.104897976806918	0.121070994310646	0.0948004647585815	0	0.0670623101796858	0	0.0118083394366132	0	0.104389085475169	0.169664187559229	0	0.106292726187988	low	0	0.18960244648318	0.953846153846154	0.316326530612245
TCGA.DI.A1BY.01A	3.05205479452055	0	0.0289646247682929	0.0839825475516046	0	0	0	0	0	0	0	0	0.48946101722698	0	0.112716396617011	0.106129063874596	low	0	0.189024390243902	0.953846153846154	0.315521628498728
TCGA.D1.A174.01A	1.62739726027397	0	0.0668910272353345	0	0	0.0281325800251829	0.0576085177289974	0	0	0.0232299697689436	0.00355166257446144	0	0.153840245420681	0	0.326022026165643	0.10552869344796	low	0	0.188449848024316	0.953846153846154	0.314720812182741
TCGA.BG.A0MA.01A	0.893150684931507	1	0.0602411763744708	0	0.126252191945806	0.0826693454042611	0.101929881886397	0.0377420236134819	0	0.0208890749836379	0.0502366175741012	0	0.216322517630741	0.0319874062914857	0.0799126647480454	0.105113585845243	low	0	0.190909090909091	0.969230769230769	0.318987341772152
TCGA.AP.A1DR.01A	4.0958904109589	0	0	0	0.281172608151989	0.042272929065509	0.0522917353715696	0	0.240022429904536	0	0	0	0.057666474270505	0.0322524475520084	0	0.104891330932223	low	0	0.190332326283988	0.969230769230769	0.318181818181818
TCGA.BG.A0LW.01A	1.55068493150685	0	0.0569976877395643	0.0162734514949192	0.0409778349249468	0.047457815242038	0.251285659405658	0	0.255664610800549	0.0584564436292376	0	0	0.0673312713666983	0.0152038782665693	0	0.104860210373225	low	0	0.189759036144578	0.969230769230769	0.317380352644836
TCGA.SJ.A6ZJ.01A	1.52328767123288	0	0.0818722031500136	0.00788272488591431	0.124921866601065	0.115635647151736	0.126835356911126	0	0	0	0.0145111567569649	0	0.210279497540706	0.0649540271785055	0.0731274139613185	0.104410637201614	low	0	0.189189189189189	0.969230769230769	0.316582914572864
TCGA.EC.A24G.01A	1.4	0	0	0.00812867785982865	0.0999723194537283	0.00798838255853244	0.0488810595286321	0	0.0173114911987671	0	0.170059886046999	0	0.118586275146902	0	0.215199852424493	0.102406232728839	low	0	0.188622754491018	0.969230769230769	0.315789473684211
TCGA.A5.A2K3.01A	5.51232876712329	0	0.0587659163960572	0.016785668037671	0.0212828733460033	0	0.382234380762946	0	0.137519160460977	0	0	0	0.317820701643326	0	0	0.102280283547253	low	0	0.188059701492537	0.969230769230769	0.315
TCGA.E6.A1M0.01A	4.91232876712329	0	0.0871320547736082	0	0.111187306360062	0.0221892055064804	0.502697321350317	0	0.0634055226405622	0.0183157667068878	0.00279627873169001	0	0.191200755597358	0	0	0.101530118884053	low	0	0.1875	0.969230769230769	0.314214463840399
TCGA.QS.A5YQ.01A	2.07945205479452	0	0	0	0.102720597937958	0	0.0777638603894983	0	0.0111516579122396	0.0252454395601294	0.00386209945691551	0	0.483076194302343	0.00975426832001066	0.0961754222783718	0.10076369243564	low	0	0.186943620178042	0.969230769230769	0.313432835820896
TCGA.AJ.A3EK.01A	1.22191780821918	0	0.301886849360508	0.009421559040108	0.0816693754803944	0.0366847966855845	0.0285419280260738	0	0.0975972813166922	0	0.00522277331481045	0	0.0392714111660571	0	0.128645908441097	0.100670519428985	low	0	0.186390532544379	0.969230769230769	0.312655086848635
TCGA.AP.A0LV.01A	2.09041095890411	0	0.12038260749496	0	0.0657955361314088	0.0258145056104182	0.153230228887342	0	0.14361796947079	0	0.00974818638524867	0	0.155087171946023	0.0164091947915328	0.0815006913739758	0.099889077005039	low	0	0.185840707964602	0.969230769230769	0.311881188118812
TCGA.BG.A0MK.01A	3.60821917808219	1	0.08890210981532	0.00483172922457865	0.0243773071266986	0.0650940672767787	0.0578624085665449	0.0212188377909036	0.16587172045209	0.0117139605076283	0	0	0.147151953700594	0.00901189934864321	0.0890547546157742	0.0984869727558096	low	0	0.188235294117647	0.984615384615385	0.316049382716049
TCGA.A5.A0GN.01A	5.04383561643836	0	0.241246862813317	0	0	0.171042762399775	0	0	0	0.115043390242668	0.013574553909891	0	0.175650709063197	0.110697968933957	0	0.0982342051145003	low	0	0.187683284457478	0.984615384615385	0.315270935960591
TCGA.EY.A214.01A	1.2	0	0.0190967823479754	0.0241477930874478	0.0801917874978457	0.288247752481911	0.141364591503497	0	0.0342732867085813	0.0195921300899578	0.00299226488398587	0	0.16764150855692	0	0	0.0961625778060243	low	0	0.187134502923977	0.984615384615385	0.314496314496314
TCGA.D1.A16B.01A	3.03013698630137	0	0.0578410154344648	0.0489963267914387	0.0209436173666041	0.0162334176770258	0.0740592174847079	0.0362270460805537	0.017637989810898	0	0.00306197400595203	0	0.183701176818317	0	0.149621180949487	0.0959564131316877	low	0	0.186588921282799	0.984615384615385	0.313725490196078
TCGA.D1.A0ZN.01A	1.4027397260274	0	0	0.00890875417960101	0.109240215070675	0.0517505658727346	0.0795243234004026	0.038938018860993	0.162343739138836	0.0427927044724299	0.0326059061653696	0	0.143200861434294	0.0165959325619261	0	0.0959563535482681	low	0	0.186046511627907	0.984615384615385	0.312958435207824
TCGA.DF.A2KU.01A	8.4027397260274	0	0.0500328120136346	0	0.0403771117013885	0.0467636276141312	0.0483475164706123	0	0.0227824616327093	0	0.0079109543153436	0.0102161490935743	0.365887608852113	0.0493368982940062	0	0.0932396390399171	low	0	0.185507246376812	0.984615384615385	0.31219512195122
TCGA.BG.A0M0.01A	1.61095890410959	0	0	0.0182010751159289	0.0901629097664648	0.0089717298383033	0.207731511121201	0	0	0	0	0	0.187801270602996	0	0.164124063392883	0.0926537440190425	low	0	0.184971098265896	0.984615384615385	0.311435523114355
TCGA.SJ.A6ZI.01A	1.72876712328767	0	0.0692973816492013	0.00995694774943948	0.0822002986867879	0.0227297516667601	0.117003978308811	0.0146348776677399	0.0141611992453966	0	0.0183185149931069	0	0.284264937680318	0.0368502853420943	0.0618670498928658	0.0916172167346173	low	0	0.184438040345821	0.984615384615385	0.310679611650485
TCGA.AJ.A5DW.01A	1.06849315068493	0	0.111865349367119	0	0.022503277234957	0.0174444286662878	0.11761726435647	0	0.0283370811123315	0.0108097893784293	0.00493446652704278	0	0.544793787979101	0.00831569276219927	0	0.0914008862403379	low	0	0.183908045977011	0.984615384615385	0.309927360774818
TCGA.BG.A0VZ.01A	4.38630136986301	0	0.0681746210407368	0.00979234271962598	0.0490665094267409	0.0568006095164279	0.41393652709293	0	0.0616411017154263	0	0.0180165397580267	0	0.171477699379008	0.0182371471877535	0	0.0909664860274352	low	0	0.183381088825215	0.984615384615385	0.309178743961353
TCGA.BK.A0CA.01A	2.91506849315068	0	0.0290885002169964	0.0170789451812087	0.080805826617463	0.0657400430464561	0.152931487159651	0	0.0873186089927935	0.0262675186645728	0.01202555880332	0.00597083937893606	0.0438874868643179	0.0232441797979437	0.0433324296933526	0.0909573628544353	low	0	0.182857142857143	0.984615384615385	0.308433734939759
TCGA.E6.A1LX.01A	1.94794520547945	0	0.0266945458552013	0	0.0566602754265467	0	0.132499359626795	0	0.13892387762384	0.0542600624224881	0.00419206794574716	0	0.128283387177836	0	0.104114189654861	0.089605005589691	low	0	0.182336182336182	0.984615384615385	0.307692307692308
TCGA.EY.A1GQ.01A	1.49041095890411	0	0.167297246512399	0.0186040628365901	0.0921092860981678	0.0630055851797664	0.284150113499064	0	0.0394599825986228	0	0.00689330772954853	0	0.149684121122441	0	0	0.0895848624587779	low	0	0.181818181818182	0.984615384615385	0.306954436450839
TCGA.AP.A1DM.01A	4.65753424657534	0	0	0.00869169610435234	0.0219736333160304	0.017033149386049	0.127159325425562	0	0.0548221097756638	0	0.00641994619757458	0	0.0993109511470697	0	0.229022199815638	0.089282967318727	low	0	0.181303116147309	0.984615384615385	0.30622009569378
TCGA.D1.A16Q.01A	0.887671232876712	0	0	0	0.0738513681085673	0.00973983107204702	0.116480997397546	0	0	0	0	0	0.231672354009184	0.0184570730923368	0.177389230560139	0.0879112007310566	low	0	0.180790960451977	0.984615384615385	0.305489260143198
TCGA.D1.A0ZU.01A	2.38904109589041	0	0.181661356796311	0	0.0609763490371929	0.0317787036465169	0.518008243300633	0	0	0	0.0120158674203594	0	0.118902906983427	0.0151881788691354	0	0.0878910206660849	low	0	0.180281690140845	0.984615384615385	0.304761904761905
TCGA.D1.A16D.01A	3.12602739726027	0	0.0205016417694898	0.0429463387513664	0.147226525180253	0.0254762268770403	0.15130707430845	0	0	0.0417640868912026	0.00642028284600818	0	0.0993159948040526	0	0.0804527202031269	0.0869282603203364	low	0	0.179775280898876	0.984615384615385	0.304038004750594
TCGA.AX.A3FZ.01A	0.0164383561643836	0	0.0327549533533629	0	0.0350978982858313	0.00343254020486532	0.0106257357122966	0.0604959670192165	0	0.0168980549171131	0.00257876045974646	0.00665629584151881	0.425496990214432	0.00651743432105878	0	0.0851740356546949	low	0	0.179271708683473	0.984615384615385	0.303317535545024
TCGA.QS.A5YR.01A	1.96986301369863	0	0.0472360505247292	0.0101020488192923	0.062973516337281	0	0.0898870782265516	0	0.0321274481419507	0.0364885417711426	0.00746262747649859	0.00963761883629229	0.25024220178281	0.0188122044653494	0	0.0845619269379964	low	0	0.17877094972067	0.984615384615385	0.302600472813239
TCGA.EO.A3AZ.01A	2.26301369863014	0	0.0125978478781674	0.0264686646622661	0.0532804476783163	0.0260146733595849	0.293802137465027	0	0.077766270403	0.0129253755560596	0	0	0.232273514716908	0	0	0.0841563855097298	low	0	0.178272980501393	0.984615384615385	0.30188679245283
TCGA.EO.A22X.01A	4.8	0	0.0113081665477412	0.0143093269738649	0.116880608573507	0.00939046569050362	0.480445014961678	0	0.0102050545577454	0.0116022988467624	0.02281460826976	0	0.116315894847984	0.0177969451604459	0	0.0833103836451458	low	0	0.177777777777778	0.984615384615385	0.301176470588235
TCGA.D1.A175.01A	0.553424657534247	0	0.0583879366248867	0.00836216395051332	0	0	0.546872900931249	0.0365721800361512	0	0.0793021759531502	0.0153916019594966	0	0.10881913200603	0	0	0.0831350490500709	low	0	0.177285318559557	0.984615384615385	0.300469483568075
TCGA.B5.A0JX.01A	4.8958904109589	0	0.0389481346348204	0.0165738450311179	0.062147524114964	0.0243644695154318	0.212337015440566	0	0.0695252253411535	0	0.021370876719413	0	0.184290841147538	0.0609656402337915	0	0.0824364451876304	low	0	0.176795580110497	0.984615384615385	0.299765807962529
TCGA.BK.A6W3.01A	0.835616438356164	0	0.0661562574781121	0.00949671044693008	0.0708304470332264	0.00311767318834418	0.0662543611793042	0	0.0983523039922211	0.0153545472870502	0.00234214712145089	0	0.147376468813673	0.0118161453367738	0.0877013429295799	0.0817378768182005	low	0	0.176308539944904	0.984615384615385	0.299065420560748
TCGA.AP.A0LM.01A	2.26027397260274	0	0.0985913855638976	0.0107311166552078	0.0537011053194399	0.062150132478609	0.0953236101786554	0	0	0.0764646138369407	0.0236538515244686	0	0.249345186390848	0.0396869170172101	0	0.0815826694595707	low	0	0.175824175824176	0.984615384615385	0.298368298368298
TCGA.EY.A548.01A	1.17808219178082	0	0.0259774888114296	0.00368464128040095	0.0186197721898859	0.0144295916885332	0.256970252625275	0	0.00786076789723954	0	0	0.0070212266425368	0.20801119846589	0	0.0683781637962907	0.0813577751877718	low	0	0.175342465753425	0.984615384615385	0.297674418604651
TCGA.D1.A15W.01A	2.50684931506849	0	0	0.0169371860561004	0.104312853642631	0.0734383501425832	0.0510425633548865	0	0.0180857608519981	0	0.0218385874668454	0	0.200642908448828	0.0158242276672233	0.0786575171808223	0.0808667399476719	low	0	0.174863387978142	0.984615384615385	0.296983758700696
TCGA.BG.A0MC.01A	3.46027397260274	0	0.0587677191501018	0	0.152462315476842	0	0.0752390585931822	0	0	0	0.0231778835683151	0	0.180256288827047	0	0.11543103675948	0.080809723700363	low	0	0.174386920980926	0.984615384615385	0.296296296296296
TCGA.EO.A3B0.01A	3.86849315068493	0	0.401409391184637	0	0.0252305125769426	0.0146968498683083	0.13136047031464	0	0.0212532356701819	0.012125811515379	0.003693412062724	0	0.15208282446884	0.0278081175381438	0	0.0805460877020569	low	0	0.173913043478261	0.984615384615385	0.295612009237875
TCGA.AP.A0LJ.01A	3.89315068493151	0	0.0272590194656727	0	0	0.0226574369512466	0.0691827489857214	0	0.0246131140956973	0	0.0042814194468771	0	0.18355898962333	0	0.205221480062398	0.0801036839596231	low	0	0.173441734417344	0.984615384615385	0.294930875576037
TCGA.A5.A1OJ.01A	2.75616438356164	0	0	0	0.0222350518940873	0.0759908822946359	0.0528308721273468	0.0384484157400799	0.0187269116528032	0	0.00649674084953925	0	0.270284720685393	0.0163856603041345	0.081386390227204	0.0789435563610472	low	0	0.172972972972973	0.984615384615385	0.294252873563218
TCGA.B5.A11W.01A	1.62465753424658	0	0	0	0.0265431291365866	0.0205825655079296	0.152480863856061	0.090284370244891	0.0443797826397961	0	0	0	0.259506157118427	0	0	0.0740801147631375	low	0	0.172506738544474	0.984615384615385	0.293577981651376
TCGA.D1.A17Q.01A	0.147945205479452	0	0.0379824790999692	0	0.0406941019792017	0.00796268769639325	0.388641699033821	0	0.0511608445473318	0	0.00896739682381328	0	0.027120748118327	0.0150976707631613	0.0751199507866354	0.0733444028438712	low	0	0.172043010752688	0.984615384615385	0.292906178489703
TCGA.AP.A0LL.01A	6.9972602739726	0	0.0822117560376028	0.0118581686345826	0	0.0116537644472155	0.0708549249505138	0	0	0	0.00438730455522506	0	0.474378620745206	0.0220709415226243	0	0.073072565034533	low	0	0.171581769436997	0.984615384615385	0.292237442922374
TCGA.AX.A3FT.01A	0.0164383561643836	0	0.0705115640596234	0.0130177862201412	0.0963467167165076	0.142632153784772	0.0776310900479503	0.0191242442815666	0.0185061907142828	0.0105541977950665	0	0	0.133183147645144	0	0	0.0725107318669055	low	0	0.171122994652406	0.984615384615385	0.291571753986333
TCGA.A5.A0R9.01A	2.05205479452055	0	0	0.0197192677835619	0.0737241274253727	0.0760063177696377	0.19773052898062	0	0.0210551333509259	0	0	0	0.245471211039525	0	0	0.0723576015068124	low	0	0.170666666666667	0.984615384615385	0.290909090909091
TCGA.BS.A0VI.01A	7.24931506849315	0	0	0.0101798672871262	0	0.0100042924673553	0.0308228241534593	0	0.0216625397002284	0	0	0.0193588024062437	0.115707212006118	0.0561387574710324	0	0.0720241812995776	low	0	0.170212765957447	0.984615384615385	0.290249433106576
TCGA.BS.A0WQ.01A	5.53972602739726	0	0	0.0086720520932703	0.0647976929754334	0.228748716323455	0.10238377030724	0	0.0184647895608046	0	0	0	0.178928932714488	0	0	0.0719855747684803	low	0	0.169761273209549	0.984615384615385	0.289592760180995
TCGA.BG.A0MT.01A	1.76438356164384	0	0	0.0178349193690947	0.0883926193906795	0.102109860951868	0.295845193578831	0.0390948823587375	0	0	0	0	0.0736685554907908	0	0	0.0719335081582482	low	0	0.169312169312169	0.984615384615385	0.288939051918736
TCGA.PG.A916.01A	1.43013698630137	0	0.0181564516389506	0.00385225351135059	0.0947872258286085	0.041105843594315	0.0117158808769737	0	0.0245143180754327	0.00934384658314907	0.0169813506662575	0	0.244499217143436	0	0.0714169411397259	0.0719065303884972	low	0	0.168865435356201	0.984615384615385	0.288288288288288
TCGA.AX.A05Z.01A	5.95890410958904	0	0.124709319542549	0	0.0198188479429085	0.00770057369293914	0	0	0.065630802487524	0	0	0	0.231833434110686	0.112875087133734	0	0.0709060481256233	low	0	0.168421052631579	0.984615384615385	0.287640449438202
TCGA.A5.A0GA.01A	1.48767123287671	1	0	0.00799362620467597	0.0598183123682519	0.0234397942627463	0.117323157466887	0.0349753305075967	0	0.0384429315354628	0	0	0.116688363950127	0.128824706442609	0	0.0706573768186503	low	0	0.170603674540682	1	0.291479820627803
TCGA.BG.A0LX.01A	1.68219178082192	0	0.129874090681928	0	0.100514898830858	0.00803314110029539	0.0966826491784963	0	0	0	0	0	0.264261264181526	0.0303027248563568	0	0.0689674567742585	low	0	0.170157068062827	1	0.29082774049217
TCGA.BK.A13B.01A	2.64657534246575	0	0.0210432041753271	0	0.022554952223228	0.0977596087206442	0	0.0196309943552644	0.074530439099047	0	0.00165050697776875	0	0.0877480170700003	0.127903091550059	0	0.0664565511827727	low	0	0.169712793733681	1	0.290178571428571
TCGA.BG.A0MS.01A	5.15616438356164	0	0	0	0	0.0370318283277203	0.265103226564815	0	0.0202456181525098	0	0.0140180019970593	0	0.12320169009497	0.0177156605574471	0.0878346201321118	0.0660959937505362	low	0	0.169270833333333	1	0.289532293986637
TCGA.AX.A06J.01A	2.5013698630137	0	0.400610098688747	0	0.0233898644984315	0	0.282002890563293	0	0	0	0.00342209786999489	0	0.0155570951374353	0	0	0.0658370350814464	low	0	0.168831168831169	1	0.288888888888889
TCGA.D1.A17D.01A	2.53698630136986	0	0.021588530713849	0	0	0.00899699748867463	0.232319284157155	0	0	0	0	0	0.0753584483979149	0	0.164562270572501	0.0656906858505388	low	0	0.16839378238342	1	0.288248337028825
TCGA.AJ.A3EL.01A	1.87397260273973	0	0.0106450524445477	0.00450433858591633	0.0561817868945128	0	0.274766595143636	0	0.0380477148359984	0.0325210356965455	0	0	0.191864103202912	0.00840209034477729	0	0.0651900338140923	low	0	0.167958656330749	1	0.287610619469027
TCGA.A5.A0GI.01A	7.34794520547945	0	0	0	0.0676103396578774	0.0525940692872324	0.10676854605943	0	0.0192797583937296	0.0857119139142629	0	0	0.239207309052323	0	0	0.0648988720241179	low	0	0.167525773195876	1	0.286975717439294
TCGA.D1.A17A.01A	0.131506849315068	0	0.0415826059343503	0	0.108890736385714	0.00872604470629299	0.0269092685142861	0.0766040674004892	0	0.0214839462970058	0.00655859440157106	0	0.169677723034968	0.0165411252554519	0	0.0645655014177861	low	0	0.167095115681234	1	0.286343612334802
TCGA.B5.A11F.01A	15.4821917808219	0	0.0947491643875859	0	0.0260190020558933	0.0981682370629716	0.23243075337817	0	0	0	0.0113991317469555	0	0.179874495166024	0	0	0.0640810116429785	low	0	0.166666666666667	1	0.285714285714286
TCGA.D1.A17B.01A	0.583561643835616	0	0.135370617190276	0.00853559426089765	0.0428434658068037	0.00838829626363426	0.0258740034046997	0	0	0.0206559147849221	0.00315572165275952	0	0.176270729961096	0	0.0790384561127646	0.0639473999522206	low	0	0.166240409207161	1	0.285087719298246
TCGA.B5.A11S.01A	6.10684931506849	0	0.041821391754015	0.00893082678999908	0.0225753367413375	0.0687627819107547	0.0270645826935646	0	0	0	0.00988380018970627	0	0.0591403471206182	0	0.160738013054621	0.0635945137372607	low	0	0.165816326530612	1	0.284463894967177
TCGA.AP.A1E1.01A	3.82191780821918	0	0	0	0	0.0343984022222797	0.0530294114512338	0	0	0	0.0032644605274386	0	0.456598043971802	0.0327106304540194	0	0.0627856592812561	low	0	0.165394402035623	1	0.283842794759825
TCGA.AX.A1CJ.01A	6.11780821917808	0	0	0	0.0521401245605891	0.0603486527484269	0.151173531349718	0	0	0	0.00385201772217057	0	0.212472810119973	0.0574127185504189	0	0.0600651658434728	low	0	0.16497461928934	1	0.28322440087146
TCGA.BS.A0TD.01A	6.51780821917808	0	0.0185414828541407	0	0.0198747419849437	0	0.0930508371221797	0.0679742266914681	0	0.0190225215420652	0.00290478310968199	0	0.126987750120978	0	0.0729033058865435	0.0593966234899148	low	0	0.164556962025316	1	0.282608695652174
TCGA.DF.A2KV.01A	7.44383561643836	0	0	0.0488298270717552	0	0.0108052163481863	0.0657926458151016	0	0.0464053806845927	0.0133487416936737	0	0	0.141569487153771	0	0.0514419400759981	0.0583855043842601	low	0	0.164141414141414	1	0.281995661605206
TCGA.B5.A0K1.01A	3.04109589041096	0	0	0.0112122510898532	0	0	0.307931348475379	0	0.0473118210768134	0	0.00414774168669423	0	0.12698304536226	0.0414478006273005	0	0.0572894401921712	low	0	0.163727959697733	1	0.281385281385281
TCGA.QF.A5YT.01A	3.32876712328767	0	0	0	0.0554324257423517	0.00436640910521745	0.271361041680174	0	0.0375370889020902	0	0.00981953781521944	0	0.169559920825091	0.00828818291133624	0	0.0572831482311785	low	0	0.163316582914573	1	0.280777537796976
TCGA.BG.A0VV.01A	4.25479452054795	0	0.0227095217635887	0.00963247967580954	0.0243399717985689	0.0919790191291626	0.0577748049068239	0	0	0	0.0525296061906858	0	0.0637007789322141	0	0.0889213611153273	0.0568049835683339	low	0	0.162907268170426	1	0.280172413793103
TCGA.EY.A1GD.01A	4.49041095890411	0	0.042953713493077	0	0.023190753694066	0.0619677139068125	0.0278012044597893	0	0	0	0.00677757266388107	0	0.104659646000613	0.0506785928099422	0.0848110265708468	0.0565733691702209	low	0	0.1625	1	0.279569892473118
TCGA.DF.A2KZ.01A	2.26301369863014	0	0	0	0.0600580834233541	0.0409375667146462	0.0541958024182317	0.0523596739759813	0.025565689462994	0.0290450050415416	0	0	0.145005553572868	0.0112314105031435	0	0.0555744256769748	low	0	0.162094763092269	1	0.278969957081545
TCGA.D1.A1NS.01A	0.117808219178082	0	0.0202255252844259	0	0.0216789713261142	0	0.149357580077724	0	0.0182580125622693	0.0613754060538444	0	0	0.251944784550528	0	0	0.0547202511119994	low	0	0.161691542288557	1	0.278372591006424
TCGA.AP.A0LT.01A	4.1013698630137	0	0	0	0.0655014523478363	0	0.456085225765342	0	0	0	0	0	0.0722430535233759	0	0	0.053618192245295	low	0	0.161290322580645	1	0.277777777777778
TCGA.BG.A0VW.01A	4.33424657534247	0	0.0566684819252	0	0.0306622354733646	0.0119411552951628	0	0.0529088607900152	0	0	0.0134455218306387	0	0.262409352278801	0	0	0.0523605982527919	low	0	0.160891089108911	1	0.277185501066098
TCGA.AJ.A5DV.01A	1.86027397260274	0	0.0112120506522297	0	0.0591251522397698	0.018561492292539	0.0428384829038531	0.0208391838979983	0.163045085739584	0.011503692872138	0	0	0.0159250904648	0	0	0.0520453451394082	low	0	0.160493827160494	1	0.276595744680851
TCGA.BG.A18B.01A	1.28767123287671	0	0.206903690933115	0	0.0215279970189471	0	0.0760871540973507	0	0	0.0409206228567106	0	0	0.083837530726234	0.047076868558594	0	0.0509237871714289	low	0	0.160098522167488	1	0.276008492569002
TCGA.FI.A2F4.01A	6.10958904109589	0	0	0.0175507830144471	0.0222514016244227	0.0427414773730442	0.103869458122588	0	0.0187406985256338	0.0422861956651451	0.00325443446662499	0	0.154983877556876	0.016397733312272	0	0.050875660341669	low	0	0.15970515970516	1	0.275423728813559
TCGA.AP.A0LG.01A	5.52054794520548	0	0.0427550551892264	0.0182076284469432	0.090194578133072	0	0.0548231140096931	0	0.0194417777195819	0.0220940381028462	0	0	0.118473685518586	0.0170116793129308	0	0.0492506311182292	low	0	0.159313725490196	1	0.274841437632135
TCGA.AJ.A3OK.01A	1.32876712328767	0	0.0364575693960344	0.010356044100054	0.0390617937628728	0	0.0620379170254419	0	0.0110600362837551	0.0496508812287043	0.0582561737703378	0	0.125683831057162	0.019283739874657	0	0.0483116302454706	low	0	0.158924205378973	1	0.274261603375527
TCGA.AJ.A2QL.01A	1.64931506849315	0	0.0750144719898079	0.021513424690428	0.0272653685996751	0.010610636553652	0.0646297319519353	0	0	0	0.0079763679540744	0	0.171912912033793	0.0201018466384469	0	0.0469431499477691	low	0	0.158536585365854	1	0.273684210526316
TCGA.BG.A0VX.01A	2.85753424657534	0	0	0	0.0230190876056203	0.0700926537772916	0.10735050883402	0	0.0573996533351614	0.022033065633779	0.00672711911263404	0	0.07497439911107	0.0169646501753924	0	0.0453265376222145	low	0	0.158150851581509	1	0.273109243697479
TCGA.EO.A3AY.01A	3.17260273972603	0	0	0	0.0487928577843051	0.0143298428146316	0.18172304005844	0	0	0	0	0	0.192331282378588	0	0	0.0438491469512857	low	0	0.157766990291262	1	0.272536687631027
TCGA.D1.A17M.01A	0.852054794520548	0	0	0	0.0749536961041112	0	0	0	0.0633080067431109	0	0.00557838227797548	0	0.145505430754776	0.0280164593357112	0	0.042911699586855	low	0	0.157384987893462	1	0.271966527196653
TCGA.EY.A1GI.01A	1.94520547945205	0	0.0249376122817847	0.0210874495568945	0	0.0411566747128039	0.238310759799851	0	0	0	0.00391414817140031	0	0.0527054182877521	0.0197036308935558	0	0.0426779296591299	low	0	0.157004830917874	1	0.271398747390397
TCGA.BG.A2L7.01A	1.67671232876712	0	0.028009131649549	0.011892936759504	0.0300161305227407	0	0.171485861747486	0	0.0252910528704152	0	0.0131605464546322	0	0.115927175233433	0	0	0.0426006084391082	low	0	0.156626506024096	1	0.270833333333333
TCGA.BG.A0M7.01A	5.30684931506849	0	0.047341321448581	0	0	0	0.280689163540791	0	0	0	0	0	0.146371958157612	0	0	0.042296467426291	low	0	0.15625	1	0.27027027027027
TCGA.A5.A0GU.01A	2.35616438356164	0	0.0344974835046822	0	0.0186001183192271	0.0215678587216201	0.0659062584127678	0	0	0	0	0	0.119120032124111	0	0.0683072146561343	0.0415805133792401	low	0	0.155875299760192	1	0.269709543568465
TCGA.BS.A0V6.01A	7.46575342465753	0	0.0609820921739805	0	0.0438593363419389	0.099846811073981	0	0	0.036982872230258	0	0.0256524047485074	0	0.0579009064001544	0	0	0.0402984357999888	low	0	0.155502392344498	1	0.269151138716356
TCGA.B5.A0JS.01A	7.1972602739726	0	0.0455601727081669	0	0.0246082023727803	0.0379095296773219	0.0584041136580518	0	0	0	0.00360164961268099	0	0.155895089243173	0	0	0.0343116136369649	low	0	0.155131264916468	1	0.268595041322314
TCGA.BG.A0M3.01A	2.93424657534247	0	0.0237790606650118	0	0.0505288393619535	0	0.0604615737252886	0	0.0214684298268822	0	0.0037310390212489	0	0.0337133432951872	0.0556416150856692	0	0.0316855404261946	low	0	0.154761904761905	1	0.268041237113402
TCGA.BG.A0MO.01A	3.58630136986301	0	0	0	0	0.0968618595676656	0.0307611263936678	0	0.0429188936656406	0	0.00375737628874437	0	0.0834196819467991	0	0	0.031603645290331	low	0	0.154394299287411	1	0.267489711934156
TCGA.D1.A16O.01A	2.8027397260274	0	0.0211756173990866	0	0.0226968034229803	0.0435908745744964	0.0539162449422359	0	0.0191162920002079	0	0.0263486329826684	0	0.0300335204986787	0	0	0.0244665424754885	low	0	0.154028436018957	1	0.26694045174538
TCGA.BS.A0TC.01A	7.12876712328767	0	0.0189162171180265	0	0.0202762333252365	0	0.0482213330137857	0	0	0	0	0	0.104479546748673	0.0149394837243198	0	0.0222072132145449	low	0	0.153664302600473	1	0.266393442622951
TCGA.B5.A0JR.01A	4.74246575342466	0	0	0	0.026012088242065	0.0101202203733566	0.0156729195461019	0	0	0.0371891325584625	0	0	0.0596855248954961	0.0191756592641505	0	0.0207183300495339	low	0	0.153301886792453	1	0.265848670756646
TCGA.EY.A1GH.01A	1.94520547945205	0	0.0190490874442754	0	0.0204185891769318	0.00793461079608527	0.0485566138276127	0	0.0171953361561506	0	0.00298474992448999	0	0.0270257481450105	0	0	0.0158881464902735	low	0	0.152941176470588	1	0.26530612244898
